# Supplementary material for: Ecological niches and assembly dynamics of diverse microbial consortia in the gastrointestine of goat kids
Source: ISME J. 2024 Jan 11;18(1):wrae002. doi: 10.1093/ismejo/wrae002 (PMC10872696; doi:10.1093/ismejo/wrae002)
Supplement: Additional_file_3_Supplemental_Tables_1_12_wrae002 [file additional_file_3_supplemental_tables_1_12_wrae002.xlsx]

## Sheet: Table S1
Table S1. Detailed information of 60 goat kids used in this study.
Animal	Gender	Age	Diet	Antibiotics supplemetnation	Popular name	Species name	Locale
G80	Female	d1	Breast feeding	No	Xiangdong black goats	Carpra hircus	Hunan
G81	Female	d1	Breast feeding	No	Xiangdong black goats	Carpra hircus	Hunan
G82	Male	d1	Breast feeding	No	Xiangdong black goats	Carpra hircus	Hunan
G83	Female	d1	Breast feeding	No	Xiangdong black goats	Carpra hircus	Hunan
G84	Female	d1	Breast feeding	No	Xiangdong black goats	Carpra hircus	Hunan
G85	Female	d1	Breast feeding	No	Xiangdong black goats	Carpra hircus	Hunan
G86	Male	d1	Breast feeding	No	Xiangdong black goats	Carpra hircus	Hunan
G87	Male	d1	Breast feeding	No	Xiangdong black goats	Carpra hircus	Hunan
G88	Male	d1	Breast feeding	No	Xiangdong black goats	Carpra hircus	Hunan
G89	Female	d1	Breast feeding	No	Xiangdong black goats	Carpra hircus	Hunan
G90	Male	d1	Breast feeding	No	Xiangdong black goats	Carpra hircus	Hunan
G91	Male	d1	Breast feeding	No	Xiangdong black goats	Carpra hircus	Hunan
G59	Female	d10	Breast feeding	No	Xiangdong black goats	Carpra hircus	Hunan
G60	Female	d10	Breast feeding	No	Xiangdong black goats	Carpra hircus	Hunan
G61	Female	d10	Breast feeding	No	Xiangdong black goats	Carpra hircus	Hunan
G62	Female	d10	Breast feeding	No	Xiangdong black goats	Carpra hircus	Hunan
G63	Male	d10	Breast feeding	No	Xiangdong black goats	Carpra hircus	Hunan
G64	Female	d10	Breast feeding	No	Xiangdong black goats	Carpra hircus	Hunan
G65	Male	d10	Breast feeding	No	Xiangdong black goats	Carpra hircus	Hunan
G70	Male	d10	Breast feeding	No	Xiangdong black goats	Carpra hircus	Hunan
G71	Female	d10	Breast feeding	No	Xiangdong black goats	Carpra hircus	Hunan
G72	Female	d10	Breast feeding	No	Xiangdong black goats	Carpra hircus	Hunan
G74	Male	d10	Breast feeding	No	Xiangdong black goats	Carpra hircus	Hunan
G75	Male	d10	Breast feeding	No	Xiangdong black goats	Carpra hircus	Hunan
G51	Male	d25	Breast feeding+Solid feed	No	Xiangdong black goats	Carpra hircus	Hunan
G52	Female	d25	Breast feeding+Solid feed	No	Xiangdong black goats	Carpra hircus	Hunan
G53	Female	d25	Breast feeding+Solid feed	No	Xiangdong black goats	Carpra hircus	Hunan
G54	Female	d25	Breast feeding+Solid feed	No	Xiangdong black goats	Carpra hircus	Hunan
G55	Female	d25	Breast feeding+Solid feed	No	Xiangdong black goats	Carpra hircus	Hunan
G56	Male	d25	Breast feeding+Solid feed	No	Xiangdong black goats	Carpra hircus	Hunan
G57	Male	d25	Breast feeding+Solid feed	No	Xiangdong black goats	Carpra hircus	Hunan
G58	Male	d25	Breast feeding+Solid feed	No	Xiangdong black goats	Carpra hircus	Hunan
G66	Male	d25	Breast feeding+Solid feed	No	Xiangdong black goats	Carpra hircus	Hunan
G67	Male	d25	Breast feeding+Solid feed	No	Xiangdong black goats	Carpra hircus	Hunan
G68	Female	d25	Breast feeding+Solid feed	No	Xiangdong black goats	Carpra hircus	Hunan
G73	Male	d25	Breast feeding+Solid feed	No	Xiangdong black goats	Carpra hircus	Hunan
G34	Female	d30	Solid feed	No	Xiangdong black goats	Carpra hircus	Hunan
G37	Female	d30	Solid feed	No	Xiangdong black goats	Carpra hircus	Hunan
G38	Female	d30	Solid feed	No	Xiangdong black goats	Carpra hircus	Hunan
G41	Male	d30	Solid feed	No	Xiangdong black goats	Carpra hircus	Hunan
G42	Male	d30	Solid feed	No	Xiangdong black goats	Carpra hircus	Hunan
G43	Female	d30	Solid feed	No	Xiangdong black goats	Carpra hircus	Hunan
G44	Male	d30	Solid feed	No	Xiangdong black goats	Carpra hircus	Hunan
G45	Male	d30	Solid feed	No	Xiangdong black goats	Carpra hircus	Hunan
G47	Female	d30	Solid feed	No	Xiangdong black goats	Carpra hircus	Hunan
G48	Male	d30	Solid feed	No	Xiangdong black goats	Carpra hircus	Hunan
G49	Female	d30	Solid feed	No	Xiangdong black goats	Carpra hircus	Hunan
G50	Female	d30	Solid feed	No	Xiangdong black goats	Carpra hircus	Hunan
G6	Male	d90	Solid feed	No	Xiangdong black goats	Carpra hircus	Hunan
G8	Female	d90	Solid feed	No	Xiangdong black goats	Carpra hircus	Hunan
G10	Male	d90	Solid feed	No	Xiangdong black goats	Carpra hircus	Hunan
G15	Male	d90	Solid feed	No	Xiangdong black goats	Carpra hircus	Hunan
G17	Female	d90	Solid feed	No	Xiangdong black goats	Carpra hircus	Hunan
G21	Male	d90	Solid feed	No	Xiangdong black goats	Carpra hircus	Hunan
G22	Female	d90	Solid feed	No	Xiangdong black goats	Carpra hircus	Hunan
G23	Female	d90	Solid feed	No	Xiangdong black goats	Carpra hircus	Hunan
G26	Female	d90	Solid feed	No	Xiangdong black goats	Carpra hircus	Hunan
G28	Female	d90	Solid feed	No	Xiangdong black goats	Carpra hircus	Hunan
G30	Female	d90	Solid feed	No	Xiangdong black goats	Carpra hircus	Hunan
G33	Female	d90	Solid feed	No	Xiangdong black goats	Carpra hircus	Hunan

## Sheet: Table S2
Table S2. Experiment design of 124 samples in this study.
ID	Sample_ID	Platform	Pair_end	Clean_data	Animal	Age	Gut	Treatment
RD1.1	A80RD	Illumina Novaseq	PE150	20G	G80	d1	Rumen	Rumen_d1
RD1.2	A82RD	Illumina Novaseq	PE150	20G	G82	d1	Rumen	Rumen_d1
RD1.3	A83RD	Illumina Novaseq	PE150	20G	G83	d1	Rumen	Rumen_d1
RD1.4	A84RD	Illumina Novaseq	PE150	20G	G84	d1	Rumen	Rumen_d1
RD1.5	A85RD	Illumina Novaseq	PE150	20G	G85	d1	Rumen	Rumen_d1
RD1.6	A87RD	Illumina Novaseq	PE150	20G	G87	d1	Rumen	Rumen_d1
RD1.7	A88RD	Illumina Novaseq	PE150	20G	G88	d1	Rumen	Rumen_d1
RD1.8	A89RD	Illumina Novaseq	PE150	20G	G89	d1	Rumen	Rumen_d1
RD1.9	A90RD	Illumina Novaseq	PE150	20G	G90	d1	Rumen	Rumen_d1
RD10.1	A60RD	Illumina Novaseq	PE150	20G	G60	d10	Rumen	Rumen_d10
RD10.2	A62RD	Illumina Novaseq	PE150	20G	G62	d10	Rumen	Rumen_d10
RD10.3	A63RD	Illumina Novaseq	PE150	20G	G63	d10	Rumen	Rumen_d10
RD10.4	A64RD	Illumina Novaseq	PE150	20G	G64	d10	Rumen	Rumen_d10
RD10.5	A65RD	Illumina Novaseq	PE150	20G	G65	d10	Rumen	Rumen_d10
RD10.6	A70RD	Illumina Novaseq	PE150	20G	G70	d10	Rumen	Rumen_d10
RD10.7	A71RD	Illumina Novaseq	PE150	20G	G71	d10	Rumen	Rumen_d10
RD10.8	A72RD	Illumina Novaseq	PE150	20G	G72	d10	Rumen	Rumen_d10
RD10.9	A74RD	Illumina Novaseq	PE150	20G	G74	d10	Rumen	Rumen_d10
RD10.10	A75RD	Illumina Novaseq	PE150	20G	G75	d10	Rumen	Rumen_d10
RD25.1	A51RD	Illumina Novaseq	PE150	20G	G51	d25	Rumen	Rumen_d25
RD25.2	A52RD	Illumina Novaseq	PE150	20G	G52	d25	Rumen	Rumen_d25
RD25.3	A53RD	Illumina Novaseq	PE150	20G	G53	d25	Rumen	Rumen_d25
RD25.4	A54RD	Illumina Novaseq	PE150	20G	G54	d25	Rumen	Rumen_d25
RD25.5	A55RD	Illumina Novaseq	PE150	20G	G55	d25	Rumen	Rumen_d25
RD25.6	A56RD	Illumina Novaseq	PE150	20G	G56	d25	Rumen	Rumen_d25
RD25.7	A57RD	Illumina Novaseq	PE150	20G	G57	d25	Rumen	Rumen_d25
RD25.8	A58RD	Illumina Novaseq	PE150	20G	G58	d25	Rumen	Rumen_d25
RD25.9	A66RD	Illumina Novaseq	PE150	20G	G66	d25	Rumen	Rumen_d25
RD25.10	A67RD	Illumina Novaseq	PE150	20G	G67	d25	Rumen	Rumen_d25
RD25.11	A73RD	Illumina Novaseq	PE150	20G	G73	d25	Rumen	Rumen_d25
RD30.1	A34RD	Illumina Novaseq	PE150	20G	G34	d30	Rumen	Rumen_d30
RD30.2	A37RD	Illumina Novaseq	PE150	20G	G37	d30	Rumen	Rumen_d30
RD30.3	A38RD	Illumina Novaseq	PE150	20G	G38	d30	Rumen	Rumen_d30
RD30.4	A41RD	Illumina Novaseq	PE150	20G	G41	d30	Rumen	Rumen_d30
RD30.5	A42RD	Illumina Novaseq	PE150	20G	G42	d30	Rumen	Rumen_d30
RD30.6	A43RD	Illumina Novaseq	PE150	20G	G43	d30	Rumen	Rumen_d30
RD30.7	A44RD	Illumina Novaseq	PE150	20G	G44	d30	Rumen	Rumen_d30
RD30.8	A45RD	Illumina Novaseq	PE150	20G	G45	d30	Rumen	Rumen_d30
RD30.9	A47RD	Illumina Novaseq	PE150	20G	G47	d30	Rumen	Rumen_d30
RD30.10	A48RD	Illumina Novaseq	PE150	20G	G48	d30	Rumen	Rumen_d30
RD30.11	A49RD	Illumina Novaseq	PE150	20G	G49	d30	Rumen	Rumen_d30
RD30.12	A50RD	Illumina Novaseq	PE150	20G	G50	d30	Rumen	Rumen_d30
RD90.1	A6RD	Illumina Novaseq	PE150	20G	G6	d90	Rumen	Rumen_d90
RD90.2	A8RD	Illumina Novaseq	PE150	20G	G8	d90	Rumen	Rumen_d90
RD90.3	A10RD	Illumina Novaseq	PE150	20G	G10	d90	Rumen	Rumen_d90
RD90.4	A15RD	Illumina Novaseq	PE150	20G	G15	d90	Rumen	Rumen_d90
RD90.5	A17RD	Illumina Novaseq	PE150	20G	G17	d90	Rumen	Rumen_d90
RD90.6	A21RD	Illumina Novaseq	PE150	20G	G21	d90	Rumen	Rumen_d90
RD90.7	A22RD	Illumina Novaseq	PE150	20G	G22	d90	Rumen	Rumen_d90
RD90.8	A23RD	Illumina Novaseq	PE150	20G	G23	d90	Rumen	Rumen_d90
RD90.9	A26RD	Illumina Novaseq	PE150	20G	G26	d90	Rumen	Rumen_d90
RD90.10	A30RD	Illumina Novaseq	PE150	20G	G30	d90	Rumen	Rumen_d90
RD90.11	A33RD	Illumina Novaseq	PE150	20G	G33	d90	Rumen	Rumen_d90
ID1.1	A81ID	Illumina Novaseq	PE150	20G	G81	d1	Ileum	Ileum_d1
ID1.2	A83ID	Illumina Novaseq	PE150	20G	G83	d1	Ileum	Ileum_d1
ID1.3	A86ID	Illumina Novaseq	PE150	20G	G82	d1	Ileum	Ileum_d1
ID1.4	A88ID	Illumina Novaseq	PE150	20G	G88	d1	Ileum	Ileum_d1
ID1.5	A89ID	Illumina Novaseq	PE150	20G	G89	d1	Ileum	Ileum_d1
ID1.6	A90ID	Illumina Novaseq	PE150	20G	G90	d1	Ileum	Ileum_d1
ID1.7	A91ID	Illumina Novaseq	PE150	20G	G91	d1	Ileum	Ileum_d1
ID10.1	A60ID	Illumina Novaseq	PE150	20G	G60	d10	Ileum	Ileum_d10
ID10.2	A62ID	Illumina Novaseq	PE150	20G	G62	d10	Ileum	Ileum_d10
ID10.3	A63ID	Illumina Novaseq	PE150	20G	G63	d10	Ileum	Ileum_d10
ID10.4	A64ID	Illumina Novaseq	PE150	20G	G64	d10	Ileum	Ileum_d10
ID10.5	A65ID	Illumina Novaseq	PE150	20G	G65	d10	Ileum	Ileum_d10
ID10.6	A70ID	Illumina Novaseq	PE150	20G	G70	d10	Ileum	Ileum_d10
ID10.7	A71ID	Illumina Novaseq	PE150	20G	G71	d10	Ileum	Ileum_d10
ID10.8	A72ID	Illumina Novaseq	PE150	20G	G72	d10	Ileum	Ileum_d10
ID10.9	A74ID	Illumina Novaseq	PE150	20G	G74	d10	Ileum	Ileum_d10
ID10.10	A75ID	Illumina Novaseq	PE150	20G	G75	d10	Ileum	Ileum_d10
ID25.1	A51ID	Illumina Novaseq	PE150	20G	G51	d25	Ileum	Ileum_d25
ID25.2	A55ID	Illumina Novaseq	PE150	20G	G55	d25	Ileum	Ileum_d25
ID25.3	A56ID	Illumina Novaseq	PE150	20G	G56	d25	Ileum	Ileum_d25
ID25.4	A57ID	Illumina Novaseq	PE150	20G	G57	d25	Ileum	Ileum_d25
ID25.5	A66ID	Illumina Novaseq	PE150	20G	G66	d25	Ileum	Ileum_d25
ID25.6	A67ID	Illumina Novaseq	PE150	20G	G67	d25	Ileum	Ileum_d25
ID30.1	A37ID	Illumina Novaseq	PE150	20G	G37	d30	Ileum	Ileum_d30
ID30.2	A43ID	Illumina Novaseq	PE150	20G	G43	d30	Ileum	Ileum_d30
ID30.3	A44ID	Illumina Novaseq	PE150	20G	G44	d30	Ileum	Ileum_d30
ID30.4	A47ID	Illumina Novaseq	PE150	20G	G47	d30	Ileum	Ileum_d30
ID90.1	A6ID-2	Illumina Novaseq	PE150	20G	G6	d90	Ileum	Ileum_d90
ID90.2	A10ID-2	Illumina Novaseq	PE150	20G	G10	d90	Ileum	Ileum_d90
ID90.3	A15ID	Illumina Novaseq	PE150	20G	G15	d90	Ileum	Ileum_d90
ID90.4	A17ID-2	Illumina Novaseq	PE150	20G	G17	d90	Ileum	Ileum_d90
ID90.5	A23ID-2	Illumina Novaseq	PE150	20G	G23	d90	Ileum	Ileum_d90
ID90.6	A30ID-2	Illumina Novaseq	PE150	20G	G30	d90	Ileum	Ileum_d90
ID90.7	A33ID	Illumina Novaseq	PE150	20G	G33	d90	Ileum	Ileum_d90
CD1.1	A80CoD	BGISEQ	PE150	20G	G80	d1	Colon	Colon_d1
CD1.2	A81CoD	BGISEQ	PE150	20G	G81	d1	Colon	Colon_d1
CD1.3	A84CoD	BGISEQ	PE150	20G	G84	d1	Colon	Colon_d1
CD1.4	A85CoD	BGISEQ	PE150	20G	G85	d1	Colon	Colon_d1
CD1.5	A87CoD	BGISEQ	PE150	20G	G87	d1	Colon	Colon_d1
CD1.6	A88CoD	BGISEQ	PE150	20G	G88	d1	Colon	Colon_d1
CD1.7	A89CoD	BGISEQ	PE150	20G	G89	d1	Colon	Colon_d1
CD1.8	A90CoD	BGISEQ	PE150	20G	G90	d1	Colon	Colon_d1
CD10.1	A59CoD	BGISEQ	PE150	20G	G59	d10	Colon	Colon_d10
CD10.2	A62CoD	BGISEQ	PE150	20G	G62	d10	Colon	Colon_d10
CD10.3	A63CoD	BGISEQ	PE150	20G	G63	d10	Colon	Colon_d10
CD10.4	A64CoD	BGISEQ	PE150	20G	G64	d10	Colon	Colon_d10
CD10.5	A65CoD	BGISEQ	PE150	20G	G65	d10	Colon	Colon_d10
CD10.6	A74CoD	BGISEQ	PE150	20G	G74	d10	Colon	Colon_d10
CD10.7	A75CoD	BGISEQ	PE150	20G	G75	d10	Colon	Colon_d10
CD25.1	A52CoD	BGISEQ	PE150	20G	G52	d25	Colon	Colon_d25
CD25.2	A67CoD	BGISEQ	PE150	20G	G67	d25	Colon	Colon_d25
CD25.3	A73CoD	BGISEQ	PE150	20G	G73	d25	Colon	Colon_d25
CD25.4	A56CoD	BGISEQ	PE150	20G	G56	d25	Colon	Colon_d25
CD25.5	A58CoD	BGISEQ	PE150	20G	G58	d25	Colon	Colon_d25
CD30.1	A34CoD	BGISEQ	PE150	20G	G34	d30	Colon	Colon_d30
CD30.2	A38CoD	BGISEQ	PE150	20G	G38	d30	Colon	Colon_d30
CD30.3	A41CoD	BGISEQ	PE150	20G	G41	d30	Colon	Colon_d30
CD30.4	A49CoD	BGISEQ	PE150	20G	G49	d30	Colon	Colon_d30
CD30.5	A42CoD	BGISEQ	PE150	20G	G42	d30	Colon	Colon_d30
CD30.6	A43CoD	BGISEQ	PE150	20G	G43	d30	Colon	Colon_d30
CD30.7	A48CoD	BGISEQ	PE150	20G	G48	d30	Colon	Colon_d30
CD90.1	A6CoD	BGISEQ	PE150	20G	G6	d90	Colon	Colon_d90
CD90.2	A8CoD	BGISEQ	PE150	20G	G8	d90	Colon	Colon_d90
CD90.3	A10CoD	BGISEQ	PE150	20G	G10	d90	Colon	Colon_d90
CD90.4	A15CoD	BGISEQ	PE150	20G	G15	d90	Colon	Colon_d90
CD90.5	A17CoD	BGISEQ	PE150	20G	G17	d90	Colon	Colon_d90
CD90.6	A21CoD	BGISEQ	PE150	20G	G21	d90	Colon	Colon_d90
CD90.7	A22CoD	BGISEQ	PE150	20G	G22	d90	Colon	Colon_d90
CD90.8	A23CoD	BGISEQ	PE150	20G	G23	d90	Colon	Colon_d90
CD90.9	A28CoD	BGISEQ	PE150	20G	G28	d90	Colon	Colon_d90
CD90.10	A30CoD	BGISEQ	PE150	20G	G30	d90	Colon	Colon_d90

## Sheet: Table S3
Table S3. Summary of sequence data generated from GIT samples of 124 goats.
Sample ID	Clean reads	Clean bases (bp)	Non-host reads	Non-host bases (bp)	Contigs	Contigs bases (bp)	N50(bp)	N90(bp)	Max(bp)	Min(bp)
RD1-1	169332110	25275609258	144951878	21645861429	87670	180688493	4236	693	631614	500
RD1-2	140063336	20920536920	115878482	17319084948	53317	108390022	4123	694	508408	500
RD1-3	104738872	15640701712	79835662	11933569308	33723	79193895	5851	755	274428	500
RD1-4	113035678	16880945344	96049378	14353256772	76692	136919939	2907	665	295628	500
RD1-5	124296900	18569191259	104144554	15566378046	47734	102271151	4701	715	436703	500
RD1-6	116876904	17448493720	91002304	13597905267	38199	72903591	3533	674	436681	500
RD1-7	109064072	16294761411	93372668	13958883390	61314	146114929	6016	757	442119	500
RD1-8	96726880	14442579440	84358156	12602102952	87231	159876935	2999	674	419560	500
RD1-9	140733300	21031515619	125270322	18725607013	30711	74687589	7773	753	452346	500
RD10-1	97775476	14594541125	94526972	14111480734	60539	164370905	8265	812	666886	500
RD10-2	97168922	14502839374	66305558	9880330462	52491	122348342	8823	706	495181	500
RD10-3	103594196	15460555977	101805694	15193802344	74368	182629828	6495	778	517987	500
RD10-4	244724156	36552091091	157823874	23531158478	94818	229233914	8511	732	800184	500
RD10-5	76222928	11362399667	74282890	11074268702	101562	198763584	4082	675	442350	500
RD10-6	95887108	14309047326	94014956	14030642940	70142	126255432	3399	639	624703	500
RD10-7	108613244	16213451228	87066324	12986208202	70694	159151254	5994	716	537630	500
RD10-8	95801110	14295221049	94728536	14135296301	126370	273384655	5705	699	785422	500
RD10-9	108292394	16168835139	106617458	15919158192	180561	344196068	4069	658	354242	500
RD10-10	95520632	14260984897	90146980	13461316898	217716	364328507	2620	641	354410	500
RD25-1	220196558	32953883647	77916852	11637647509	260780	361983981	1738	604	344955	500
RD25-2	108281428	16201889516	71662712	10713222863	260477	490381050	3809	659	435545	500
RD25-3	131293656	19651632554	88572832	13248239601	364381	601860967	2604	636	317661	500
RD25-4	127743844	19118960963	97536728	14591462618	335810	561436752	2740	632	294895	500
RD25-5	142743710	21363561870	141036024	21108900340	350633	639826849	3525	646	577293	500
RD25-6	121715082	18208506369	120553732	18034903470	209649	444173225	5803	685	597906	500
RD25-7	134380616	20111999649	101480620	15180954932	593637	923679553	2195	627	777184	500
RD25-8	133953236	20053792884	97900614	14649282657	521020	786751362	2047	618	477630	500
RD25-9	137358916	20568474604	106026644	15871395959	349060	605155641	2857	646	777119	500
RD25-10	105265148	15761030340	74313534	11121354309	275916	457391702	2586	626	436139	500
RD25-11	107722806	16130804482	85098890	12739231587	300415	489814942	2471	627	458176	500
RD30-1	118967798	17793150707	90871612	13582822519	273412	471506699	2909	637	457524	500
RD30-2	117932212	17636133319	113532944	16980134737	264408	422430515	2423	621	504551	500
RD30-3	161896062	24222533556	160531948	24018738855	487882	839682934	2928	636	698605	500
RD30-4	114303122	17092713553	83791076	12520547198	359280	577076817	2372	627	513992	500
RD30-5	116970442	17492021265	85613546	12793057523	465887	711057423	2036	624	777074	500
RD30-6	104887674	15692012936	68347028	10215534435	342072	532040922	2240	619	662642	500
RD30-7	95064864	14216707801	89617646	13404270486	222794	297344587	1606	592	727435	500
RD30-8	115779486	17309791952	77058932	11507565725	333977	590185205	3035	651	885786	500
RD30-9	154377710	23098649545	122044398	18252231596	303916	544409243	3108	658	513780	500
RD30-10	153106800	22906052074	110323190	16493438506	494980	816537300	2480	639	464625	500
RD30-11	162450306	24303275988	135336252	20239391702	452234	851745482	3392	678	377365	500
RD30-12	134716712	20160385224	105516878	15783325779	333921	616891293	3276	663	600233	500
RD90-1	116064880	17347526023	71957874	10743427387	271810	451284408	2567	634	503147	500
RD90-2	119633346	17911973576	96437524	14434577640	256476	549184285	4839	716	550501	500
RD90-3	133029722	19918042775	98352926	14719464769	302468	581284334	3846	667	819059	500
RD90-4	120343976	18017217961	89335008	13368320683	179362	399178592	5290	733	518165	500
RD90-5	153937244	23037898045	119323034	17849327211	374844	652339679	2955	645	594990	500
RD90-6	158677980	23763939779	109418312	16377990475	149523	339319511	5905	724	442974	500
RD90-7	117075414	17502864989	87530162	13076717810	250965	522068662	5045	689	446820	500
RD90-8	157332112	23560248324	118582292	17750519152	114763	261664082	7384	717	413520	500
RD90-9	105804996	15816947757	80002254	11949916604	72258	183096078	8990	771	444243	500
RD90-10	127645304	19095830796	85177394	12730018313	99493	277836145	13534	794	531277	500
RD90-11	125591050	18790418550	103601284	15494099856	114871	321989825	11553	815	532142	500
ID1-1	166533128	24965793807	144500284	21674399048	37137	97763542	7281	803	484323	500
ID1-2	152796438	22914656029	138306684	20745204845	50781	133072753	7650	818	931407	500
ID1-3	150299100	22535928899	138174256	20725475589	53275	99976712	3194	692	275618	500
ID1-4	173537908	26022601836	160844780	24125227294	21877	46478650	5169	705	341997	500
ID1-5	169839276	25466214370	157512044	23625520457	23214	61977981	6597	823	434674	500
ID1-6	162370520	24338724966	142964350	21443830525	29729	51144140	2552	673	201615	500
ID1-7	175568636	26323999054	165000296	24749179136	32761	68749088	4947	707	271493	500
ID10-1	162760138	24404228708	154807682	23220368133	13390	30146953	7462	675	361559	500
ID10-2	150639748	22587660100	142172100	21325127620	11423	24897971	7119	664	838336	500
ID10-3	159171970	23862514417	130638538	19594455610	20818	44197697	4424	700	725461	500
ID10-4	161963914	24290404337	153614014	23041541655	33928	85607605	10674	727	1072430	500
ID10-5	147386552	22103881251	140139194	21020215267	9136	23368476	14347	713	1072430	500
ID10-6	158617644	23782343794	141957940	21293035148	14774	32795154	7042	673	838336	500
ID10-7	133231296	19980311143	123573772	18535506499	11218	25318034	11839	659	838012	500
ID10-8	182661278	27384825886	170896168	25633327022	16235	36205531	7757	683	725244	500
ID10-9	140767226	21105205444	130167034	19524416654	28409	57282079	5469	655	725336	500
ID10-10	159029760	23842087451	148777182	22315749386	17992	36527975	4965	677	1072606	500
ID25-1	156773292	23488761048	44391902	6657529080	73362	123888045	2710	635	361558	500
ID25-2	265261088	39584447028	42952396	6424987877	118267	195707473	2469	646	361558	500
ID25-3	158127548	23690849559	101127868	15167165812	78422	124818700	2411	612	362050	500
ID25-4	210355742	31422174509	41922448	6272669151	64138	105067849	2619	621	361558	500
ID25-5	148675072	22293699374	137949924	20689437933	198291	383346024	3869	669	455535	500
ID25-6	306119568	45662975686	28752362	4298398100	81120	124054266	2130	608	361558	500
ID30-1	139744938	20931435535	48511840	7276030351	47810	74432212	2157	616	584823	500
ID30-2	249602398	37276319536	40609556	6074580329	95913	154665601	2450	622	361558	500
ID30-3	147514844	22106905583	81419468	12210232016	8112	23784187	18516	735	727421	500
ID30-4	146241886	21915082386	101623714	15242360512	69726	119426960	3151	627	300989	500
ID90-1	144231788	21561130174	143272782	21417861728	257855	544407522	4455	720	440209	500
ID90-2	159950780	23919411447	111808512	16704342718	182993	365213578	4081	687	830478	500
ID90-3	250720576	37411440626	34794496	5200497781	66242	111468749	2726	629	263820	500
ID90-4	139363010	20837228130	138223382	20667042221	296357	641925083	4994	717	470179	500
ID90-5	122833330	18363852503	116787096	17458237842	70143	189104688	12479	792	701946	500
ID90-6	104027602	15551108875	102925450	15386744373	59072	190912004	17868	877	469047	500
ID90-7	201349688	30052943865	30712756	4595756685	49057	100697411	3887	713	284094	500
CD1-1	153438398	22878192898	77080670	11555836552	44335	107159798	6750	747	484545	500
CD1-2	146096824	21806208400	53355548	7999314790	39425	82855565	4895	690	419236	500
CD1-3	154096588	22975822180	69785532	10463222376	45514	84364304	3346	665	294078	500
CD1-4	136719270	20382479686	83749484	12557974952	50130	136609077	8760	816	663727	500
CD1-5	153931172	22678707428	44218566	6624816590	35714	62677404	2720	675	121976	500
CD1-6	131009112	19497192478	45692896	6851974944	46648	125492024	8701	821	539430	500
CD1-7	144881672	21577404308	45521288	6826731816	40509	91064601	5450	732	1161726	500
CD1-8	154041460	22984882338	92044550	13803350236	56039	133710017	6262	768	395561	500
CD10-1	153906530	22819063344	61624420	9237388876	30392	108247487	17789	1014	387036	500
CD10-2	152800262	22600204822	66658882	9990674522	17217	70001725	32143	1005	496892	500
CD10-3	153688816	22859121884	67597338	10134428644	23391	81912250	16021	1046	423861	500
CD10-4	153122030	22697454774	77043174	11549823488	8634	45480173	37530	1556	1025843	500
CD10-5	152768724	22294453768	33207796	4970855496	25678	56656639	4618	739	922071	500
CD10-6	139874260	20870921424	54417940	8160979826	36190	122802935	15887	974	490761	500
CD10-7	151700896	22370937000	58143474	8714085142	38861	98818016	6522	812	656821	500
CD25-1	154088806	22989621068	109631538	16439275702	126529	304148415	7442	746	678671	500
CD25-2	153987524	23002041822	99512912	14923083364	40158	118684286	13508	827	593943	500
CD25-3	150323332	22427349356	102456596	15362949188	92858	227149085	7726	739	381791	500
CD25-4	138286002	20649908346	64691662	9701438280	34512	116524873	20239	942	386710	500
CD25-5	121952430	18018620380	56931450	8531983174	72753	164358836	7496	692	643807	500
CD30-1	153224860	22888522306	108977822	16343364698	107305	281438620	10074	772	683442	500
CD30-2	154097192	22840862672	72194970	10823972116	136498	306035609	5772	716	602197	500
CD30-3	141156356	21044764088	94224290	14129091116	82152	254172264	18121	829	695867	500
CD30-4	154100990	22751679284	80721908	12090373052	260136	496607498	3710	667	617126	500
CD30-5	105644808	15643068368	55589772	8331151942	127497	294820317	7240	726	547994	500
CD30-6	154056248	22769454494	41811020	6265697798	95586	219419666	7542	705	536695	500
CD30-7	90248888	13446980182	57391164	8604804252	97077	240562412	9537	741	511007	500
CD90-1	154148840	23004120200	106750164	16007747224	429219	791091220	3456	656	640666	500
CD90-2	154124760	22920230886	93607118	14033136746	401782	718826294	3157	650	436096	500
CD90-3	154099912	22974549722	105155038	15767151224	445269	868951457	3834	676	673812	500
CD90-4	135967518	20284317312	94216042	14128124562	358997	636130644	3012	651	354642	500
CD90-5	154097512	22962463736	98397526	14753895020	480281	863473279	3065	656	511500	500
CD90-6	154013606	22895265324	80344976	12045906296	242274	507417552	4947	693	583578	500
CD90-7	154091748	22973844338	100159516	15018420260	376768	728608352	3847	673	740400	500
CD90-8	154040258	22813020090	83297410	12483855196	286843	541028602	3525	667	458800	500
CD90-9	154106766	22947283598	95806894	14364847700	309156	587535932	3820	660	1350667	500
CD90-10	154114748	22947269744	97609394	14634796684	295864	614042390	4746	691	678506	500
Total	17878829230	2669504606333	11928038352	1785771325425	19590394	37215629389	780860	88400	68652174	62000
Mean	1.44184e+08	2.15283e+10	9.61939e+07	1.44014e+10	157987	3.00126e+08	6297.26	712.903	553647	500
SD	3.50422e+07	5.23173e+09	3.30856e+07	4.95846e+09	145358	2.45968e+08	5437.59	113.816	210495	0

## Sheet: Table S4
Table S4. Genomic statistics for 1002 high quality non-redundant MAGs from our dataset.
#Genome name	Completeness	Contamination	Quality assessment	ctg_num	Genome size (bp)	ctg_n50 (bp)	ctg_n90 (bp)	ctg_max (bp)	ctg_min (bp)	Gene-num	Gene-total-length (bp)	Gene-average-length (bp)	Gene-density(1k)	GC-content-in-gene-region(%)	Gene/Geonme(%)	# of tRNA	# of 5S_rRNA	# of 16S_rRNA	# of 23S_rRNA	Totaldepth	Maxdepth
RD90-4.Bin14	96.27	0.4	high	49	2282419	68166	25929	259544	3627	2172	2067057	951.68	0.95	35.67	90.56	34	0	0	0	3459.03	109.766
ID90-4.Bin65	96.8	3.2	high	135	2455493	27509	7651	127263	2850	2299	2071371	900.99	0.94	34.56	84.36	39	0	0	0	2643.88	36.948
RD90-5.Bin10	91.73	0	high	274	2493313	12252	4245	56218	2504	2338	1955046	836.2	0.94	33.02	78.41	33	0	0	0	29939.7	228.789
ID90-5.Bin22	96.53	2.4	high	132	2497766	30801	8603	125188	2521	2161	2117514	979.88	0.87	32.56	84.78	33	0	0	0	2932.83	37.8739
RD90-9.Bin1	95.87	0.8	high	99	2185412	32173	9928	119098	2674	2218	1968123	887.34	1.01	38.2	90.06	34	0	0	0	14955.3	228.515
ID90-6.Bin6	96.53	2.4	high	42	1816614	80456	24696	169772	2908	1754	1590255	906.64	0.97	34.53	87.54	38	0	0	0	654.207	22.7707
RD90-11.Bin49	99.2	0.8	high	198	2686801	20077	5931	68897	2510	2498	2364858	946.7	0.93	31.73	88.02	36	0	0	0	17268.8	168.987
RD30-3.Bin63	95.46	0.86	high	128	1684373	19556	5911	74526	2595	1770	1548942	875.11	1.05	37.29	91.96	28	0	0	0	1376.44	17.2708
RD30-10.Bin105	93.05	2.4	high	63	1967211	77836	14209	305289	2602	1999	1763028	881.95	1.02	35.87	89.62	29	0	0	0	3628.75	86.1619
ID25-1.Bin16	91.22	0.8	high	237	2538722	15332	4980	52215	2511	2635	2224383	844.17	1.04	36.66	87.62	60	0	0	0	2567.73	23.1561
ID25-3.Bin10	90.8	0.8	high	218	1831565	10818	3929	65184	2521	2007	1654212	824.22	1.1	36.91	90.32	25	0	0	0	5952.06	44.901
CD90-1.Bin165	96.53	0.8	high	99	1927034	30016	8546	77525	2684	1791	1528188	853.26	0.93	38.61	79.3	31	0	0	0	1862.56	26.8275
CD90-1.Bin35	96.16	0	high	46	1755150	69006	23133	130451	2565	1789	1604271	896.74	1.02	39.44	91.4	34	0	0	0	1682.59	46.8896
CD90-10.Bin160	90.8	4.9	high	192	3037707	26690	6639	89827	2513	3087	2669562	864.78	1.02	32.99	87.88	41	0	0	0	29190.5	357.687
CD90-4.Bin76	95.73	4.8	high	67	2467611	56097	19167	310446	2706	2358	2229057	945.32	0.96	35.57	90.33	38	0	0	0	7131.69	136.18
CD90-6.Bin50	97.01	1.87	high	59	2557233	65936	23445	196305	2720	2349	2289453	974.65	0.92	36.9	89.53	52	0	0	1	3640.05	95.0315
CD90-8.Bin71	100	1.05	high	44	2474705	113706	26853	198921	3030	2290	2209743	964.95	0.93	34.02	89.29	32	0	0	1	1927.53	51.2384
ID90-2.Bin1	95.39	3.43	high	175	2340624	18773	6562	65324	2596	2147	2146467	999.75	0.92	55.45	91.7	30	2	0	0	3726.56	37.1547
ID90-2.Bin11	90.14	1.77	high	99	1992461	32002	8769	178090	2647	1839	1806780	982.48	0.92	48.9	90.68	27	1	0	0	2950.75	66.0031
ID90-2.Bin23	96.1	0	high	96	2642088	42944	12289	164009	2754	2256	2381112	1055.46	0.85	53.83	90.12	44	2	0	0	4456.41	56.67
ID90-2.Bin40	93.67	1.16	high	54	3071048	103048	26525	557927	2810	2646	2757417	1042.11	0.86	53.52	89.79	99	0	0	0	38011.1	851.946
ID90-2.Bin54	91.49	0.71	high	40	1657788	55732	20280	208111	3438	1461	1489668	1019.62	0.88	49	89.86	35	2	0	0	621.687	19.3265
ID90-2.Bin6	96.25	0.71	high	83	2322812	41699	16080	97439	3081	1899	2078916	1094.74	0.82	48.07	89.5	34	1	0	0	1289.66	20.4199
ID90-2.Bin74	97.31	0.32	high	80	2562776	46844	16621	188661	2509	2168	2310225	1065.6	0.85	58.65	90.15	42	0	0	0	1614.58	29.0537
ID90-2.Bin78	96.68	3.8	high	192	4557314	52787	8855	182387	2586	4006	3954237	987.08	0.88	48.35	86.77	57	0	0	0	9579.6	83.5027
ID90-2.Bin88	95.81	0	high	4	1579358	830478	178480	830478	178480	1404	1487655	1059.58	0.89	37.68	94.19	32	0	0	0	331.422	88.8774
ID90-2.Bin89	94.66	3.48	high	32	1763606	69287	33631	236689	4389	1720	1650618	959.66	0.98	26.4	93.59	37	0	0	0	590.339	21.4603
ID90-2.Bin92	94.33	1.42	high	87	2501090	43422	13294	191896	2654	2257	2286339	1013	0.9	52.89	91.41	25	2	0	0	2430.96	61.7317
ID90-2.Bin96	96.64	0	high	70	2434554	55834	18244	152150	4385	2223	2158842	971.14	0.91	63.82	88.68	52	2	0	0	1860.16	45.6395
ID90-2.Bin99	93.62	1.56	high	47	1817307	56209	18463	153055	2539	1696	1684890	993.45	0.93	51.4	92.71	31	2	0	0	1605.39	40.6394
RD90-3.Bin1	91.32	0.5	high	68	2917905	71449	19582	212391	3347	2305	2512488	1090.02	0.79	51.93	86.11	43	1	0	0	2954.74	54.8929
RD90-3.Bin112	95.3	2.32	high	237	4164674	28206	7562	115665	2564	4255	3740529	879.09	1.02	60.15	89.82	52	1	0	0	7589.1	60.0317
RD90-3.Bin118	93.96	0	high	114	3773292	51721	19766	154077	2503	3602	3412752	947.46	0.95	52.02	90.44	57	1	0	0	3120.7	42.6162
RD90-3.Bin126	95.51	1.55	high	151	3779440	38277	12190	114952	2795	2845	3385392	1189.94	0.75	55.85	89.57	40	1	0	0	2167.28	29.5391
RD90-3.Bin131	90.79	0	high	78	2473983	46969	16026	157448	2797	2261	2263872	1001.27	0.91	46.58	91.51	35	1	0	0	1653.88	28.1298
RD90-3.Bin145	100	0	high	16	2707885	214476	95585	470091	10532	2453	2501112	1019.61	0.91	48.92	92.36	59	2	0	0	422.074	31.6071
RD90-3.Bin146	90.23	2.99	high	178	2579424	27639	5475	84643	2510	2586	2323146	898.35	1	55.71	90.06	43	4	0	0	4372.52	65.6548
RD90-3.Bin148	92.62	0.66	high	80	2476318	56343	14734	145436	3157	2101	2341911	1114.66	0.85	49.39	94.57	43	1	0	0	1100.05	18.6754
RD90-3.Bin150	95.79	1.03	high	38	2725818	117276	43416	300837	2768	2242	2597205	1158.43	0.82	53.61	95.28	40	0	0	0	953.359	33.1461
RD90-3.Bin151	93.58	1.38	high	135	3256728	40064	10989	116261	2608	2569	2847207	1108.29	0.79	60.83	87.43	51	0	0	0	44423.8	434.66
RD90-3.Bin21	95.16	0	high	41	1769621	87686	17176	172336	3688	1698	1627725	958.61	0.96	47.7	91.98	45	2	0	0	2047.94	65.6195
RD90-3.Bin23	95.56	2.42	high	71	3242182	89449	27621	241106	2610	2879	2899272	1007.04	0.89	59.71	89.42	47	2	1	0	5013.26	90.0041
RD90-3.Bin29	92.64	0.88	high	88	2772458	44614	17773	132813	3070	2199	2433963	1106.85	0.79	59.96	87.79	47	0	0	0	5243.59	82.483
RD90-3.Bin57	96.36	0.39	high	67	4158954	95050	33206	326999	2718	2998	3627999	1210.14	0.72	53.9	87.23	47	2	0	0	10571.7	205.728
RD90-3.Bin84	90.83	0	high	13	2141804	291219	72395	819059	5320	1791	2011719	1123.24	0.84	39.28	93.93	37	1	0	0	395.416	35.9869
RD90-3.Bin86	92.88	3.66	high	116	2384296	32287	9246	106441	2643	2207	2126796	963.66	0.93	62.54	89.2	39	1	0	0	3334.91	56.0865
RD90-3.Bin88	94.15	0.72	high	63	3906157	95430	34961	300773	2639	3153	3539229	1122.5	0.81	60.66	90.61	44	0	0	0	4175.52	77.5927
RD90-3.Bin95	95.22	1.71	high	98	2745970	38585	14238	120941	2593	2127	2400012	1128.36	0.77	52.3	87.4	38	3	0	0	1503.21	19.7333
ID90-3.Bin15	94.1	2.25	high	46	1750188	71214	19638	174906	2603	38	23427	616.5	0.02	55.56	1.34	34	0	0	0	4467.75	112.223
RD90-4.Bin100	97.1	0.58	high	44	3077324	196834	39809	361367	2612	2838	2872803	1012.26	0.92	44.3	93.35	67	0	0	0	4802.32	247.375
RD90-4.Bin101	97.22	0.85	high	90	3711420	81721	18134	220797	2579	3238	3423273	1057.22	0.87	50.33	92.24	54	3	0	0	7609.08	127.69
RD90-4.Bin28	94.39	0.32	high	77	3092490	62938	20836	174477	2932	2553	2787192	1091.73	0.83	54.28	90.13	43	0	0	0	5529.74	93.4892
RD90-4.Bin42	97.68	1.74	high	250	3016124	16525	5608	69253	2518	3036	2696724	888.25	1.01	55.46	89.41	52	4	0	0	5352.62	33.5604
RD90-4.Bin62	97.16	0	high	47	2254280	65760	25616	159093	2952	1940	2054037	1058.78	0.86	49.94	91.12	45	2	0	0	2957.23	80.3834
RD90-4.Bin69	97.72	2.69	high	53	3357525	93898	43275	165651	2855	2856	2984478	1044.99	0.85	63.35	88.89	50	2	0	0	11529.6	282.345
RD90-4.Bin7	94.63	1.36	high	102	2755958	38618	13142	111987	2583	2551	2525550	990.02	0.93	50.74	91.64	32	0	0	0	1387.09	17.38
RD90-4.Bin71	95.97	0.54	high	42	2622627	73441	37233	219678	10061	2182	2421879	1109.94	0.83	50.33	92.35	41	0	0	0	2086.77	62.0334
RD90-4.Bin76	98.03	1.61	high	83	2985997	71440	16515	193788	2717	2730	2664450	975.99	0.91	63.57	89.23	48	0	0	0	4143.43	77.4408
RD90-4.Bin79	100	0	high	30	3296434	209499	57791	518165	2501	2851	3071799	1077.45	0.86	40.8	93.19	45	4	0	0	3367.81	182.971
RD90-4.Bin8	95.16	3.49	high	76	3202852	61343	24327	156308	2504	2812	2844012	1011.38	0.88	62.84	88.8	37	2	0	0	3411.22	55.7672
RD90-4.Bin86	96.02	0	high	79	3300433	70197	20286	192550	2560	2686	2952783	1099.32	0.81	57.56	89.47	45	0	0	0	1963.52	32.4948
RD90-4.Bin95	91.28	1.34	high	145	2424845	24775	8387	105532	2512	2194	2101191	957.7	0.9	62.78	86.65	38	0	0	0	37690.6	322.739
RD90-4.Bin97	90.45	0	high	33	1127746	50983	17231	115761	3362	1134	1046478	922.82	1.01	30.07	92.79	29	0	0	0	667.964	24.8926
ID90-4.Bin105	92.57	0.71	high	206	5428086	42883	12666	214722	2517	3750	4685682	1249.52	0.69	59.21	86.32	45	0	1	0	6799.23	48.1964
ID90-4.Bin121	93.82	1.12	high	9	1079295	191136	95051	235937	3752	1116	1001058	897.01	1.03	26.64	92.75	35	0	0	0	1084.44	131.226
ID90-4.Bin132	99.65	0	high	26	2806801	139082	56368	307187	5495	2529	2574039	1017.81	0.9	45.8	91.71	53	1	0	0	1471.55	67.0455
ID90-4.Bin158	95.75	0	high	102	2379434	46594	10239	120462	2748	2028	2028000	1000	0.85	52.11	85.23	40	0	0	0	1222.74	14.4872
ID90-4.Bin167	95.24	0.95	high	66	1668099	40216	11998	90834	3190	1628	1562556	959.8	0.98	29.31	93.67	29	0	0	0	1236.01	28.0174
ID90-4.Bin18	92.66	0.23	high	53	2558715	97845	25591	201727	3060	2100	2264529	1078.35	0.82	59.69	88.5	27	0	0	0	2834.36	63.5409
ID90-4.Bin2	90.03	0	high	30	1848363	138122	30678	290380	2544	1810	1704138	941.51	0.98	35.94	92.2	42	0	0	0	704.328	26.6955
ID90-4.Bin20	91.57	3.93	high	56	1513021	49727	12214	111441	2916	1518	1426533	939.75	1	26.96	94.28	21	0	0	0	1105.72	24.0582
ID90-4.Bin23	95.16	3.23	high	78	3368558	92258	21815	241619	2513	2905	2998917	1032.33	0.86	58.63	89.03	44	1	0	0	1180.19	22.593
ID90-4.Bin31	91.84	0.71	high	51	2104196	75758	18417	254702	2874	1877	1864899	993.55	0.89	47.69	88.63	45	1	0	0	1885.17	96.1302
ID90-4.Bin39	93.26	2.41	high	26	1441121	79056	43298	148237	3850	1410	1339026	949.66	0.98	26.09	92.92	36	0	0	0	1850.37	83.7321
ID90-4.Bin49	90.32	1.75	high	119	3161572	49760	10154	122572	2532	2671	2708415	1014.01	0.84	59.81	85.67	44	0	0	0	3052.91	66.264
ID90-4.Bin5	95.75	1.34	high	105	2254996	42406	7826	177929	2740	2107	2086407	990.23	0.93	45.79	92.52	38	0	0	0	6057.8	78.4154
ID90-4.Bin57	98.43	0	high	177	3444789	42790	7279	152582	2563	3085	2968191	962.14	0.9	58.04	86.16	43	2	0	0	7422.33	89.0012
ID90-4.Bin59	95.15	0	high	60	2190454	61139	24464	191062	3123	2062	2026740	982.9	0.94	51.65	92.53	45	2	0	0	7701.82	175.762
ID90-4.Bin73	90.85	2.19	high	117	2367290	36666	9229	69646	2526	2052	2135172	1040.53	0.87	55.64	90.19	27	2	0	0	1685.09	22.142
ID90-4.Bin79	97.99	0	high	77	2337495	47909	14269	187626	2898	2124	2103147	990.18	0.91	57.67	89.97	22	1	0	0	13427.1	294.822
ID90-4.Bin82	91.88	1.24	high	134	1797773	17696	6513	43723	2700	1784	1645515	922.37	0.99	49.45	91.53	28	0	0	0	1553.4	17.6712
RD90-5.Bin104	98.66	0	high	54	2104263	58072	19779	137452	3041	1862	1876287	1007.67	0.88	37.97	89.17	35	0	0	0	904.924	18.9717
RD90-5.Bin108	94.36	0	high	156	1861631	17114	5600	55946	2542	1657	1646244	993.51	0.89	49.23	88.43	31	1	0	0	2191.88	27.0457
RD90-5.Bin17	92.14	1.76	high	127	3734248	54434	12889	220189	2651	2995	3268779	1091.41	0.8	56.23	87.54	71	0	0	0	80651.1	783.576
RD90-5.Bin19	98.94	1.06	high	56	2008298	60654	18717	123722	2697	1792	1821291	1016.35	0.89	55.28	90.69	55	3	0	0	1045.71	33.2898
RD90-5.Bin20	100	1.05	high	40	3303900	187912	36865	480219	2619	2863	3063474	1070.02	0.87	40.27	92.72	49	4	1	0	1556.53	56.0701
RD90-5.Bin24	94.97	1.01	high	142	2419923	23683	8948	124824	2516	2171	2117142	975.19	0.9	62	87.49	30	1	0	0	3370.91	33.2554
RD90-5.Bin28	92.81	1.5	high	105	2477806	32746	13473	98447	3104	2187	2262450	1034.5	0.88	60.54	91.31	34	0	0	0	1457.28	20.0904
RD90-5.Bin34	96.14	0.26	high	77	3658063	99122	21322	426687	2560	3329	3363645	1010.41	0.91	45.08	91.95	40	0	0	0	3436.67	81.4091
RD90-5.Bin42	94.48	3.98	high	307	3549011	15027	5515	64479	2510	2978	3122994	1048.69	0.84	62.13	88	39	0	0	0	4508.53	25.2112
RD90-5.Bin44	97.16	0.35	high	101	2925580	39477	14358	117693	2762	2477	2657325	1072.8	0.85	57.15	90.83	38	1	0	0	1643.94	20.3283
RD90-5.Bin53	91.89	0.9	high	217	5059060	36338	11351	183818	2505	3839	4678620	1218.71	0.76	61.3	92.48	48	0	0	0	8824.1	58.6463
RD90-5.Bin67	92.31	0.49	high	254	2525229	12988	4522	83946	2513	2529	2279367	901.29	1	65.38	90.26	30	0	0	0	3208.21	21.9713
RD90-5.Bin82	91.89	0.5	high	70	2981106	62330	19561	161889	3390	2523	2664957	1056.27	0.85	47.91	89.39	45	2	0	0	51951.4	920.291
RD90-5.Bin89	98.55	0.79	high	37	2931141	115460	46286	320408	4508	2606	2714982	1041.82	0.89	46.72	92.63	35	0	0	0	987.977	47.3738
RD90-6.Bin11	90.57	1.01	high	148	3170192	29992	9908	91641	2799	2514	2829153	1125.36	0.79	53.88	89.24	47	0	0	0	2255.66	21.032
RD90-6.Bin12	95.98	0.57	high	64	3298280	93726	25416	258075	2546	2854	2966559	1039.44	0.87	48.95	89.94	48	0	0	0	11343.5	245.891
RD90-6.Bin13	92	0.12	high	30	2394175	118962	35951	249615	5907	1953	2133282	1092.31	0.82	50.14	89.1	43	0	0	0	1056.58	49.1324
RD90-6.Bin35	98.6	0.19	high	78	2676767	53356	15956	130378	2569	2226	2260299	1015.41	0.83	44.86	84.44	58	0	0	0	2787.77	44.5139
RD90-6.Bin38	91.94	0.54	high	28	2245297	124074	43831	181207	4630	1979	2056251	1039.04	0.88	54.4	91.58	41	0	0	0	2451.02	106.433
RD90-6.Bin53	93.46	0.63	high	367	3917473	14018	4855	117379	2500	3724	3511305	942.89	0.95	50.87	89.63	36	0	0	0	3683.26	26.1044
RD90-6.Bin56	92.09	0.37	high	40	2469507	114740	28439	288324	5592	2069	2275239	1099.68	0.84	54.12	92.13	42	0	0	0	1316.57	40.4874
RD90-6.Bin58	97.75	3.75	high	62	2210070	92670	17278	219873	2566	1887	2076006	1100.16	0.85	30.71	93.93	39	0	0	0	1235.95	28.236
RD90-6.Bin59	93.57	1.43	high	45	2845176	144414	30957	300467	2522	2414	2664837	1103.91	0.85	58.43	93.66	46	1	0	1	2014.99	129.657
RD90-6.Bin60	96.42	0.37	high	68	2879007	101743	19998	209346	2517	2464	2636115	1069.85	0.86	44.13	91.56	57	0	0	0	3516.84	73.2368
RD90-6.Bin62	91.7	3.56	high	253	4039868	25844	7011	84466	2566	3317	3647421	1099.61	0.82	55.03	90.29	40	0	0	0	4874.11	41.4558
RD90-6.Bin69	98.95	0	high	43	2299960	72136	29441	203676	3092	2245	2117343	943.14	0.98	46.46	92.06	34	2	0	0	893.832	26.7916
RD90-6.Bin72	93.62	0.34	high	76	4377720	99723	35887	261815	2686	4123	3923913	951.71	0.94	56.28	89.63	71	2	0	0	4330.77	73.8929
RD90-6.Bin73	97.77	0.48	high	23	2653297	157322	58270	352569	3836	2420	2455185	1014.54	0.91	46.71	92.53	44	0	0	0	522.561	25.3424
RD90-6.Bin82	96.05	1.69	high	241	2654925	15508	5152	47478	2507	2583	2422419	937.83	0.97	60.24	91.24	40	2	0	0	4732.69	27.1138
RD90-6.Bin84	98.15	3.52	high	113	3189573	54146	17058	169195	2627	2735	2903649	1061.66	0.86	50.95	91.04	43	2	0	0	22665	359.658
RD90-6.Bin94	94.66	2.22	high	172	2145582	18940	6031	83096	2514	2209	1948509	882.08	1.03	46.61	90.81	40	2	0	0	50118.9	386.819
RD90-7.Bin104	95.41	1.34	high	53	3642355	120791	33548	446820	2702	3259	3325539	1020.42	0.89	53.45	91.3	39	1	0	0	3902.27	98.9114
RD90-7.Bin105	95.11	2.17	high	134	4237116	77917	14836	148297	2500	3810	3786036	993.71	0.9	52.81	89.35	119	0	0	0	6769.07	116.687
RD90-7.Bin115	91.61	0.67	high	91	2225645	38933	10915	159650	2579	1908	1903455	997.62	0.86	54.17	85.52	30	1	0	0	10145.7	171.956
RD90-7.Bin116	92.35	1.53	high	333	2945953	12074	4225	52698	2512	2721	2678673	984.44	0.92	45.06	90.93	48	1	0	0	2935.73	26.3643
RD90-7.Bin13	94.14	1.34	high	167	3027919	28063	8004	84483	2515	2806	2651823	945.05	0.93	60.31	87.58	49	0	0	0	2846.66	29.6848
RD90-7.Bin16	95.8	0	high	27	2625941	152644	43637	313667	13929	2275	2442867	1073.79	0.87	50.59	93.03	44	3	0	0	488.885	20.9969
RD90-7.Bin17	94.89	4.5	high	142	3288791	40285	11189	101285	2534	2972	2889135	972.12	0.9	63.87	87.85	51	2	0	0	10896.1	110.555
RD90-7.Bin29	92.02	0.63	high	44	2360867	81045	27704	167089	3190	2131	2164503	1015.72	0.9	56.45	91.68	45	0	0	0	945.908	29.0242
RD90-7.Bin3	90.38	0.5	high	38	2777538	103257	35963	365793	4232	2161	2395320	1108.43	0.78	52.67	86.24	39	1	0	0	7751.36	274.151
RD90-7.Bin34	95.04	0.24	high	54	2022121	79821	17080	220380	2675	1847	1846842	999.91	0.91	48.93	91.33	49	2	0	0	658.472	17.6486
RD90-7.Bin4	96.9	0.48	high	34	2567516	123713	32956	212248	6311	2087	2419485	1159.31	0.81	56.25	94.23	40	1	0	1	882.288	33.4718
RD90-7.Bin42	95.32	0	high	26	2857040	162759	59799	331261	2975	2386	2703873	1133.22	0.84	52.9	94.64	47	0	0	1	2104.14	95.4262
RD90-7.Bin49	92.04	0.84	high	70	2596014	94820	15093	257442	2521	2227	2352270	1056.25	0.86	56.19	90.61	29	0	0	0	1554.63	33.4403
RD90-7.Bin88	90.96	1.14	high	171	3595708	35279	9245	142063	2651	3346	3250800	971.55	0.93	56.53	90.41	41	1	0	0	34600	274.463
ID90-5.Bin10	98.04	2.87	high	65	2643524	85822	25406	210963	2521	2445	2372109	970.19	0.92	52.03	89.73	41	0	0	0	904.011	30.5362
ID90-5.Bin12	97.52	0.71	high	63	3969700	106112	32984	263294	3886	3584	3540258	987.8	0.9	48.47	89.18	36	3	0	0	828.641	24.0555
ID90-5.Bin16	97.33	1.33	high	44	1542151	56968	17146	206418	3018	1550	1378911	889.62	1.01	35.31	89.41	35	0	0	0	1098.98	38.0017
ID90-5.Bin21	98.1	0.63	high	30	2797390	123597	51341	272629	16665	2421	2549187	1052.95	0.87	56.22	91.13	49	0	0	0	2322.84	84.7048
ID90-5.Bin25	99.19	0	high	17	1795279	177017	52844	300142	2787	1634	1640004	1003.67	0.91	61.38	91.35	46	1	0	0	919.254	68.0801
ID90-5.Bin33	96.36	2.73	high	62	1977730	50546	15314	191397	2918	2096	1829640	872.92	1.06	38.52	92.51	43	0	0	0	4271.68	85.5567
ID90-5.Bin37	94.15	4.3	high	357	2758078	9783	3755	51546	2513	2597	2404920	926.04	0.94	64.17	87.2	48	0	0	0	5194.95	22.4719
ID90-5.Bin39	97.89	0.7	high	98	3876275	59559	19779	247217	2654	3723	3474138	933.16	0.96	49.15	89.63	41	1	0	0	1894.17	27.8856
ID90-5.Bin44	97.93	0.63	high	23	2190192	154331	40858	423020	5946	1804	1898640	1052.46	0.82	61.51	86.69	50	0	0	0	6460.48	336.609
ID90-5.Bin47	97.26	1.9	high	39	3069104	128248	34795	390574	5582	2655	2816337	1060.77	0.87	59.34	91.76	46	0	0	0	4425.95	131.791
ID90-5.Bin48	94.56	0	high	50	2013137	63615	19770	194942	2684	1642	1812453	1103.81	0.82	59.47	90.03	46	0	0	0	807.509	29.7515
ID90-5.Bin49	91.67	1.08	high	216	2420411	16887	4568	99022	2507	2211	2106135	952.57	0.91	64.09	87.02	47	1	0	0	10387.8	70.8367
ID90-5.Bin50	98.57	0.64	high	86	2796641	45605	16789	124205	2547	2520	2514156	997.68	0.9	53.42	89.9	46	0	0	0	6443.55	95.399
ID90-5.Bin51	98.73	1.27	high	52	4087646	186212	41639	701946	2744	3871	3736635	965.29	0.95	48.5	91.41	49	0	0	0	1226.72	31.0911
RD90-8.Bin17	96.82	1.27	high	105	2342668	32304	11553	91575	2534	2122	2071560	976.23	0.91	50.92	88.43	44	0	0	0	1838.98	30.8435
RD90-8.Bin22	95.22	0.75	high	71	3455452	98574	29532	285150	2500	2964	3190854	1076.54	0.86	50.32	92.34	49	3	0	0	27784.2	599.137
RD90-8.Bin23	98.88	2.09	high	53	3430100	95286	37548	345127	3346	2869	3204957	1117.1	0.84	48.5	93.44	48	5	0	0	10143.3	291.749
RD90-8.Bin25	99.21	4.03	high	97	3736467	76847	17920	292687	2526	3669	3360627	915.95	0.98	43.74	89.94	65	0	0	0	3747.05	52.3606
RD90-8.Bin29	96.81	1.42	high	126	2166806	26326	7764	143918	2862	2049	1965924	959.46	0.95	50.69	90.73	25	1	0	0	1398.75	14.7445
RD90-8.Bin3	97.56	0.39	high	63	2728959	55410	24986	257282	3681	2252	2484198	1103.11	0.83	48.67	91.03	39	0	0	0	6916.17	130.283
RD90-8.Bin31	95.21	0.28	high	55	2464774	67039	25952	150477	2530	2149	2184915	1016.71	0.87	49.48	88.65	38	0	0	0	3102.04	75.8165
RD90-8.Bin47	96.62	0.48	high	30	2908153	164331	47059	380328	6080	2593	2699106	1040.92	0.89	43.55	92.81	41	0	0	0	3370.57	129.381
RD90-8.Bin55	95.74	0.79	high	83	2477578	51232	14916	185743	2539	2193	2148549	979.73	0.89	59.61	86.72	56	3	0	0	2391.55	43.7569
RD90-8.Bin75	91.38	0.16	high	359	2848979	9787	3979	40513	2508	2727	2540997	931.79	0.96	57.85	89.19	27	1	0	0	3947.41	17.7921
RD90-8.Bin77	91.61	0.56	high	43	2535379	82817	37777	210373	3213	2200	2327826	1058.1	0.87	54.43	91.81	44	0	0	0	831.103	27.0655
RD90-8.Bin79	96.85	0.7	high	116	5125837	79950	20150	398558	2537	4605	4593690	997.54	0.9	53.08	89.62	67	5	1	0	12751.3	189.022
RD90-9.Bin23	97.55	1.76	high	59	2901752	91909	23287	284094	2851	2332	2564169	1099.56	0.8	51.47	88.37	49	3	0	0	19327.2	383.18
RD90-9.Bin26	93.95	2.28	high	175	3829238	31280	10414	168778	2552	3460	3363864	972.22	0.9	62.88	87.85	49	3	0	0	12774.4	188.483
RD90-9.Bin29	95.64	0.67	high	195	2170582	16306	5116	40184	2515	1980	1924005	971.72	0.91	54.2	88.64	29	0	0	0	2097.7	21.6492
RD90-9.Bin39	98.39	1.5	high	48	2668896	114183	31094	397685	3181	2452	2391573	975.36	0.92	63.48	89.61	46	1	0	0	10769.7	307.671
RD90-9.Bin47	100	0	high	23	2872117	179603	72696	419033	21108	2464	2689446	1091.5	0.86	49.03	93.64	45	0	0	0	1320.02	68.1558
RD90-9.Bin49	96.51	2.97	high	50	2421365	110419	28577	193591	2575	2434	2239167	919.95	1.01	46.72	92.48	56	0	0	0	2502.33	67.4326
RD90-9.Bin56	98.39	1.61	high	68	2271719	53425	17105	149749	2823	2093	2035476	972.52	0.92	65.57	89.6	48	1	0	0	1266.29	22.9953
ID90-6.Bin19	98.66	3.83	high	97	3598291	59720	17771	199606	2535	3082	3170292	1028.65	0.86	63.08	88.11	53	2	0	0	16592.1	223.731
ID90-6.Bin25	98.58	2.84	high	65	2673145	68085	19587	168664	3265	2485	2401296	966.32	0.93	49.64	89.83	96	1	0	0	9616.76	177.394
ID90-6.Bin5	94.63	2.24	high	120	2580288	31855	10671	135058	2810	2231	2289408	1026.18	0.86	49.74	88.73	28	0	0	0	1509.84	24.8636
ID90-6.Bin55	98.66	0.67	high	69	2423365	49827	15979	159613	2541	2187	2160657	987.95	0.9	52.73	89.16	34	1	0	0	22972.3	414.449
ID90-6.Bin60	96.18	1.27	high	63	2614001	61474	20301	203070	3248	2287	2341911	1024.01	0.87	52.01	89.59	38	0	0	0	1868.25	35.6941
ID90-6.Bin62	95.04	1.42	high	50	2419546	86166	20386	152667	2503	2155	2183994	1013.45	0.89	47.11	90.26	68	2	1	0	3511.54	89.1333
ID90-6.Bin67	93.96	0.67	high	40	1834581	65416	24281	147841	5826	1647	1649664	1001.62	0.9	59.54	89.92	43	1	0	0	3845.92	114.272
ID90-6.Bin68	96.5	2.96	high	16	2247808	263192	143707	469047	3813	2250	2070489	920.22	1	42.44	92.11	44	3	0	0	803.733	58.9438
ID90-6.Bin9	97.98	1.88	high	81	2486780	49218	15113	169659	2840	2231	2250051	1008.54	0.9	63.91	90.48	46	1	0	0	5251.31	86.5596
RD90-10.Bin1	99.29	0	high	26	2018409	195735	31538	271901	7339	1830	1835562	1003.04	0.91	57.27	90.94	30	2	0	0	425.002	21.093
RD90-10.Bin102	98.27	2.5	high	67	2177437	55684	18556	105010	3439	2077	1984785	955.6	0.95	64.79	91.15	44	1	0	0	5417.8	93.3039
RD90-10.Bin109	98.33	1.94	high	88	3978009	75187	23376	198924	2656	2982	3542925	1188.1	0.75	53.11	89.06	49	4	1	0	7571.88	286.617
RD90-10.Bin16	96.43	3.27	high	137	2988776	31683	10164	133013	2822	2787	2709924	972.34	0.93	65.31	90.67	45	2	0	0	1890.29	22.9708
RD90-10.Bin20	97.67	0.7	high	40	3229900	127945	48447	383969	4054	2744	2933391	1069.02	0.85	40.09	90.82	49	1	1	0	637.119	19.3646
RD90-10.Bin26	92.79	1.63	high	36	2800244	101556	43033	531277	4372	2385	2531415	1061.39	0.85	58.54	90.4	38	0	0	0	8452.49	270.475
RD90-10.Bin3	95.34	0.63	high	88	2889879	45614	16784	168311	2598	2437	2574738	1056.52	0.84	62.15	89.1	39	0	0	0	1900.13	27.8517
RD90-10.Bin42	96.57	0.08	high	91	2759508	43088	15418	177146	2768	2669	2480388	929.33	0.97	55.05	89.89	43	0	0	0	2146.56	36.1863
RD90-10.Bin5	90.76	0.96	high	149	2702708	33570	7866	95529	2527	2402	2435727	1014.04	0.89	56.04	90.12	43	0	0	0	1703.81	19.5734
RD90-10.Bin68	96.09	2.24	high	48	2747557	110798	31024	301141	2797	2387	2517408	1054.63	0.87	54.43	91.62	33	0	0	0	1838.16	51.4241
RD90-10.Bin70	98.58	0	high	58	2201165	51933	21644	172775	2558	2005	2014317	1004.65	0.91	48.64	91.51	48	1	0	0	2467.13	56.3128
RD90-10.Bin71	97.13	1.31	high	138	2684001	34418	9188	115518	2539	2536	2339034	922.33	0.94	44.08	87.15	48	3	0	0	3867.07	46.0375
RD90-10.Bin8	98.89	0.31	high	60	3486685	85048	29053	270211	2675	2896	3191004	1101.87	0.83	50.34	91.52	53	1	0	0	2338.25	50.0151
ID90-7.Bin10	98.8	3.09	high	82	3971915	70202	26544	261167	2695	129	90018	697.81	0.03	54.36	2.27	48	2	0	0	5181.87	78.523
ID90-7.Bin40	91.6	2.15	high	336	2031000	6638	3333	21943	2514	644	421872	655.08	0.32	52.89	20.77	26	1	0	0	3344.14	23.2068
RD90-11.Bin14	97.87	0	high	43	2182463	85585	23756	254036	2901	2045	1987557	971.91	0.94	54.25	91.07	46	2	0	0	2552.96	72.6524
RD90-11.Bin17	94.35	0.5	high	39	2271503	94175	32463	274979	3312	1978	2100486	1061.92	0.87	52.79	92.47	39	0	0	0	771.441	23.307
RD90-11.Bin23	97.75	2.34	high	51	1145628	35979	10734	130426	2554	1091	1074939	985.28	0.95	34.56	93.83	40	0	0	0	538.377	15.6787
RD90-11.Bin28	97.89	2.11	high	63	3094348	70144	29369	259776	2600	2548	2725788	1069.78	0.82	55.52	88.09	36	0	0	0	2930.51	68.5829
RD90-11.Bin29	95.48	1.43	high	58	2826550	61744	26877	157088	4786	2192	2580312	1177.15	0.78	49.49	91.29	41	0	0	0	2001.75	42.112
RD90-11.Bin37	96.84	0.63	high	53	2815417	82321	29222	239792	3584	2315	2547501	1100.43	0.82	55.57	90.48	36	0	0	0	1969.88	45.637
RD90-11.Bin7	93.55	1.08	high	108	1369196	18232	5552	57666	2510	1393	1225677	879.88	1.02	41.79	89.52	31	0	0	0	979.823	11.8045
RD90-11.Bin86	93.62	0	high	52	2001430	59025	19887	151318	5620	1866	1761744	944.13	0.93	55.17	88.02	45	3	0	0	1262.55	30.4808
RD90-11.Bin90	95.91	1.07	high	138	3499018	40925	13043	114880	2720	2506	3086220	1231.53	0.72	56.72	88.2	38	0	0	0	2150.5	21.7521
RD30-1.Bin13	94.42	0.4	high	53	2523316	83970	22065	213191	4553	2330	2312424	992.46	0.92	61.06	91.64	43	0	0	0	1271.29	29.571
RD30-1.Bin2	99.03	0.48	high	47	3404312	121043	40304	365775	2866	3093	3100938	1002.57	0.91	38.81	91.09	35	0	0	0	1251.28	30.9646
RD30-1.Bin22	95.53	3.49	high	171	2582467	23751	6743	81055	2507	2689	2333571	867.82	1.04	63.42	90.36	33	1	0	0	1852.43	21.5316
RD30-1.Bin3	95.43	0.27	high	28	2773619	187758	56991	420936	4277	2331	2588283	1110.37	0.84	51.22	93.32	45	0	1	0	27533.3	1149.98
RD30-1.Bin31	90.16	0.48	high	66	2357506	67801	16437	176568	2943	1954	2247426	1150.17	0.83	62.76	95.33	38	1	0	1	1145.5	24.4192
RD30-1.Bin46	95.32	2.42	high	79	3178400	73546	22028	180440	2556	2605	2885733	1107.77	0.82	50.61	90.79	45	0	0	0	2605.99	49.6624
RD30-1.Bin60	98.52	0	high	18	2709412	270203	75437	406012	8011	2292	2439609	1064.4	0.85	39.73	90.04	43	1	1	0	1342.95	87.3641
RD30-1.Bin72	95.21	2.91	high	195	2438238	18177	5691	71419	2573	2419	2033568	840.66	0.99	41.84	83.4	39	0	0	0	4253.12	38.4387
RD30-1.Bin79	95.74	0	high	14	2097719	157134	82805	405875	15207	1818	1926288	1059.56	0.87	47.77	91.83	45	2	0	0	3152.94	245.46
RD30-1.Bin90	96.11	0.46	high	130	3755844	44114	14133	121252	2567	2892	3317994	1147.3	0.77	54.81	88.34	43	3	0	0	33375.8	302.439
RD30-1.Bin92	93.16	1.24	high	98	3040928	61457	15278	231128	2553	2623	2773071	1057.21	0.86	47.8	91.19	46	0	0	0	3430.85	52.8185
ID30-1.Bin1	100	0	high	8	2558538	400445	140309	584823	129445	2242	2298072	1025.01	0.88	57.37	89.82	48	2	0	0	276.262	37.422
RD30-2.Bin41	97.09	0.11	high	147	2749449	27966	8612	124004	2546	2469	2255913	913.7	0.9	54.26	82.05	45	0	0	0	2314.35	21.9392
RD30-2.Bin5	96.73	0.7	high	55	2617339	100752	23293	231868	3871	2425	2360832	973.54	0.93	52.81	90.2	66	6	0	0	62616.2	1332.93
RD30-2.Bin50	93.83	1.11	high	134	1762264	22123	5103	54447	2561	1579	1592529	1008.57	0.9	64.55	90.37	51	0	0	0	7492.21	80.3362
RD30-2.Bin78	98.45	0.68	high	22	2295296	214081	66165	371567	5126	2196	2093208	953.19	0.96	41.46	91.2	45	1	0	0	2708.25	148.781
RD30-3.Bin125	98.77	1.08	high	108	4119164	69570	19734	572511	2617	3346	3759426	1123.56	0.81	49.46	91.27	49	1	0	0	4429.5	108.584
RD30-3.Bin142	95.81	0	high	44	1631134	66712	20900	147313	3597	1446	1522587	1052.96	0.89	37.16	93.35	32	0	0	0	670.413	20.6747
RD30-3.Bin144	97.45	1.91	high	141	2447710	27838	8100	100238	2528	2203	2217597	1006.63	0.9	50.21	90.6	39	0	0	0	1603.07	17.1014
RD30-3.Bin150	95.74	0	high	62	3282316	89225	25425	253409	3685	2854	3006885	1053.57	0.87	47.13	91.61	39	2	0	0	1070.09	25.6185
RD30-3.Bin155	94.42	0.76	high	64	3270218	69454	28687	223911	3096	2436	2871996	1178.98	0.74	56.07	87.82	49	0	0	0	34627.7	644.599
RD30-3.Bin165	91.39	3.13	high	256	2713998	14404	5176	39358	2506	2354	2542893	1080.24	0.87	49.9	93.7	41	1	0	0	3215.06	18.8627
RD30-3.Bin168	90.64	0.09	high	49	2104894	73411	19641	207669	3423	1782	1951575	1095.16	0.85	52.51	92.72	39	2	0	0	2542.03	63.8454
RD30-3.Bin182	99	1.75	high	169	3641016	39965	9195	137492	2537	3300	3222081	976.39	0.91	62.15	88.49	49	1	0	0	2342.99	25.6213
RD30-3.Bin187	97.86	0.43	high	70	2307255	51656	17032	123398	2748	2196	1967874	896.12	0.95	41.76	85.29	39	0	0	0	1935.93	36.4501
RD30-3.Bin24	97.47	0.54	high	23	2823087	167244	64115	465541	5581	2372	2625951	1107.06	0.84	49.17	93.02	44	0	0	0	4164.82	201.183
RD30-3.Bin25	96.55	0.77	high	23	2830821	136321	87173	667924	9305	2467	2648394	1073.53	0.87	51.46	93.56	64	0	0	0	555.354	26.195
RD30-3.Bin35	94.89	0.71	high	68	2477560	59184	18968	207344	2589	2196	2249466	1024.35	0.89	59.33	90.79	33	2	0	0	1405.93	27.1726
RD30-3.Bin65	92.24	4.35	high	200	2960543	25325	6482	104620	2633	2596	2815188	1084.43	0.88	51.73	95.09	43	0	0	0	5106.36	46.1528
RD30-3.Bin66	93.28	0.54	high	92	2954791	47903	16181	107208	4316	2433	2576823	1059.11	0.82	51.95	87.21	45	0	0	0	7395.81	98.7515
RD30-3.Bin9	94.15	0.32	high	38	1998885	83971	29030	158067	2500	1965	1871013	952.17	0.98	42.2	93.6	46	0	0	0	1031.65	34.2125
RD30-3.Bin91	94.65	2.35	high	166	2013189	18851	5085	55004	2541	1921	1804005	939.1	0.95	48.58	89.61	24	1	0	0	1614.69	14.926
RD30-3.Bin94	99.79	0.71	high	47	2470014	78317	25342	265807	3310	2333	2225118	953.76	0.94	55.8	90.09	56	2	0	0	2455.73	63.8983
RD30-4.Bin106	92.86	0.95	high	26	2538029	155785	93772	308289	3132	2192	2409555	1099.25	0.86	57.74	94.94	46	2	0	1	5739.37	321.759
RD30-4.Bin11	100	0	high	41	2203505	90558	26444	250947	3679	2032	1967028	968.03	0.92	53.26	89.27	47	0	0	0	1742.45	53.7117
RD30-4.Bin18	95.97	0	high	29	2572829	121249	54401	231443	6826	2107	2420358	1148.72	0.82	43.39	94.07	44	1	0	0	1451.98	58.317
RD30-4.Bin27	94.83	3.48	high	117	3058585	38293	12800	91763	2721	2686	2640510	983.06	0.88	64.73	86.33	53	2	0	0	2316.77	72.317
RD30-4.Bin3	94.42	3.93	high	202	2482828	18085	5666	68464	2575	2280	2297643	1007.74	0.92	42.14	92.54	20	0	0	0	2768.66	19.828
RD30-4.Bin37	97.6	1.01	high	310	4458053	23910	6226	88836	2530	3715	3830409	1031.07	0.83	61.19	85.92	51	2	0	0	6990.03	48.7645
RD30-4.Bin42	96.14	4.28	high	176	4125094	70128	8363	293582	2506	4032	3781002	937.75	0.98	43.26	91.66	50	0	0	0	6751.09	61.1408
RD30-4.Bin50	98.09	1.48	high	80	3471221	86484	21602	272111	2554	2893	3201276	1106.56	0.83	51.27	92.22	47	2	0	0	3865.17	88.2426
RD30-4.Bin6	93.82	2.25	high	33	1267847	52089	20841	121224	2826	1363	1167837	856.81	1.08	27.36	92.11	35	0	0	0	695.968	28.0956
RD30-4.Bin64	93.62	0	high	72	1771590	41507	11502	115175	2542	1644	1534623	933.47	0.93	65.53	86.62	36	0	0	0	6895.12	171.969
RD30-4.Bin68	94.17	2.4	high	95	2374775	49834	11550	146447	2641	2258	2177874	964.51	0.95	61.66	91.71	35	0	0	0	5178.46	74.2108
RD30-4.Bin85	97.58	0	high	46	2479975	99231	26889	253566	2762	2286	2274882	995.14	0.92	45.98	91.73	47	0	1	0	19847.8	499.611
RD30-4.Bin90	91.43	0.4	high	46	2474278	72748	28138	196823	2544	2043	2370303	1160.21	0.83	57.22	95.8	46	0	0	1	948.014	36.024
RD30-4.Bin95	96.01	0.92	high	84	2503370	50567	15518	111220	2518	2293	2370603	1033.84	0.92	48.38	94.7	30	0	0	0	1058.18	16.4302
RD30-4.Bin98	96.94	1.61	high	58	3076018	60369	26926	169892	4911	2482	2808180	1131.42	0.81	53.53	91.29	45	0	0	0	2060.88	77.293
RD30-5.Bin106	96.35	2.3	high	131	4136207	54973	15185	158970	2634	2943	3665274	1245.42	0.71	55.54	88.61	52	0	1	0	3560.98	53.0479
RD30-5.Bin110	90.77	1.86	high	45	3503065	122418	49680	219950	3022	2447	3146286	1285.77	0.7	58.12	89.82	47	2	0	0	4288.04	145.563
RD30-5.Bin44	91.91	0.69	high	62	2995691	83105	25571	355912	4524	2584	2671875	1034.01	0.86	59.09	89.19	42	0	0	0	1582.15	35.9268
RD30-5.Bin76	91.77	1.51	high	120	2120419	25781	9178	78348	2563	2158	1995300	924.61	1.02	48.9	94.1	40	0	0	0	1300.9	21.7762
RD30-5.Bin90	97.16	2.42	high	123	2299457	29638	7613	97516	2789	2226	2074683	932.02	0.97	63.95	90.22	45	1	0	0	1495.74	15.2839
RD30-5.Bin93	96.47	0.15	high	110	2848345	44143	11780	108793	2542	2486	2467221	992.45	0.87	40.42	86.62	57	4	0	0	4323.22	59.4617
ID30-2.Bin44	92.2	1.06	high	57	2073140	60712	18028	167675	2504	100	75366	753.66	0.05	58.01	3.64	44	2	0	0	1348.24	33.6425
RD30-6.Bin34	94.89	1.55	high	276	2498313	11658	4201	47160	2507	2247	2156028	959.51	0.9	61.94	86.3	37	1	0	0	5256.82	26.8402
RD30-6.Bin53	90.08	3.25	high	156	2028872	19059	6164	99471	2509	1801	1937298	1075.68	0.89	56.65	95.49	40	0	0	0	2002.69	21.3591
RD30-6.Bin55	94.12	1.22	high	91	2717135	58972	15244	162228	2580	2521	2553438	1012.87	0.93	46.55	93.98	38	0	0	0	1052.59	29.3132
RD30-6.Bin69	97.75	1.12	high	26	1897872	138879	27534	341700	6347	1611	1778760	1104.13	0.85	32.25	93.72	42	1	0	0	887.504	42.1384
RD30-6.Bin78	99.11	0.67	high	57	1896541	44094	19534	135341	3309	1819	1728342	950.16	0.96	53.4	91.13	34	0	0	0	1033.81	57.9304
RD30-6.Bin90	91.27	0.48	high	26	2218367	159701	38951	310637	5053	1904	2102208	1104.1	0.86	59.17	94.76	40	2	0	1	3281.99	147.605
ID30-3.Bin3	98.63	1.09	high	49	1713685	48091	16524	136940	3129	1685	1495776	887.7	0.98	54.49	87.28	30	2	1	0	2306.12	66.4383
ID30-3.Bin5	92.23	1.17	high	158	1602716	12670	5138	37145	2554	1587	1418844	894.04	0.99	52.82	88.53	28	0	0	0	3045.43	31.5899
ID30-3.Bin7	99.22	0	high	24	1861259	177567	31142	363274	4240	1821	1678266	921.62	0.98	34.81	90.17	39	0	0	0	921.355	50.5653
RD30-7.Bin12	98.11	1.08	high	74	2359125	49363	13952	160922	2773	2360	2115738	896.5	1	37.59	89.68	55	0	0	0	28637.3	496.364
RD30-7.Bin40	99.25	0.09	high	12	2189988	216777	91117	727435	20523	2203	1964955	891.95	1.01	38.22	89.72	30	0	0	0	914.719	86.8524
RD30-8.Bin101	93.74	1.9	high	106	1876698	24007	9250	66276	2656	1792	1710969	954.78	0.95	55.27	91.17	21	0	0	0	1346.55	23.9441
RD30-8.Bin103	94.46	0.34	high	7	1648176	885786	280738	885786	3536	1501	1545777	1029.83	0.91	38.84	93.79	45	0	0	0	298.782	59.9506
RD30-8.Bin13	92.19	4.15	high	136	2921857	34243	9852	104176	2921	2515	2599740	1033.69	0.86	47.91	88.98	46	3	0	0	26572.7	297.621
RD30-8.Bin18	93.72	0	high	37	2373075	133009	31665	325718	3328	2090	2214897	1059.76	0.88	51.65	93.33	37	0	0	0	2894.43	97.957
RD30-8.Bin27	96.87	2.18	high	221	3770055	22936	7350	105227	2596	3254	3334440	1024.72	0.86	58.68	88.45	44	3	0	0	4043.24	26.6469
RD30-8.Bin31	91.48	1.84	high	99	3362082	90090	15795	358704	2563	2980	3000558	1006.9	0.89	53.52	89.25	51	0	0	0	3510.92	128.628
RD30-8.Bin35	98.38	3.29	high	77	2660568	49494	17589	156335	2621	2386	2307027	966.9	0.9	50.56	86.71	61	5	0	0	5681.36	134.724
RD30-8.Bin40	90.82	0	high	151	2296735	20880	7876	81273	2549	1796	1991109	1108.64	0.78	56.41	86.69	35	0	0	0	1800.21	14.7404
RD30-8.Bin43	92.95	4.46	high	130	3783736	54397	14325	155672	2566	3626	3410004	940.43	0.96	60.75	90.12	58	0	0	0	3471.52	45.7318
RD30-8.Bin64	92.21	0.7	high	170	3241566	27646	9650	93916	2720	2962	2969307	1002.47	0.91	58.19	91.6	41	4	0	0	2384.35	19.7407
RD30-8.Bin94	97.75	2.25	high	26	1926757	104536	31577	395941	6782	1563	1794351	1148.02	0.81	32.45	93.13	42	1	0	0	955.963	41.8361
ID30-4.Bin19	97.47	2.22	high	207	4727054	42579	9798	196514	2510	4467	4171449	933.84	0.94	48.94	88.25	103	0	0	0	3965.64	49.3094
ID30-4.Bin2	97.16	2.13	high	77	2460747	46165	15276	119807	3379	2138	2199567	1028.8	0.87	50.45	89.39	50	2	0	0	1098.18	23.9637
ID30-4.Bin6	94.3	0.67	high	339	2871860	11031	3746	44220	2501	2926	2612619	892.9	1.02	39.42	90.97	28	2	0	0	2743.58	26.4419
ID30-4.Bin8	98.1	0	high	74	2498477	58630	16089	123133	4152	2392	2200116	919.78	0.96	54.56	88.06	40	0	0	0	3123.48	59.7353
ID30-4.Bin9	95.98	1.26	high	60	2998359	81600	26954	249764	2865	2621	2644941	1009.13	0.87	54.76	88.21	38	0	0	0	1898.89	56.6213
RD30-9.Bin10	95.08	1.01	high	94	2061887	33189	10665	149182	2750	1874	1834257	978.79	0.91	46.43	88.96	38	1	0	0	1108.83	16.5664
RD30-9.Bin100	94.35	1.34	high	189	3755055	31956	8625	200587	2520	3178	3311520	1042.01	0.85	60.02	88.19	46	3	0	0	23445.3	204.79
RD30-9.Bin104	96.64	0.67	high	80	2315262	38334	15034	165299	2951	2065	2043147	989.42	0.89	54.5	88.25	38	1	0	0	3413.36	57.467
RD30-9.Bin13	97	1.68	high	79	3390874	68908	20744	129216	2532	2995	3129510	1044.91	0.88	41.98	92.29	54	0	0	0	1513.81	27.2021
RD30-9.Bin16	94.3	0.67	high	43	3323754	109204	40082	477862	2565	3072	3045858	991.49	0.92	58.54	91.64	58	3	0	0	2969.2	90.3702
RD30-9.Bin18	91.61	0	high	51	2260410	61099	22171	161192	3044	2190	2009718	917.68	0.97	62.89	88.91	36	0	0	0	37285.5	926.985
RD30-9.Bin21	96.74	0.57	high	70	3086550	70208	22403	204926	4792	2465	2855391	1158.37	0.8	53.07	92.51	35	0	0	0	1386.94	24.7957
RD30-9.Bin49	90.59	1.08	high	126	3059133	35289	14397	103783	2525	2648	2719344	1026.94	0.87	59.11	88.89	47	2	0	0	47522.7	495.693
RD30-9.Bin50	94.29	3.34	high	208	2121213	12790	4985	62012	2548	2057	1879134	913.53	0.97	51.86	88.59	46	2	0	0	32808.4	306.639
RD30-9.Bin53	92.73	0	high	132	1808605	19191	6231	102898	2504	1719	1552071	902.89	0.95	44.7	85.82	32	0	0	1	1276.75	15.9781
RD30-9.Bin64	93.51	0	high	87	2811450	69511	16641	220102	2631	2502	2542908	1016.35	0.89	52.5	90.45	35	0	0	0	1924.53	42.5058
RD30-9.Bin70	91.05	0.67	high	302	3167271	14611	4772	78595	2503	2661	2841744	1067.92	0.84	58.42	89.72	33	1	0	0	4520.57	21.2283
RD30-9.Bin73	93.86	0.93	high	128	4398660	59183	18270	156014	2575	3737	3936093	1053.28	0.85	52.38	89.48	35	3	0	0	5633.18	62.9944
RD30-9.Bin83	91.13	0.24	high	46	2111298	82930	23177	142179	4705	1845	1910358	1035.42	0.87	44.91	90.48	33	1	0	0	1772.69	51.343
RD30-9.Bin88	91.25	1.84	high	208	2132286	13382	4766	54065	2511	2062	1950717	946.03	0.97	55.96	91.48	24	1	0	0	1923.54	13.4198
RD30-9.Bin94	93.5	0	high	43	2268825	76900	29560	182495	4918	1999	2054430	1027.73	0.88	54.1	90.55	43	2	0	0	634.687	18.7523
RD30-10.Bin11	92.28	0.67	high	80	1980586	33697	12744	116954	2503	1933	1775292	918.41	0.98	63.17	89.63	34	1	0	0	3564.71	55.6135
RD30-10.Bin143	96.24	3.87	high	75	2816728	82492	18650	135791	2691	2368	2619084	1106.03	0.84	51.4	92.98	47	0	0	0	32460.9	543.553
RD30-10.Bin149	98.48	0.53	high	41	3454374	156778	50020	377365	4108	2868	3210960	1119.58	0.83	45.74	92.95	45	0	0	0	3206.93	141.859
RD30-10.Bin45	91.71	0.44	high	85	2208658	41801	13434	94320	2596	1902	2100288	1104.25	0.86	57.24	95.09	42	0	0	0	1069.87	17.6611
RD30-10.Bin51	95.1	0.23	high	106	3445119	70590	16228	271275	2514	3109	3157407	1015.57	0.9	56.49	91.65	46	1	0	0	5150.39	65.2606
RD30-10.Bin68	93.28	0.66	high	54	2670064	82372	32396	183920	2899	2208	2501037	1132.72	0.83	51.58	93.67	45	0	0	0	5585.18	132.871
RD30-10.Bin92	95.74	2.84	high	29	2096966	109227	37092	263620	4534	1899	1937700	1020.38	0.91	55.97	92.4	48	2	0	0	440.16	18.2319
RD30-10.Bin98	96.91	1.48	high	178	4779114	43415	13733	154346	2525	4128	4191924	1015.49	0.86	56.3	87.71	54	3	0	0	19818.7	167.74
RD30-11.Bin114	90.45	3.37	high	41	1170425	42753	14823	102859	3346	1241	1083060	872.73	1.06	27.46	92.54	23	0	0	0	769.409	27.8514
RD30-11.Bin135	96.6	0.64	high	50	2555362	80173	24229	288473	3835	2272	2371131	1043.63	0.89	48.75	92.79	35	0	0	0	989.576	23.5862
RD30-11.Bin22	95.12	1.27	high	79	2675705	62658	16913	171983	2871	2597	2502624	963.66	0.97	46.48	93.53	49	0	0	0	1038.43	22.0289
RD30-11.Bin60	91.48	0.96	high	79	1802374	34428	11887	70845	3181	1638	1668645	1018.71	0.91	55.58	92.58	38	0	0	0	908.836	14.7113
RD30-11.Bin89	94.73	2.53	high	78	3130800	69052	20202	182485	2847	2683	2829207	1054.49	0.86	57.71	90.37	47	0	0	0	4072.72	66.3843
RD30-12.Bin112	93.62	1.34	high	55	3254558	78339	37873	195372	2614	2781	2941935	1057.87	0.85	40.88	90.39	35	0	0	0	1268.85	26.8876
RD30-12.Bin113	97.34	0.58	high	51	3045543	107407	28743	234185	2657	2566	2857167	1113.47	0.84	46.35	93.81	36	0	0	0	2460.26	55.5743
RD30-12.Bin118	96.9	2.14	high	181	3168905	24148	8647	118508	2734	2720	2883483	1060.1	0.86	44.93	90.99	40	2	0	0	2015.94	16.4964
RD30-12.Bin12	94.52	0	high	144	2660252	28803	7932	102732	2517	2326	2366691	1017.49	0.87	50.26	88.96	41	0	0	0	1717.55	15.5306
RD30-12.Bin127	97.59	1.48	high	102	1465388	20945	6188	61307	2563	1576	1369626	869.05	1.08	39.1	93.47	35	0	0	0	1002.16	21.0292
RD30-12.Bin131	99.33	0.13	high	68	3290376	74457	29966	206654	2791	2878	2907399	1010.22	0.87	47.49	88.36	50	3	0	0	1540.12	29.2795
RD30-12.Bin135	97.04	0	high	23	2841693	251927	49327	600233	3363	2446	2666697	1090.23	0.86	46.08	93.84	48	3	0	0	2016.76	104.382
RD30-12.Bin145	94.73	1.58	high	81	3649792	87297	28965	256559	2616	3232	3290064	1017.97	0.89	57.87	90.14	49	0	0	0	2676.01	52.0349
RD30-12.Bin15	92.32	0.16	high	36	2137654	83220	37783	180826	7369	2011	1962285	975.78	0.94	62.49	91.8	40	0	0	0	2247.8	71.8347
RD30-12.Bin152	99.79	0.71	high	91	2715528	55509	14410	139278	2503	2636	2425473	920.13	0.97	56.49	89.32	47	3	0	0	5139.7	76.4939
RD30-12.Bin26	91.65	0.14	high	47	2360654	87100	24489	199438	3959	1837	2105367	1146.09	0.78	58.02	89.19	42	0	1	0	7571.26	177.47
RD30-12.Bin33	93.26	2.3	high	112	2854324	52754	11643	125573	2606	2406	2705928	1124.66	0.84	59.53	94.8	40	0	0	1	1489.63	21.7029
RD30-12.Bin44	100	0	high	52	2398866	76798	30508	171002	4031	2237	2143080	958.02	0.93	58.27	89.34	49	0	0	0	2790.97	62.6552
RD30-12.Bin46	98.11	1.2	high	68	3487903	97048	26619	274261	2703	2928	3237408	1105.67	0.84	50.04	92.82	46	1	0	0	9071.47	245.257
RD30-12.Bin53	96.64	1.34	high	57	1736953	60289	15745	97439	2602	1799	1557654	865.84	1.04	62.31	89.68	30	0	0	0	2559.56	88.8587
RD30-12.Bin62	93.13	2.06	high	208	2586523	16808	5942	67298	2631	2258	2435961	1078.81	0.87	55.18	94.18	43	0	0	0	2136.81	28.5494
RD30-12.Bin79	94.84	2.01	high	105	2681973	50504	11387	127035	2565	2400	2513649	1047.35	0.89	44.34	93.72	28	0	0	0	1273.43	25.6355
RD30-12.Bin89	93.57	1.06	high	121	2287222	32285	9568	84818	2721	1922	2179440	1133.94	0.84	55.6	95.29	38	0	0	0	1697.39	19.4033
ID25-1.Bin4	97.58	1.42	high	57	1977909	55422	21063	126997	2602	1831	1810974	989.06	0.93	51.75	91.56	55	1	0	0	841.534	24.2015
RD25-1.Bin13	95.4	4.17	high	147	3340055	36097	10929	126103	2649	176	103311	586.99	0.05	55.47	3.09	32	0	0	0	2705.25	53.4471
RD25-1.Bin15	96.22	1.42	high	44	2262818	76864	27875	297457	4952	54	35967	666.06	0.02	59.55	1.59	41	1	0	0	1044.09	35.3052
RD25-1.Bin16	94.53	1.64	high	154	3553278	34598	11365	116970	2922	215	140094	651.6	0.06	54.53	3.94	48	0	0	0	16125.9	141.085
RD25-1.Bin31	92.92	4.77	high	210	2512838	16345	5548	63315	2530	372	249825	671.57	0.15	54.39	9.94	39	0	0	0	3835.16	30.9873
RD25-1.Bin47	95.4	0	high	154	4400844	46952	12631	147667	2655	187	125160	669.3	0.04	55.56	2.84	43	0	0	1	6680.23	56.6195
RD25-1.Bin48	98.02	5	high	141	4831494	71717	16149	243467	2512	197	123987	629.38	0.04	54.53	2.57	50	0	0	0	2547.64	48.8323
RD25-1.Bin63	92.53	2.52	high	192	2196569	15773	5064	71403	2581	246	143208	582.15	0.11	53.71	6.52	31	2	0	0	2581.6	20.3526
RD25-2.Bin1	91.28	0.34	high	72	3012756	71736	22185	310081	3671	2876	2761311	960.12	0.95	60.22	91.65	43	0	0	0	1715.3	55.7879
RD25-2.Bin104	93.43	0.72	high	67	3984264	102107	28961	280572	3298	3178	3632355	1142.97	0.8	57.62	91.17	43	0	0	0	2258.71	40.6187
RD25-2.Bin106	93.62	0.67	high	64	2004727	48639	14354	194956	2894	1847	1823763	987.42	0.92	61.61	90.97	31	1	0	0	3828.52	79.3762
RD25-2.Bin107	93.74	0.89	high	112	3653448	46865	19404	136306	3270	3124	3256275	1042.34	0.86	62.62	89.13	42	1	0	0	2006.73	24.1807
RD25-2.Bin110	98.66	1.68	high	73	3461309	69916	24751	179604	3376	3070	3093105	1007.53	0.89	53.62	89.36	46	3	0	0	1629.43	26.5065
RD25-2.Bin114	96.87	1.34	high	117	3888565	55425	16016	128496	3123	3301	3431625	1039.57	0.85	58.43	88.25	47	3	0	0	6010.85	102.944
RD25-2.Bin119	97.98	2.96	high	99	3690549	64471	16793	230072	3031	3480	3362952	966.37	0.94	62.68	91.12	63	1	0	0	2216.24	46.5939
RD25-2.Bin29	90.74	0.72	high	52	2619072	69966	25686	435545	4008	2226	2425218	1089.5	0.85	47.91	92.6	30	0	0	0	1358.11	30.7934
RD25-2.Bin36	96.19	2.2	high	153	2068895	19903	5522	59677	2640	2135	1941909	909.56	1.03	52.15	93.86	48	1	0	0	1513.73	17.2465
RD25-2.Bin45	90.02	0	high	342	2569918	9273	3861	34449	2509	2427	2352018	969.11	0.94	56.57	91.52	28	1	0	0	3066.62	13.4203
RD25-2.Bin48	90.71	0.67	high	189	1835311	12583	4713	31486	2504	1836	1648629	897.95	1	64.91	89.83	24	0	0	0	2372.21	24.0725
RD25-2.Bin54	93.7	1.18	high	65	3143756	71424	27791	171505	2775	2679	2923968	1091.44	0.85	49.31	93.01	44	2	0	0	3151.44	57.825
RD25-2.Bin61	95.99	1.74	high	174	2928064	31544	6876	134917	2557	2592	2640099	1018.56	0.89	58.82	90.17	43	0	0	0	8237.68	79.2199
RD25-2.Bin68	98.66	0	high	155	2952427	27785	9322	89037	2972	2746	2670558	972.53	0.93	44.65	90.45	32	0	0	0	2271.99	18.6547
RD25-2.Bin69	95.51	2.36	high	122	2278141	25737	9141	82896	2797	2106	2056059	976.29	0.92	58.4	90.25	42	1	0	0	1830.1	23.1636
RD25-2.Bin80	96.19	2.99	high	59	1906925	47738	16804	141553	2874	1813	1792014	988.42	0.95	33.9	93.97	38	0	0	0	742.492	17.354
RD25-2.Bin83	95.45	0	high	31	2699925	123911	46038	331763	3918	2370	2553633	1077.48	0.88	46.17	94.58	39	0	0	0	519.83	18.952
RD25-2.Bin90	94.81	0.3	high	109	2408260	32687	11195	92777	2581	2262	2231742	986.62	0.94	45.64	92.67	38	0	0	0	1324.67	19.8601
RD25-2.Bin93	98.37	0.36	high	21	2553992	190456	63756	362196	11427	2283	2388789	1046.34	0.89	42.78	93.53	32	0	0	0	582.64	30.8855
RD25-2.Bin94	100	0	high	29	2111977	129982	41497	186808	4497	1949	1890204	969.83	0.92	54.04	89.5	49	0	0	0	1167.45	48.2668
RD25-3.Bin108	93.4	0.5	high	42	2732457	133078	28286	317661	4693	2255	2443089	1083.41	0.83	48.94	89.41	45	2	0	0	3604.77	101.565
RD25-3.Bin23	95.29	1.17	high	123	3771411	47307	15507	133123	2619	2970	3384876	1139.69	0.79	54.66	89.75	35	2	0	0	2199.05	23.9433
RD25-3.Bin29	95.3	0.67	high	170	3285025	30846	9061	82735	2650	2924	2940822	1005.75	0.89	56.15	89.52	50	2	0	0	2188.33	17.3042
RD25-3.Bin30	93.42	2.42	high	108	2488218	37276	10125	154720	2527	2361	2284428	967.57	0.95	59.84	91.81	34	0	0	0	4819.55	75.2295
RD25-3.Bin49	92.65	0.97	high	95	2220620	33022	10878	103922	2693	1984	2086899	1051.86	0.89	48.35	93.98	36	0	0	0	1875.04	38.9268
RD25-3.Bin72	94.49	3.73	high	286	3581980	17564	5739	62770	2509	3226	3217536	997.38	0.9	58.82	89.83	43	3	0	0	4309.35	32.1323
RD25-3.Bin81	90.6	3.05	high	102	2662050	39142	12032	179844	2516	2478	2413314	973.9	0.93	61.89	90.66	35	0	0	0	2377.92	43.3935
RD25-3.Bin85	95.86	1.34	high	56	2655554	73868	24779	239735	6278	2246	2406399	1071.42	0.85	50.14	90.62	39	3	0	0	3911.13	83.1513
RD25-4.Bin1	97.18	1.5	high	146	3226296	32668	9973	136619	2582	2744	2729589	994.75	0.85	59.6	84.6	34	4	0	0	3887.8	41.465
RD25-4.Bin110	98.1	0.65	high	159	2651385	25260	8284	73002	2560	2303	2316387	1005.81	0.87	53.32	87.37	37	0	0	0	1659.61	13.491
RD25-4.Bin54	100	2.86	high	50	1916909	67820	18304	178895	2786	1826	1787814	979.09	0.95	34.88	93.27	43	1	0	0	1146.98	29.9086
RD25-4.Bin58	92.15	1.34	high	194	3312186	28777	7890	113877	2503	2830	3010593	1063.81	0.85	58.26	90.89	39	0	0	0	2296.71	17.9509
RD25-4.Bin68	97.87	0	high	42	1940053	66012	20240	155290	6074	1812	1779879	982.27	0.93	50.99	91.74	48	2	0	0	3468.94	98.8571
RD25-4.Bin69	95.82	0.89	high	126	2267499	30395	7285	111628	2552	2109	2086485	989.32	0.93	48.79	92.02	36	1	0	0	1362.36	16.2086
RD25-4.Bin72	95.28	4.7	high	121	3098166	40442	12106	111415	2592	2816	2820945	1001.76	0.91	64.49	91.05	36	4	0	0	7247.58	88.062
ID25-2.Bin2	96.81	0.71	high	105	2435161	33181	12457	120960	2610	248	194076	782.56	0.1	53.9	7.97	27	1	0	0	1376.01	18.2803
ID25-2.Bin24	100	3.33	high	42	1931703	92903	19424	211939	3206	76	66885	880.07	0.04	56.12	3.46	43	1	0	0	820.441	25.4016
ID25-2.Bin27	90.84	3.58	high	144	3037201	37055	8861	115119	2570	270	186591	691.08	0.09	55.43	6.14	53	0	0	0	2027.2	25.0389
ID25-2.Bin68	96.87	0	high	97	1786802	25605	9108	164133	3299	163	92010	564.48	0.09	52.7	5.15	25	1	0	0	1158.83	15.1912
ID25-2.Bin69	93.15	1.08	high	198	2445136	20661	5430	76294	2512	308	195384	634.36	0.13	55.05	7.99	41	0	0	0	3442.86	31.1548
RD25-5.Bin105	97.99	0	high	90	3058157	51256	16091	217420	2946	2698	2728851	1011.43	0.88	47.17	89.23	40	3	0	0	1320.41	19.2859
RD25-5.Bin117	93.01	0.7	high	134	4782920	87368	14808	232258	2509	4129	4322358	1046.83	0.86	54.34	90.37	50	6	0	0	3618.43	55.1152
RD25-5.Bin121	93.62	0.67	high	100	2209176	41614	10594	94674	2528	2051	1933302	942.61	0.93	50.23	87.51	48	2	0	0	12700.7	167.124
RD25-5.Bin134	97.86	0.43	high	48	2101586	81670	25541	183144	2606	2077	1860630	895.83	0.99	41.74	88.53	41	0	0	0	2260.68	62.5649
RD25-5.Bin140	97.32	0	high	45	2012634	65695	27030	170311	4330	1835	1839942	1002.69	0.91	43.23	91.42	42	1	0	0	683.654	18.9285
RD25-5.Bin156	93.67	0.84	high	62	2750824	92149	21440	175075	3398	2562	2499606	975.65	0.93	56.07	90.87	38	0	0	0	1175.09	25.6253
RD25-5.Bin157	95.43	0	high	87	3244382	67631	18788	195676	2595	2712	2996694	1104.98	0.84	50.13	92.37	47	0	0	0	10601.1	186.892
RD25-5.Bin158	98.52	2.91	high	104	4547655	68925	24916	213235	2716	3883	4207044	1083.45	0.85	50	92.51	48	4	0	0	6461.8	87.8866
RD25-5.Bin17	94.89	1.61	high	80	2976326	58320	16716	180178	2541	2550	2585103	1013.77	0.86	51.19	86.86	39	0	0	0	1977.86	36.2935
RD25-5.Bin2	92.82	0	high	96	3057574	51052	17085	167315	2564	2512	2756478	1097.32	0.82	60.03	90.15	40	3	0	0	2388.26	41.628
RD25-5.Bin23	90.66	1.27	high	34	1824185	114134	24795	200897	3218	1813	1705275	940.58	0.99	50.2	93.48	37	0	0	0	3376.93	128.651
RD25-5.Bin26	95.92	0.49	high	149	2723403	25281	9332	111495	2529	2521	2395302	950.14	0.93	64.39	87.95	45	0	0	0	2024.17	22.3506
RD25-5.Bin3	91.11	0.54	high	214	2596655	16454	6029	88703	2552	2308	2315685	1003.33	0.89	50.26	89.18	34	0	0	0	2271.09	14.7251
RD25-5.Bin32	92.86	0	high	92	2458210	32140	13986	123081	2614	2337	2196747	939.99	0.95	60.42	89.36	48	1	0	0	1321.66	17.0794
RD25-5.Bin5	91.46	1.38	high	363	3118662	10632	4004	69367	2500	2890	2659191	920.14	0.93	67.44	85.27	50	1	0	0	3853.81	15.7239
RD25-5.Bin57	93.36	1.11	high	57	2675165	71283	26471	162222	2738	2247	2388921	1063.16	0.84	49.49	89.3	41	0	0	0	1059.44	22.1453
RD25-5.Bin74	91.56	1.3	high	97	3517376	47431	19239	192773	3112	2705	3221958	1191.11	0.77	48.78	91.6	45	2	0	0	1935.5	24.9441
RD25-5.Bin83	90.86	1.27	high	196	3313991	23935	8523	83145	2662	2488	2933268	1178.97	0.75	55.38	88.51	37	2	0	0	4326.39	31.6967
RD25-5.Bin85	93.99	1.24	high	60	3393719	87431	32759	175264	3390	2614	3089403	1181.87	0.77	56.02	91.03	43	3	0	0	5628.88	122.686
RD25-5.Bin98	96.93	2.32	high	84	2946058	52732	15556	180981	2882	2488	2637417	1060.06	0.84	47.18	89.52	53	2	1	0	14220.6	223.802
ID25-3.Bin13	90.78	2.27	high	162	1699530	14235	4791	44540	2505	1634	1572309	962.25	0.96	51.25	92.51	37	1	0	0	12830.7	132.378
ID25-3.Bin20	98.66	1.34	high	63	2474379	63844	19513	148420	3083	2146	2156127	1004.72	0.87	53.16	87.14	40	1	0	0	1457.78	27.9995
ID25-3.Bin8	91.23	0.8	high	34	2345365	111575	36069	264909	2714	2007	2145726	1069.12	0.86	57.62	91.49	31	0	0	0	713.605	23.1818
RD25-6.Bin104	96.46	0.6	high	36	3204917	191594	43737	303705	2962	2791	2982996	1068.79	0.87	49.57	93.08	41	0	0	0	887.281	28.5186
RD25-6.Bin106	90.35	2.2	high	206	2808716	18956	6256	91265	2502	2651	2594583	978.72	0.94	55.91	92.38	33	0	0	0	2007.53	15.9652
RD25-6.Bin11	90.6	0.67	high	77	1619120	28177	10615	83464	2561	1615	1426038	883	1	61.84	88.07	28	0	0	0	1292.37	27.3269
RD25-6.Bin110	93.18	1.71	high	175	2271101	19687	5667	62350	2559	2272	2022822	890.33	1	64.72	89.07	38	0	0	0	29721.8	217.238
RD25-6.Bin118	98.66	0	high	13	2184001	252299	88166	597906	15689	1736	2061588	1187.55	0.79	56.69	94.4	42	1	0	0	741.768	62.6215
RD25-6.Bin14	92.75	0	high	15	2381783	193001	72768	528985	53160	2162	2242539	1037.25	0.91	47.22	94.15	31	0	0	0	328.198	23.9254
RD25-6.Bin15	96.59	2.1	high	47	2410004	103669	24499	191594	3678	2126	2095329	985.57	0.88	50.62	86.94	48	4	0	0	1599.43	40.5848
RD25-6.Bin17	98.07	3.5	high	69	4062001	98467	37352	243556	3169	3574	3653070	1022.12	0.88	48.67	89.93	36	0	0	0	1748.44	31.9476
RD25-6.Bin18	95.11	0.57	high	122	3200050	37414	13094	130901	3062	2525	2646300	1048.04	0.79	59.16	82.7	49	0	0	0	26375.2	270.946
RD25-6.Bin27	95.32	1.34	high	71	3058348	73821	23025	166183	2648	2489	2761647	1109.54	0.81	52.2	90.3	44	0	0	0	12811.8	225.378
RD25-6.Bin28	98.52	1.23	high	65	3760513	103640	33773	248059	2947	3174	3471369	1093.69	0.84	48.88	92.31	47	3	0	0	3704.09	77.5816
RD25-6.Bin32	97.58	1.08	high	81	2542364	46338	16709	157317	3079	2101	2239923	1066.12	0.83	52.71	88.1	44	0	0	0	3413.54	49.0975
RD25-6.Bin38	94.75	1.34	high	52	2356314	72166	23611	195390	2759	2088	2212011	1059.39	0.89	45.28	93.88	40	3	1	0	4136.36	95.0155
RD25-6.Bin44	100	0	high	88	2389770	40083	13874	97802	2527	2111	2062185	976.88	0.88	38.54	86.29	41	0	0	0	5601.55	73.9968
RD25-6.Bin53	96.94	1.08	high	53	2740898	65986	29880	225478	4230	2270	2512854	1106.98	0.83	50.28	91.68	45	0	0	0	4862.82	109.87
RD25-6.Bin7	91.01	2.06	high	41	2217934	76391	30706	249662	2565	2134	2011023	942.37	0.96	52.68	90.67	41	0	0	0	1861.65	78.6947
RD25-6.Bin71	96.24	0	high	135	2195598	24442	7484	79691	2518	2039	2030847	996	0.93	38.25	92.5	41	2	0	0	1329.72	15.5218
RD25-6.Bin72	95.91	0.19	high	104	2581832	35743	13258	88839	2534	2199	2159745	982.15	0.85	44.32	83.65	53	0	0	0	9651.92	199.772
RD25-6.Bin73	92.69	0.58	high	142	2056404	20141	7193	60650	2610	1856	1936200	1043.21	0.9	44.86	94.15	30	0	0	0	1292.05	12.1165
RD25-6.Bin88	96.63	1.24	high	72	1406715	30321	9106	73865	3029	1321	1311156	992.55	0.94	35.6	93.21	46	1	0	0	2402.87	46.1278
RD25-6.Bin89	93.33	0.48	high	65	2473616	59848	18415	180017	3477	2095	2282337	1089.42	0.85	56.51	92.27	38	1	0	1	40819.4	725.923
ID25-4.Bin27	95	0.81	high	46	2393115	114644	27115	481388	2762	70	43158	616.54	0.03	49.56	1.8	45	0	0	0	3401.88	91.5845
RD25-7.Bin130	95.08	0.48	high	57	2960231	74729	27817	170771	2688	2412	2797728	1159.92	0.81	59.75	94.51	43	0	0	0	2959.96	69.5428
RD25-7.Bin140	93.44	2.53	high	57	2519354	77613	21850	202723	2511	2230	2281221	1022.97	0.89	61.16	90.55	34	0	0	0	1327.19	39.0809
RD25-7.Bin20	92.55	0.71	high	21	2591022	214012	80860	397675	3548	2301	2393751	1040.31	0.89	47.58	92.39	40	1	0	0	1009.22	54.802
RD25-7.Bin32	95.5	1.68	high	164	2682398	26883	7610	64068	2520	2462	2397933	973.98	0.92	56.52	89.4	37	0	0	0	3359.05	29.5804
RD25-7.Bin34	96.54	0.47	high	36	2075808	94191	27486	222337	5066	2048	1938093	946.33	0.99	42.91	93.37	63	1	0	0	669.164	24.1051
RD25-7.Bin78	92.05	3.5	high	121	2669865	46311	8390	160838	2559	2406	2489433	1034.68	0.9	49.92	93.24	44	0	0	0	1528.53	24.3384
RD25-8.Bin10	90.27	0	high	47	1806837	58910	20215	149059	3453	1640	1589580	969.26	0.91	51.7	87.98	22	1	0	0	892.399	22.5245
RD25-8.Bin102	96.31	2.01	high	79	2076490	43948	12277	206577	2549	2118	1792077	846.12	1.02	61.19	86.3	31	2	0	0	2698.3	42.8963
RD25-8.Bin103	95.43	2.9	high	134	3919064	58671	13433	159910	2562	3383	3543414	1047.42	0.86	51.83	90.41	46	0	0	0	9232.83	121.9
RD25-8.Bin107	92.7	2.25	high	91	1832304	29302	10548	71690	2654	1929	1682106	872.01	1.05	27.75	91.8	33	0	0	0	1252.25	21.5131
RD25-8.Bin115	98.12	3.19	high	109	2957128	89637	9934	236374	2607	2600	2618004	1006.92	0.88	59.49	88.53	53	0	0	0	6692.52	112.496
RD25-8.Bin15	91.5	1.34	high	81	3466315	82926	18222	189575	2914	2859	3021534	1056.85	0.82	59.54	87.17	40	3	0	0	7492.42	186.071
RD25-8.Bin29	95.47	1.42	high	246	3975382	24099	7246	80228	2530	3389	3641901	1074.62	0.85	62.53	91.61	32	2	0	0	4143.61	32.4234
RD25-8.Bin37	94.35	0.54	high	60	3093952	88278	27172	260814	3308	2545	2853054	1121.04	0.82	51.07	92.21	43	1	0	0	3347.85	73.4968
RD25-8.Bin39	98.41	2.54	high	53	2700149	78223	31406	157636	2811	2563	2497263	974.35	0.95	51.59	92.49	50	0	0	0	1082.77	44.3903
RD25-8.Bin51	92.64	0.75	high	35	3455758	187860	54731	477630	4190	2865	3055707	1066.56	0.83	54.7	88.42	47	1	0	0	3379.17	119.049
RD25-8.Bin99	92.98	2.4	high	208	3654849	28595	8633	99832	2509	3255	3064431	941.45	0.89	65.16	83.85	58	2	0	0	4911.85	34.5251
RD10-1.Bin40	90.32	0	high	18	1685542	125977	65229	315398	3178	1543	1526907	989.57	0.92	43.1	90.59	47	2	0	0	2920.11	205.523
RD10-1.Bin50	98.94	1.89	high	81	2650996	71865	17699	140565	2501	2360	2370876	1004.61	0.89	52.94	89.43	43	0	0	0	1654.2	42.8816
RD10-1.Bin51	93.29	0.67	high	101	1914011	26672	9291	80533	2732	1927	1685205	874.52	1.01	60.52	88.05	24	0	0	0	1695.54	29.2133
RD10-1.Bin58	91.8	0.72	high	268	2319720	11066	4117	39322	2513	2061	1885428	914.81	0.89	46.06	81.28	17	1	0	0	2787.78	22.7957
ID10-2.Bin7	97.39	0.61	high	26	4363205	397795	104248	838336	3192	4057	3938892	970.89	0.93	57.41	90.28	69	4	0	0	29269.7	1328.88
RD10-2.Bin11	96.77	0.54	high	120	2113040	30228	7583	108345	2556	1823	1954392	1072.07	0.86	44.2	92.49	37	0	0	0	1592.4	21.0095
RD10-2.Bin15	96.46	0	high	47	1930783	73530	21442	186821	2714	1551	1683741	1085.58	0.8	44.2	87.21	46	0	0	0	822.613	24.0258
RD10-2.Bin16	99.92	0	high	27	1753505	111852	36128	337150	2789	1420	1544871	1087.94	0.81	48.79	88.1	43	0	0	0	480.322	24.0222
RD10-2.Bin18	97.96	0.37	high	77	3504651	82521	19984	353148	2626	2826	3097128	1095.94	0.81	48.47	88.37	55	3	1	0	8725.31	168.209
RD10-2.Bin20	97.5	0.6	high	112	1609449	22186	6184	72197	2716	1525	1448793	950.03	0.95	39.95	90.02	35	1	0	0	1699.63	34.6291
RD10-2.Bin24	90.38	0.81	high	126	1733049	18684	6857	61668	2536	1787	1498119	838.34	1.03	63.92	86.44	36	1	0	0	17463.6	247.085
RD10-2.Bin25	97.96	0	high	19	2624271	272116	70603	495181	9567	2211	2332707	1055.05	0.84	56.65	88.89	48	0	0	0	6014.83	356.723
RD10-2.Bin27	99.61	0	high	19	2024243	194316	63650	317674	3097	1637	1808805	1104.95	0.81	47.02	89.36	43	0	0	0	2969.72	286.8
RD10-2.Bin3	99.25	0	high	45	3103261	123646	42502	267249	2748	2545	2723982	1070.33	0.82	47.21	87.78	61	1	0	0	13540.1	393.468
RD10-2.Bin33	99.62	0.1	high	48	4566587	151882	52714	390333	4141	4282	4046172	944.93	0.94	51.79	88.6	75	5	0	0	6626.02	189.786
RD10-2.Bin37	94.24	0.58	high	139	2035664	21563	6700	79381	2668	2002	1726959	862.62	0.98	49.2	84.84	34	0	0	0	1957.92	20.495
RD10-2.Bin4	96.78	0	high	33	2574516	100504	37766	351836	13271	2040	2292696	1123.87	0.79	54.02	89.05	42	1	0	0	18959.4	665.004
RD10-2.Bin5	98.79	0.31	high	24	2066918	153853	36711	342837	4831	1687	1805463	1070.22	0.82	46.03	87.35	43	0	0	0	7081.82	344.26
ID10-3.Bin2	96.19	0	high	37	1981158	111990	23550	207483	3553	2000	1835175	917.59	1.01	30.11	92.63	36	0	0	0	3335.81	109.264
RD10-3.Bin11	99.14	0.07	high	18	1645686	177427	39502	368229	5999	1650	1519356	920.82	1	36.04	92.32	37	0	0	0	21263.2	1450.08
RD10-3.Bin16	97.87	1.06	high	32	2423894	128227	41735	253743	7625	2067	2204844	1066.69	0.85	60.23	90.96	45	0	0	0	1415.21	53.0359
RD10-3.Bin2	95.2	0.02	high	25	1828029	150220	36127	293940	4345	1474	1610085	1092.32	0.81	45.66	88.08	42	1	0	0	4332.19	252.527
RD10-3.Bin22	92.74	0	high	49	2206190	76414	20793	153533	3918	2067	1954824	945.73	0.94	53.92	88.61	45	0	0	0	3026.29	87.7404
RD10-3.Bin37	90.99	1.15	high	289	2027800	8449	3498	27546	2516	2167	1810107	835.31	1.07	48.13	89.26	33	0	0	0	3471.81	20.9674
RD10-3.Bin40	97.2	0	high	50	1855899	65669	22662	162393	2502	1609	1525386	948.03	0.87	37.43	82.19	30	2	0	0	2919.63	98.5786
RD10-3.Bin41	96.26	0.29	high	98	1951116	26519	10227	98156	2717	1861	1777863	955.33	0.95	51.17	91.12	36	0	0	0	4007.92	57.6418
RD10-3.Bin43	92.74	1.65	high	174	3162866	28357	8558	78694	2678	2994	2814894	940.18	0.95	60.81	89	63	0	0	0	5856.04	49.9327
RD10-3.Bin56	96.5	0.23	high	26	1906905	88163	37594	299854	19403	1771	1683750	950.73	0.93	43.15	88.3	19	0	0	0	738.516	34.4003
ID10-4.Bin2	98.39	0.81	high	46	3391198	133307	29212	316629	4940	3240	3009687	928.92	0.96	31.9	88.75	45	0	0	0	3710.18	92.0665
ID10-4.Bin20	95.91	1.17	high	107	3095131	40088	14352	150304	2805	3088	2774835	898.59	1	50.16	89.65	38	0	0	0	1327.15	16.455
ID10-4.Bin3	100	0.42	high	11	1686898	179162	78656	559779	6327	1518	1526118	1005.35	0.9	51.09	90.47	46	0	0	0	630.474	62.3387
RD10-4.Bin10	92.19	0.71	high	199	1797185	11640	4514	39446	2502	1895	1571658	829.37	1.05	44.05	87.45	31	0	0	0	2332.13	36.0564
RD10-4.Bin14	98.06	0.54	high	70	2020914	46444	12114	163443	3124	1827	1769061	968.29	0.9	42.64	87.54	40	0	0	0	3657.35	81.9433
RD10-4.Bin17	90.6	0.24	high	16	1157300	156278	43006	200724	2931	998	1053300	1055.41	0.86	46.01	91.01	34	2	0	0	405.643	38.2155
RD10-4.Bin18	99.88	0.37	high	37	1512464	64738	20627	217670	3216	1572	1426305	907.32	1.04	33.08	94.3	33	0	0	0	1770.84	65.6154
RD10-4.Bin22	94.42	0	high	26	2695502	200857	42028	330116	2772	2255	2466981	1094	0.84	45.04	91.52	53	0	0	0	9659.69	680.538
RD10-4.Bin28	97.09	1.7	high	239	2380392	13493	4516	59429	2518	2277	2063340	906.17	0.96	40.04	86.68	40	0	0	0	2380.52	20.2682
RD10-4.Bin34	92.19	0.59	high	32	2513302	129337	36526	402901	5777	2159	2169972	1005.08	0.86	64.68	86.34	54	1	0	0	2072.38	82.5589
RD10-4.Bin36	99.29	0	high	48	2070920	77461	21351	144248	3348	1791	1815687	1013.78	0.86	51.57	87.68	44	0	0	0	9612.76	267.868
RD10-4.Bin44	96.23	0	high	69	2785216	67381	20484	176178	2533	2282	2511549	1100.59	0.82	48.78	90.17	49	1	0	0	2736.88	50.514
RD10-4.Bin57	98.66	0.67	high	136	2728820	32370	9277	144222	2588	2353	2369985	1007.22	0.86	47.98	86.85	38	2	0	0	4080.09	39.1026
RD10-4.Bin58	96.98	1.68	high	79	3007670	62730	18698	162380	2610	2930	2663001	908.87	0.97	62.54	88.54	33	1	0	0	4469.04	121.545
RD10-5.Bin12	95.77	0.03	high	205	2229362	13530	5286	50862	2514	2092	2002845	957.38	0.94	60.06	89.84	28	2	0	0	2380.4	50.3916
RD10-5.Bin19	96.37	0.27	high	137	2263739	23244	7915	76659	2681	2130	2093913	983.06	0.94	60.34	92.5	22	2	0	0	1928.82	50.375
RD10-5.Bin2	99.76	1.42	high	31	2306906	117127	47137	175549	8869	1994	2080275	1043.27	0.86	67.86	90.18	49	0	0	0	1195.61	47.2809
RD10-5.Bin20	96.74	0.6	high	22	1999417	125345	56661	229724	13536	1897	1758318	926.89	0.95	44.98	87.94	43	0	0	0	1322.16	83.6178
RD10-5.Bin22	96.76	0.45	high	106	2118504	31871	8548	99122	2531	1921	1793328	933.54	0.91	55.41	84.65	39	0	0	0	1836.26	25.1719
ID25-5.Bin30	96.77	0	high	50	1740531	54384	18586	155473	3062	1519	1542693	1015.6	0.87	62.65	88.63	47	1	0	0	762.29	24.4591
ID25-5.Bin35	91.09	1.36	high	156	3962978	48798	10770	206308	2550	3258	3323676	1020.16	0.82	52.94	83.87	47	0	0	0	10395.8	100.824
ID25-5.Bin37	92.2	0.71	high	120	2759426	58442	8853	140982	2532	2603	2519169	967.79	0.94	48.08	91.29	68	1	0	0	2776.99	39.1222
ID25-5.Bin60	91.75	1.55	high	66	2741304	67332	21418	223326	3019	2404	2470578	1027.69	0.88	53.35	90.12	27	0	1	0	22845.9	423.004
ID25-5.Bin62	91.28	1.34	high	42	2290657	122607	26567	237474	2767	1998	2043741	1022.89	0.87	50.22	89.22	35	0	0	0	796.45	28.1456
ID25-5.Bin65	93.29	0.67	high	97	2540393	34168	13325	133213	2651	2391	2320860	970.66	0.94	62.26	91.36	53	0	0	0	1243.16	16.1178
ID25-5.Bin82	95.3	3.09	high	145	3784114	45281	12668	162817	2586	3442	3401922	988.36	0.91	62.66	89.9	41	2	0	0	38108.3	355.738
RD25-9.Bin100	95.99	1.27	high	63	2411680	65356	18095	129118	3372	2293	2169027	945.93	0.95	56.3	89.94	49	2	0	0	1331.58	36.9803
RD25-9.Bin104	94.25	1.14	high	45	2086256	79941	20786	259343	2743	1905	1935222	1015.86	0.91	51.89	92.76	42	0	0	0	1008.77	36.0494
RD25-9.Bin118	92.46	1.42	high	62	2778299	83110	26567	214620	2805	2274	2559585	1125.59	0.82	52.26	92.13	38	1	1	0	3524.99	92.2111
RD25-9.Bin12	93.15	0.37	high	105	2657874	33734	11869	159866	2516	2040	2392728	1172.91	0.77	52.87	90.02	43	2	0	0	10814.3	153.022
RD25-9.Bin130	94.14	0.63	high	164	2137147	19886	6117	104135	2543	1866	2025135	1085.28	0.87	54.88	94.76	31	0	0	0	1620.48	14.6223
RD25-9.Bin135	91.39	0.62	high	72	3342071	85805	23544	245084	3051	2567	3022764	1177.55	0.77	56.28	90.45	44	1	0	0	11166.9	189.46
RD25-9.Bin138	95.51	3.42	high	26	1656277	111867	36521	177849	5653	1455	1518759	1043.82	0.88	53.86	91.7	44	0	0	0	1121.31	57.3833
RD25-9.Bin21	98.06	4.57	high	163	4101817	46309	10074	183729	2572	3547	3729255	1051.38	0.86	53.14	90.92	52	2	0	0	24691.2	249.733
RD25-9.Bin25	94.54	0.37	high	118	3903926	57191	18214	151022	2529	3000	3575613	1191.87	0.77	58.25	91.59	46	0	0	0	5287.07	97.9862
RD25-9.Bin31	90.1	1.13	high	56	3000558	79522	24243	354265	3717	2396	2859147	1193.3	0.8	61.96	95.29	39	1	0	0	3769.86	103.49
RD25-9.Bin39	90.49	0.23	high	44	2504793	90343	25583	425949	5696	2039	2313981	1134.86	0.81	61.45	92.38	41	3	0	0	1598.73	48.2698
RD25-9.Bin50	90.24	1.43	high	44	2092558	67296	22830	144984	7057	1749	1956642	1118.72	0.84	50.7	93.5	36	0	0	1	3162.46	93.2657
RD25-9.Bin57	98.06	0.9	high	75	2881229	69770	20982	163003	2651	2492	2694993	1081.46	0.86	47.07	93.54	49	3	0	0	9530.9	178.778
RD25-9.Bin66	92.31	3.73	high	101	3525743	57261	17660	186856	2613	3043	3159228	1038.2	0.86	59.18	89.6	44	3	0	0	2112.2	34.9455
RD25-9.Bin78	97.58	0	high	11	2486976	337701	114554	777119	18796	2133	2328723	1091.76	0.86	45.91	93.64	48	3	1	0	5800.89	596.301
RD25-9.Bin94	99.37	1.12	high	82	4714025	90720	31469	292602	2770	4101	4180950	1019.5	0.87	40.7	88.69	47	0	0	0	2907.04	44.3255
ID25-6.Bin31	93.82	2.25	high	42	1212432	54221	14487	124875	3753	60	33243	554.05	0.05	55.85	2.74	36	0	0	0	2776.26	113.593
ID25-6.Bin43	99.19	2.42	high	87	3218394	67979	19643	203804	2830	81	45789	565.3	0.03	53.81	1.42	44	1	0	0	3066.76	48.8632
RD25-10.Bin106	94.87	1.4	high	33	2162692	130027	31058	406362	3871	2030	1951923	961.54	0.94	56.14	90.25	47	0	0	0	9642.91	338.171
RD25-10.Bin34	97.36	0	high	104	2176846	29111	10082	148564	2887	1903	1907760	1002.5	0.87	55.81	87.64	38	2	0	0	3562.78	41.6824
RD25-10.Bin37	94.33	0.71	high	35	2081398	96879	39457	290085	3628	1997	1945305	974.11	0.96	58.71	93.46	35	2	0	0	768.048	28.5804
RD25-10.Bin38	95.86	2.69	high	49	2929712	91134	33896	240879	3731	2452	2692407	1098.05	0.84	51.06	91.9	47	0	0	0	1606.31	61.1399
RD25-10.Bin43	97.76	0	high	88	2773551	46463	16219	162440	2516	2383	2504826	1051.12	0.86	54.88	90.31	34	0	0	0	1169.24	18.5435
RD25-10.Bin45	95	0.95	high	25	2337717	155222	54979	436139	2671	1983	2205420	1112.16	0.85	54.77	94.34	40	1	0	0	546.533	26.9232
RD25-10.Bin55	93.97	0	high	54	3137557	94137	29345	236839	2509	2515	2956443	1175.52	0.8	60.06	94.23	41	1	0	0	1896.85	44.7506
RD25-10.Bin61	97.22	0.43	high	68	2123424	44986	17470	198724	2515	2053	1814739	883.94	0.97	41.88	85.46	37	0	0	0	2850.35	56.5308
RD25-10.Bin77	90.28	1.14	high	92	2876168	49887	17085	123494	2610	2352	2682261	1140.42	0.82	49.34	93.26	37	2	0	0	1377.36	20.3163
RD25-10.Bin88	94.78	0.57	high	44	3487026	108829	44490	317601	5345	3013	3257565	1081.17	0.86	47.2	93.42	28	0	0	0	892.684	26.2104
RD25-10.Bin91	90.66	0.48	high	59	2627397	65347	24804	146959	2894	2164	2445363	1130.02	0.82	56.63	93.07	45	0	0	0	1180.13	26.7761
RD25-10.Bin93	90.11	2.73	high	30	2381495	108569	42061	215767	3569	1997	2238015	1120.69	0.84	50.15	93.98	46	0	1	0	579.78	21.8178
ID90-1.Bin114	91.31	2.25	high	152	2968831	29758	9805	114391	2725	2470	2507805	1015.31	0.83	58.7	84.47	33	0	0	0	2957.43	28.9731
ID90-1.Bin22	91.5	0	high	70	1926852	42048	14301	82634	2850	1771	1705065	962.77	0.92	55.15	88.49	32	0	0	0	47388.2	897.763
ID90-1.Bin46	94.67	4.27	high	152	2356777	22860	7828	62219	2952	1958	2097504	1071.25	0.83	53.07	89	39	0	0	0	2548.2	22.1191
ID90-1.Bin5	97.43	0.67	high	52	2577867	82800	31933	188516	2720	2296	2333748	1016.44	0.89	50.18	90.53	37	0	0	0	1251.21	41.6252
ID90-1.Bin58	93.62	0	high	31	1797806	79963	30420	205203	5254	1660	1615401	973.13	0.92	52.42	89.85	43	0	0	0	1544.76	67.7355
ID90-1.Bin65	96.39	1.08	high	55	2638872	72402	22797	241709	2565	2232	2299422	1030.21	0.85	59.54	87.14	46	0	0	0	3601.26	97.7354
ID90-1.Bin66	98.1	2.38	high	26	2164886	89164	44644	313224	3300	2087	2021433	968.58	0.96	54.88	93.37	30	1	0	0	638.259	34.5374
ID90-1.Bin80	99.08	2.69	high	44	2665279	106477	39251	183619	3095	2438	2431803	997.46	0.91	63	91.24	52	1	0	0	2826.87	84.4326
ID90-1.Bin90	96.1	0.83	high	30	1832863	100704	45597	164688	3772	1519	1674099	1102.11	0.83	49.4	91.34	34	2	0	0	693.521	32.7037
ID90-1.Bin99	91.13	2.69	high	44	2741821	77143	37510	440209	2800	2443	2488506	1018.63	0.89	60	90.76	42	2	0	0	1368.25	67.5014
RD90-1.Bin121	92.58	2.47	high	103	4365121	63157	25436	196855	2800	138	83538	605.35	0.03	50.93	1.91	45	1	0	0	2786.73	57.0177
RD90-1.Bin2	92.58	0	high	84	1679711	26029	9731	102398	2786	176	134439	763.86	0.1	54.25	8	41	1	0	0	1031.06	19.6448
RD90-1.Bin32	97.04	0.94	high	49	2805229	83457	31482	294174	3144	75	34749	463.32	0.03	49.85	1.24	45	0	0	0	3442.04	86.6636
RD90-1.Bin38	97.8	2.25	high	219	3627240	27185	7155	105553	2516	367	237096	646.04	0.1	53.62	6.54	50	0	0	0	2559	17.4121
RD90-1.Bin63	94.52	0.93	high	68	3325666	79893	32048	205679	2636	126	82386	653.86	0.04	50.66	2.48	46	2	0	0	10743.3	193.082
RD90-1.Bin92	100	0	high	27	3118997	199701	51182	518642	9802	50	34815	696.3	0.02	49.63	1.12	51	1	0	0	2334.17	110.568
RD90-1.Bin94	94.36	0	high	46	2234141	65231	30250	144208	3172	89	51555	579.27	0.04	52.82	2.31	43	0	0	0	1057.41	30.4954
RD10-6.Bin23	100	0	high	69	2224128	49515	16556	125264	3395	2043	2026143	991.75	0.92	60.23	91.1	50	0	0	0	1013.04	19.9978
RD10-6.Bin33	93.38	0	high	376	3599643	12548	4464	56330	2520	3338	3135393	939.3	0.93	48.6	87.1	44	1	0	0	3970.63	34.5005
RD10-6.Bin34	97.16	0.71	high	19	1718627	269420	38638	367633	12372	1638	1583856	966.95	0.95	45.01	92.16	41	1	0	0	431.461	30.0463
RD10-6.Bin4	96.14	0	high	23	1828616	138294	42054	193941	2851	1775	1683393	948.39	0.97	35.64	92.06	29	0	0	0	435.723	22.3215
RD10-6.Bin6	100	0.94	high	28	1408730	104738	21791	157254	2879	1474	1319094	894.91	1.05	36.75	93.64	39	0	0	0	375.258	17.9086
RD10-7.Bin12	95.65	0.03	high	128	2148887	23129	8444	81939	3241	1898	1770897	933.03	0.88	62.12	82.41	43	0	0	0	11569.7	147.178
RD10-7.Bin18	95.93	3.59	high	211	1709448	10674	3914	38978	2524	1894	1615794	853.11	1.11	28.94	94.52	24	0	0	0	4029.93	120.702
RD10-7.Bin32	97.67	3.28	high	312	3530493	19191	4478	57319	2519	3255	3236268	994.25	0.92	44.81	91.67	50	1	0	0	3762.24	61.1857
RD10-7.Bin37	95.35	0.12	high	150	2921458	27277	10414	79550	2592	2264	2577756	1138.58	0.77	53.33	88.24	51	1	0	0	3420.48	36.6286
RD10-7.Bin38	98.68	1.5	high	42	2281481	94006	27348	253818	4302	2083	2009667	964.79	0.91	51.84	88.09	52	5	0	0	1311.22	36.9121
RD10-7.Bin4	96.77	0.81	high	23	2126643	172984	48114	482314	6502	1930	1895088	981.91	0.91	54.96	89.11	45	3	0	0	8386.03	468.916
RD10-7.Bin40	98.87	0.73	high	65	1952200	44504	14756	150558	2523	1845	1645428	891.83	0.95	40.8	84.29	44	2	0	0	30853	654.52
RD10-7.Bin46	97.55	0.58	high	26	2150549	100710	44648	394596	5772	1970	1903347	966.17	0.92	43.12	88.51	17	0	0	0	746.678	36.0068
RD10-7.Bin52	95.64	2.41	high	153	1886550	19496	5198	51470	2500	1820	1642899	902.69	0.96	43.19	87.08	34	0	0	1	1575.76	27.7279
ID10-8.Bin15	94.6	2.42	high	35	2439430	124911	47611	287009	4136	2197	2187885	995.85	0.9	58.6	89.69	45	0	0	0	984.712	34.6095
RD10-8.Bin1	99.33	0	high	121	2966282	47352	9903	282765	2521	2720	2677983	984.55	0.92	40.34	90.28	43	2	0	0	4231.62	88.2158
RD10-8.Bin13	91.96	0.23	high	72	2112173	42817	16429	118425	2794	1924	1895580	985.23	0.91	60.17	89.75	46	1	0	0	4168.57	73.451
RD10-8.Bin18	95.9	0.12	high	66	2571931	63928	20417	189148	3241	2146	2355207	1097.49	0.83	52.51	91.57	45	2	0	0	3315.6	78.6554
RD10-8.Bin21	98.8	0.6	high	79	1525153	25237	11273	77316	3435	1467	1379250	940.18	0.96	46.48	90.43	42	0	0	0	1242.59	23.4345
RD10-8.Bin22	95.09	3.02	high	175	2540800	22840	6339	89509	2546	2258	2289447	1013.93	0.89	50.74	90.11	32	2	0	0	2154.77	18.3981
RD10-8.Bin25	97.87	0.71	high	48	1702603	78140	21840	375265	2512	1671	1563837	935.87	0.98	39.7	91.85	38	2	0	0	14285.6	367.316
RD10-8.Bin38	98.73	0	high	308	5620197	31040	8115	202849	2501	5194	5056776	973.58	0.92	46.85	89.98	42	0	0	0	3546.18	30.2761
RD10-8.Bin39	94.93	0.58	high	39	2618363	113927	44951	359110	2823	2394	2393697	999.87	0.91	39.32	91.42	34	0	0	0	6452.93	272.144
RD10-8.Bin4	95.74	3.9	high	173	1671902	13106	4510	63561	2613	1522	1501680	986.65	0.91	44.3	89.82	28	2	0	0	1661.49	13.9215
RD10-8.Bin49	98.28	0.69	high	50	3511842	96063	36523	289178	4941	3085	3225255	1045.46	0.88	51.93	91.84	38	0	0	0	1636.5	41.8052
RD10-8.Bin78	99.3	0	high	34	1895303	142827	28510	512418	2624	1780	1699845	954.97	0.94	33.21	89.69	12	3	0	0	1073.98	43.384
RD10-8.Bin79	96.37	0	high	34	2210626	133590	28780	406281	3097	2046	2039472	996.81	0.93	57.29	92.26	47	3	0	0	2769.6	96.1723
RD10-8.Bin83	94.97	0	high	12	1397091	181490	65980	268793	8715	1265	1285962	1016.57	0.91	55.52	92.05	24	2	0	0	448.755	47.3976
RD10-8.Bin87	95.98	0.11	high	21	3023349	238079	61420	785422	13204	2549	2755077	1080.85	0.84	57.02	91.13	57	0	0	0	4076.54	231.195
RD10-8.Bin88	98.66	2.01	high	104	3318588	55242	15201	131931	3144	2909	2969889	1020.93	0.88	49.32	89.49	51	2	0	0	5014.9	62.1659
RD10-8.Bin90	91.61	0.02	high	84	2018953	36409	12282	169914	3397	2056	1800762	875.86	1.02	55.89	89.19	42	0	0	0	1782	35.2857
RD25-11.Bin100	91.43	0	high	8	1527378	219286	99200	414549	90262	1348	1446312	1072.93	0.88	57.99	94.69	44	2	1	1	1979.65	295.34
RD25-11.Bin103	96.51	0.48	high	16	2522715	201187	100511	458176	8524	2056	2389404	1162.16	0.81	53.75	94.72	44	2	0	0	1330.72	90.9024
RD25-11.Bin109	90	0.13	high	23	2120291	104722	53931	203711	14048	1722	2003052	1163.21	0.81	54.18	94.47	39	3	0	0	736.079	38.5475
RD25-11.Bin21	90.61	0.64	high	55	2310471	59779	24528	225433	2726	2058	2116743	1028.54	0.89	40.44	91.62	35	0	0	0	705.946	24.6807
RD25-11.Bin25	96.22	0.68	high	126	3990902	58345	16408	181860	2542	3509	3656532	1042.04	0.88	49.16	91.62	44	2	0	0	4828.59	98.1952
RD25-11.Bin28	96.53	2.13	high	240	3658532	21230	6633	95896	2546	3127	3248571	1038.88	0.85	60.14	88.79	43	3	0	0	3671.24	21.6113
RD25-11.Bin31	92.04	2.08	high	112	2787253	43517	11751	153575	2602	2647	2499072	944.11	0.95	52.47	89.66	42	1	0	0	1495.27	33.9785
RD25-11.Bin45	90.21	0.93	high	154	2927179	32241	8262	107651	2525	2654	2628159	990.26	0.91	63.9	89.78	37	0	0	0	2585.98	23.4034
RD25-11.Bin49	94.89	0.27	high	80	2708299	50819	17211	158395	2715	2337	2503557	1071.27	0.86	51.43	92.44	44	1	0	0	2098.94	33.3164
RD25-11.Bin57	96.63	0.05	high	48	1009944	33298	9393	151352	2505	985	940464	954.79	0.98	37.09	93.12	46	1	0	0	497.152	15.0653
RD25-11.Bin61	90.05	0.54	high	50	2040407	65041	26640	198356	2520	1741	1914435	1099.62	0.85	50.17	93.83	39	0	0	0	836.705	22.1048
RD25-11.Bin77	97.85	2.9	high	176	4501707	49236	11397	165109	2506	3937	4113975	1044.95	0.87	48.86	91.39	53	4	0	0	9795.78	116.095
RD25-11.Bin89	97.68	1.02	high	114	2100846	27024	8084	74992	2512	2057	1806867	878.4	0.98	41.9	86.01	39	0	0	0	2033.06	23.8467
RD25-11.Bin91	98.67	0	high	26	1581691	68034	42899	251369	6241	1414	1478367	1045.52	0.89	32.01	93.47	36	2	0	0	693.842	36.4824
RD25-11.Bin96	99.3	1.4	high	58	3599239	127755	30231	282671	2523	3131	3308394	1056.66	0.87	44.02	91.92	46	0	0	0	1135.78	35.5096
ID10-9.Bin5	97.35	0	high	102	2421041	33134	12727	168425	2977	2243	2133312	951.1	0.93	59.54	88.12	43	0	0	0	1170.22	16.7232
RD10-9.Bin26	93.89	1.59	high	38	2308960	106222	31594	271105	2682	1979	2181942	1102.55	0.86	59.98	94.5	46	0	0	1	2812.39	105.26
RD10-9.Bin30	98.66	0	high	87	1624563	26581	8880	79373	2693	1546	1481094	958.02	0.95	45.04	91.17	35	1	0	0	1871.67	32.5055
RD10-9.Bin51	93.81	0.02	high	57	2442017	78001	25539	185075	2505	2064	2266362	1098.04	0.85	57.11	92.81	38	0	1	1	2974.67	79.0415
RD10-9.Bin69	91.74	2.07	high	206	2646227	21588	5698	63150	2508	2253	2477817	1099.79	0.85	50.68	93.64	33	1	0	0	4092.49	53.8096
RD10-9.Bin72	91.86	1.9	high	194	2870068	20841	6530	89801	2549	2651	2666319	1005.78	0.92	46.02	92.9	36	0	0	0	2453.38	19.7856
RD10-9.Bin80	94.61	0.65	high	78	2471826	50869	16689	138713	3123	2100	2209953	1052.36	0.85	60.33	89.41	39	0	0	0	31567.9	643.906
RD10-9.Bin82	91.25	0.24	high	47	2525446	72642	24594	217378	6578	2249	2278080	1012.93	0.89	52.57	90.21	45	1	0	0	1208.38	30.7022
RD10-9.Bin83	97.57	2.66	high	158	3389674	32384	11049	103471	2555	3022	2949669	976.07	0.89	64.01	87.02	55	2	0	0	2475.5	21.7875
RD10-9.Bin89	97.32	1.34	high	75	2717770	69850	19181	181343	2515	2550	2398893	940.74	0.94	59.52	88.27	48	0	0	0	6159.94	390.096
RD10-9.Bin91	98.19	0.94	high	59	1882231	46835	15611	139691	2715	1541	1689723	1096.51	0.82	49.07	89.77	43	0	0	0	1179.75	27.4412
RD10-9.Bin99	95.27	0.43	high	161	2083658	19189	6109	81701	2531	2064	1759506	852.47	0.99	37.88	84.44	44	0	0	0	11238.8	153.438
RD10-10.Bin103	91.73	1.44	high	76	2633673	58291	19727	130947	2504	2419	2456922	1015.68	0.92	55.29	93.29	56	0	0	0	1504.88	26.8138
RD10-10.Bin106	92.3	0.9	high	84	2441867	51053	14409	128305	2580	2241	2215008	988.4	0.92	53.79	90.71	41	0	0	0	3510.21	61.5629
RD10-10.Bin24	96.42	2.01	high	76	2685146	55559	20460	175273	2534	2485	2368197	953	0.93	60.54	88.2	62	0	0	0	18608.3	479.974
RD10-10.Bin49	92.48	1.31	high	309	3542514	15544	5752	59485	2542	3145	3172266	1008.67	0.89	63.37	89.55	37	1	0	0	3587.63	16.5726
RD10-10.Bin83	96.81	1.42	high	35	1864845	87648	20345	174229	5124	1791	1711755	955.75	0.96	44.44	91.79	44	2	0	0	14666.9	553.338
RD10-10.Bin96	90.48	0.95	high	100	1830068	36740	7418	106028	2510	1819	1714587	942.6	0.99	33.57	93.69	40	0	0	0	1888.4	71.0491
RD1-1.Bin26	91.64	2.26	high	60	1581008	33520	16761	90515	3148	1626	1422636	874.93	1.03	46.32	89.98	23	1	0	0	2465.67	79.7577
RD1-1.Bin27	96.5	0	high	87	2035777	37555	10953	131226	2517	1883	1787100	949.07	0.92	29.42	87.78	25	4	0	0	2885.03	71.4599
RD1-1.Bin4	98.68	0	high	55	1792301	49384	16726	196327	2595	1710	1637982	957.88	0.95	29.19	91.39	42	0	0	0	31162.2	854.177
RD1-1.Bin44	95.79	2.19	high	70	1488311	72641	7181	146769	2638	1549	1353858	874.02	1.04	34.81	90.97	10	0	0	0	2040.95	70.6798
RD1-1.Bin60	98.7	0	high	30	1823956	118032	25997	272481	3159	1759	1621902	922.06	0.96	40.29	88.92	43	0	0	0	1183.88	48.9634
RD1-1.Bin7	98.39	0	high	33	1967667	79949	35145	229518	3026	1681	1794354	1067.43	0.85	34.57	91.19	35	0	1	0	1387.06	52.02
RD1-2.Bin15	99.63	0	high	22	2159490	267464	47669	476818	3519	2153	1919352	891.48	1	40.42	88.88	27	0	0	0	12469.4	693.695
RD1-2.Bin21	99.52	3.33	high	28	1952088	108860	33099	260893	3011	1808	1811229	1001.79	0.93	34.4	92.78	39	0	0	0	8105.08	445.446
ID1-2.Bin33	95.84	1.4	high	52	2684377	83757	22326	188130	5555	2467	2281446	924.79	0.92	37.84	84.99	41	3	0	0	1507.83	41.4659
ID1-2.Bin35	91.65	1.97	high	53	1893754	52163	17097	160524	3938	2020	1709802	846.44	1.07	43.73	90.29	25	0	0	0	767.624	21.735
ID1-2.Bin7	99.19	0	high	35	3277737	325878	51452	931407	3271	2966	2768268	933.33	0.9	29.3	84.46	75	3	0	0	16067.8	704.88
RD1-4.Bin13	99.05	0.95	high	124	1730451	22956	6271	76928	2563	1787	1612500	902.35	1.03	28.27	93.18	35	0	0	0	2703.54	52.6466
RD1-4.Bin9	95.25	2.01	high	117	2210115	33763	8807	94909	2560	2133	1991526	933.67	0.97	46.11	90.11	43	1	0	0	345971	4600.74
RD1-5.Bin27	94.7	1.1	high	85	1970181	32877	11549	139960	2562	1949	1767858	907.06	0.99	46.45	89.73	41	1	0	0	1292.18	29.832
RD1-5.Bin32	97.25	0	high	67	1933085	42872	15598	161812	2797	1565	1691943	1081.11	0.81	56.17	87.53	39	0	0	0	4908.69	103.814
RD1-5.Bin33	98.08	0.11	high	38	1637323	74577	33477	199714	2891	1593	1469508	922.48	0.97	43.21	89.75	39	0	0	0	50028	2368.58
ID1-3.Bin12	92.79	1.99	high	155	2045053	19744	5814	86852	2598	2076	1815960	874.74	1.02	46.09	88.8	34	1	0	0	1560.15	16.0596
ID1-3.Bin20	99.45	0.69	high	21	2518013	201176	62491	275618	5087	2432	2214465	910.55	0.97	36.72	87.94	41	3	0	0	461.24	27.6248
ID1-3.Bin23	99.62	0	high	63	2126531	70422	14270	260752	2684	2094	1882794	899.14	0.98	36.06	88.54	54	2	0	0	785.091	23.1456
RD1-6.Bin16	95.74	1.05	high	147	2025672	18222	6368	117991	2513	2063	1829367	886.75	1.02	42	90.31	46	0	0	0	99358.2	919.205
RD1-6.Bin2	97.81	0.27	high	17	1380689	122951	56383	220091	9429	1353	1250427	924.19	0.98	32.36	90.57	18	0	0	0	687.582	49.0233
RD1-6.Bin23	97.55	0.31	high	32	2197266	100870	47839	196569	6383	1833	1929348	1052.56	0.83	52.06	87.81	42	0	2	0	27653.4	1072.4
RD1-6.Bin25	94.46	0.73	high	17	2090140	325169	55261	436681	10571	1689	1852338	1096.71	0.81	48.5	88.62	40	0	1	0	2615.17	220.939
ID1-4.Bin12	99.81	0.11	high	18	2197331	195387	60197	341997	5376	2050	1996689	973.99	0.93	42.17	90.87	45	0	0	0	359.286	23.4723
RD1-7.Bin13	95	3.46	high	135	2375139	32037	7192	114638	2538	2566	2102880	819.52	1.08	42.57	88.54	40	1	0	0	4213.51	87.5691
RD1-7.Bin26	98.1	0	high	17	1900631	224942	68875	363633	4790	1814	1660983	915.65	0.95	48.41	87.39	42	3	0	0	24379.9	2447.36
RD1-7.Bin28	96.25	0	high	38	1722549	79454	18649	259969	4622	1672	1530813	915.56	0.97	46.39	88.87	32	1	0	0	8890.55	314.441
RD1-7.Bin5	97.75	0	high	20	2013560	148280	56067	228450	3430	1910	1864416	976.13	0.95	35.64	92.59	47	0	0	0	2423.63	157.362
ID1-5.Bin13	96.81	3.35	high	95	1572889	25049	7361	87320	2753	1609	1417947	881.26	1.02	38.07	90.15	26	1	0	0	970.524	15.7101
RD1-8.Bin12	95.96	0.19	high	91	2455196	41577	13209	126085	2644	1898	2118300	1116.07	0.77	55.17	86.28	47	1	0	0	1994.83	49.3423
RD1-8.Bin30	97.09	2.4	high	162	1965765	19641	5100	61114	2507	2003	1736190	866.79	1.02	40.86	88.32	22	1	0	0	3073.06	47.1391
RD1-8.Bin7	96.34	2.16	high	72	2042456	47314	13459	122430	2605	2055	1851300	900.88	1.01	48.42	90.64	44	5	0	0	17557.4	341.866
RD90-2.Bin104	94.53	2.01	high	101	3427724	52611	16123	218085	2806	2685	2959680	1102.3	0.78	55.29	86.35	55	0	0	0	22996.8	324.449
RD90-2.Bin11	98.39	4.03	high	87	2159930	41352	12578	92610	2668	1945	1984737	1020.43	0.9	65.67	91.89	43	1	0	0	1904.99	30.1971
RD90-2.Bin112	94.15	1.27	high	76	1818856	35471	11663	123797	2568	1815	1717698	946.39	1	49.76	94.44	48	0	0	0	886.74	17.6076
RD90-2.Bin120	92.94	0	high	54	2506278	79079	22562	216495	2597	2035	2361837	1160.61	0.81	58.27	94.24	43	3	0	0	1238.32	31.6327
RD90-2.Bin127	94.35	0	high	30	3586244	215562	58676	550501	5454	2853	3256491	1141.43	0.8	52.1	90.81	45	0	1	0	1683.12	68.376
RD90-2.Bin129	93.62	0.47	high	70	2271795	53055	16409	206306	2501	1978	2076030	1049.56	0.87	48.79	91.38	36	2	0	0	1547.17	37.8929
RD90-2.Bin138	93.12	0.67	high	68	2496160	44593	20212	170132	2611	2288	2224149	972.09	0.92	60.54	89.1	39	0	0	0	3191.62	72.4503
RD90-2.Bin17	95.24	0.81	high	55	3333655	100900	30478	361438	2789	2725	3125397	1146.93	0.82	58.81	93.75	43	1	0	0	2854.39	81.4014
RD90-2.Bin33	98.89	0.93	high	69	3480168	97376	29041	290555	2650	2999	3223041	1074.71	0.86	48.51	92.61	44	1	0	0	2873.69	67.043
RD90-2.Bin41	95.14	1.98	high	103	3530906	53374	18750	146895	2623	2664	3135879	1177.13	0.75	56.07	88.81	45	2	0	0	2876.14	59.6305
RD90-2.Bin42	91.7	1.07	high	87	2502983	49996	13925	169162	2852	2042	2285505	1119.25	0.82	57.16	91.31	44	0	0	0	1242.43	20.4434
RD90-2.Bin43	93.97	1.53	high	74	2218639	40326	16031	165642	2721	1848	2089380	1130.62	0.83	59.69	94.17	36	0	0	0	1185.61	24.6566
RD90-2.Bin51	95.19	0.69	high	46	2599617	88581	33380	164872	2889	2454	2349186	957.29	0.94	49.65	90.37	48	2	0	0	10364.5	241.513
RD90-2.Bin95	94.74	0.74	high	76	3552322	77136	23600	192405	3041	2655	3200469	1205.45	0.75	54.31	90.1	42	2	0	0	15672.5	265.753
ID1-6.Bin3	97.38	0.52	high	45	1847649	68270	20114	163575	3217	1860	1640493	881.99	1.01	41.07	88.79	56	3	0	0	15757.9	425.765
ID1-6.Bin9	90.41	4.26	high	317	2599206	10063	3770	53778	2516	2670	2293614	859.03	1.03	39.02	88.24	15	1	0	0	4383.49	22.5325
RD1-9.Bin10	95.3	0	high	58	2115927	53024	19416	154375	4147	2149	1896558	882.53	1.02	41.05	89.63	47	1	0	0	1708.25	37.5481
RD1-9.Bin21	98.85	0.57	high	51	2231976	60761	22886	292370	2720	2218	1989204	896.85	0.99	36.15	89.12	52	0	0	0	3179.61	83.4448
RD1-9.Bin3	96.14	0.45	high	136	2244070	22831	7852	67814	2504	2241	1949367	869.86	1	47.44	86.87	44	0	0	0	4199.55	48.7549
RD1-9.Bin4	98.92	0	high	59	1623179	39636	14574	102679	3007	1622	1461240	900.89	1	37.11	90.02	34	0	0	0	2996.84	113.837
CD1-1.Bin13	92.45	0	high	61	3405363	105748	38023	322355	2685	3354	3044028	907.58	0.98	31.86	89.39	44	0	0	0	1743.26	47.1612
CD1-1.Bin21	98.83	0.44	high	39	2748313	137272	40621	484545	2723	2601	2518533	968.29	0.95	43.89	91.64	44	0	0	0	3817.7	118.259
CD1-1.Bin23	97.19	0.19	high	50	2669879	80000	31664	194308	3195	2566	2391567	932.02	0.96	38.2	89.58	32	1	0	0	525.839	13.3258
CD1-1.Bin9	99.12	1.4	high	59	2975187	84536	26850	332558	2663	2944	2690430	913.87	0.99	41.64	90.43	55	0	0	0	6869.38	176.259
CD1-2.Bin21	93.96	0.22	high	57	2010138	58175	17355	124668	2685	1924	1767699	918.76	0.96	42.16	87.94	34	2	0	0	4762.25	103.728
CD1-3.Bin13	97.58	2.35	high	103	2769995	44716	12723	181995	2542	2758	2386062	865.14	1	28.98	86.14	62	4	0	0	2070.72	56.7793
CD1-4.Bin18	97.05	0.32	high	189	2342895	15778	6101	76214	2617	2235	2075439	928.61	0.95	49.84	88.58	42	0	0	0	1448.53	12.5702
CD1-6.Bin11	93.15	3.02	high	121	5845545	113140	19126	381789	2750	4627	5339202	1153.92	0.79	44.2	91.34	57	3	0	0	9180.06	100.309
CD1-6.Bin13	97.29	1.3	high	69	3961760	96457	26039	197772	3045	3305	3570306	1080.27	0.83	43.9	90.12	56	1	0	0	11771.1	215.691
CD1-6.Bin14	96.84	0	high	42	2516093	171344	28984	289907	3308	2432	2306946	948.58	0.97	40.79	91.69	58	0	0	0	2626.14	74.9917
CD1-7.Bin17	94.32	0.82	high	90	1845808	63202	7974	160227	2506	1861	1660635	892.33	1.01	36.25	89.97	32	1	0	0	763.12	21.0095
CD1-7.Bin8	97.27	0	high	18	1896567	139790	57757	298899	8490	1846	1693470	917.37	0.97	39.53	89.29	33	1	1	0	2980.76	196.991
CD1-8.Bin29	90.38	0.67	high	64	2422013	62900	19437	191987	3139	2380	2115867	889.02	0.98	46.44	87.36	45	4	1	0	748.29	39.3586
CD10-1.Bin16	92.62	0	high	82	2376263	38287	14276	126456	2805	2496	2065317	827.45	1.05	57.26	86.91	39	0	0	0	3539.68	49.7358
CD10-1.Bin18	91.25	0.67	high	166	1826366	13128	5946	49924	2521	1805	1588293	879.94	0.99	51.17	86.96	22	1	0	0	1335.59	9.79567
CD10-1.Bin35	100	0.94	high	117	2527849	29735	10590	90604	2500	2486	2232750	898.13	0.98	28.7	88.33	41	1	0	0	4658.83	72.3308
CD10-1.Bin36	100	0	high	18	2350505	190003	76885	318408	13461	2084	2077035	996.66	0.89	63.33	88.37	49	0	0	0	8123.81	544.426
CD10-2.Bin13	95.93	0	high	85	3949078	68352	23437	226757	2643	3784	3466920	916.21	0.96	50.99	87.79	50	0	0	0	4673.8	82.5094
CD10-3.Bin20	98.73	0	high	46	2774156	107713	24431	281794	3195	2541	2547420	1002.53	0.92	44.91	91.83	47	0	0	0	13955.8	369.155
CD10-3.Bin32	97.99	0.67	high	68	2135280	64146	17415	133415	2642	2092	1761636	842.08	0.98	50.36	82.5	43	3	1	0	6510.16	124.293
CD10-4.Bin10	99.26	0	high	30	5073473	306159	83597	1025843	3149	4235	4557843	1076.23	0.83	44.45	89.84	65	3	0	0	2554.36	141.741
CD10-4.Bin15	91.95	0	high	56	2201031	56632	18869	149895	2533	2168	1912878	882.32	0.98	56.57	86.91	48	0	0	0	3076.61	112.837
CD10-6.Bin32	98.66	0	high	92	2374584	45597	11458	111230	3150	2188	1950102	891.27	0.92	52.25	82.12	47	2	0	0	1498.89	20.5253
CD10-6.Bin33	99.98	1.8	high	41	2306512	85994	27213	205154	3323	2154	2087766	969.25	0.93	44.91	90.52	53	2	0	0	553.203	25.8654
CD10-6.Bin36	91.95	0	high	43	2199921	72779	34117	150637	2903	2118	1905159	899.51	0.96	57.66	86.6	38	3	0	0	2783.99	72.3855
CD10-7.Bin7	98.25	0	high	83	2396796	44381	14752	129869	2507	2283	2113176	925.61	0.95	45.22	88.17	53	0	0	0	5782.25	84.7067
CD25-1.Bin19	97.99	0	high	74	2172881	46696	14166	151275	2932	2113	1900536	899.45	0.97	51.76	87.47	38	2	0	0	1379.17	26.0121
CD25-1.Bin20	96.35	0.75	high	99	2935638	48253	16581	131497	2762	2437	2703456	1109.34	0.83	51.67	92.09	38	0	0	0	1211.73	28.9255
CD25-1.Bin24	94.88	1.39	high	116	3645758	50895	16895	147313	2532	3203	3151845	984.03	0.88	50.88	86.45	52	0	0	0	3184.17	62.6931
CD25-1.Bin31	97.16	1.32	high	109	5788419	90692	25079	295589	2714	5244	5198169	991.26	0.91	50.72	89.8	57	0	0	0	6821.11	77.2887
CD25-1.Bin46	99.37	0	high	38	2838503	95411	42215	464149	3201	2567	2469084	961.86	0.9	50.54	86.99	49	0	0	0	2947.93	90.0057
CD25-1.Bin48	95.77	0.19	high	172	2602449	20808	7116	60819	2696	2235	2392656	1070.54	0.86	53.11	91.94	41	0	0	0	8564.66	61.2962
CD25-1.Bin49	100	0.81	high	34	2655843	125502	50608	283807	3511	2276	2333022	1025.05	0.86	62.11	87.84	50	0	0	0	1075.47	39.6895
CD25-1.Bin58	100	2.83	high	28	3345994	160430	72928	432721	3778	3270	3043917	930.86	0.98	41.08	90.97	51	0	0	0	1307.33	55.5734
CD25-1.Bin61	90.28	0	high	75	3648436	85453	21563	313240	3190	3141	3077109	979.66	0.86	61.57	84.34	43	0	1	0	2245.59	40.9155
CD25-1.Bin62	97.44	0.34	high	59	2090521	54584	18729	189878	2595	2119	1848180	872.19	1.01	47	88.41	48	0	0	1	913.401	19.8439
CD25-1.Bin69	99.03	2.22	high	133	4234356	77446	13927	146166	2763	4034	3779661	936.95	0.95	47.48	89.26	61	0	0	0	2908.83	36.0894
CD25-1.Bin9	96.41	0	high	55	2168969	58707	21445	123575	2886	1951	1873311	960.18	0.9	44.56	86.37	48	4	0	0	3210.54	72.5582
CD25-2.Bin1	95.77	0	high	45	2814322	87856	29268	277752	5685	2646	2479563	937.1	0.94	50.63	88.11	38	0	0	0	8172.38	219.542
CD25-2.Bin11	98.73	0.42	high	61	2989697	87908	26798	197408	2589	2964	2698533	910.44	0.99	44.65	90.26	52	0	0	0	42765.3	909.171
CD25-2.Bin20	98.87	0.38	high	30	4770008	264329	103478	593943	3043	3814	4330230	1135.35	0.8	43.02	90.78	62	0	0	0	7771.71	320.514
CD25-2.Bin38	96.02	0.65	high	39	1957522	74431	22835	361558	2510	2067	1758135	850.57	1.06	38.77	89.81	36	0	0	0	4270.21	140.236
CD25-2.Bin4	98.21	1.91	high	227	5252420	38027	10957	167974	2503	4968	4718034	949.68	0.95	48.38	89.83	36	0	0	0	2953.02	25.136
CD25-3.Bin25	96.2	1.27	high	71	2843198	65484	19498	166782	3733	2600	2517591	968.3	0.91	45.66	88.55	43	0	0	0	5346.23	97.0014
CD25-3.Bin42	100	0	high	58	4002248	114115	35495	264333	2848	3910	3438915	879.52	0.98	45.41	85.92	40	0	0	0	1597.94	34.009
CD25-3.Bin48	97.65	2.68	high	73	2102162	39462	14969	122607	2660	2232	1829880	819.84	1.06	57.23	87.05	47	0	0	0	1302.33	179.068
CD25-3.Bin5	99.42	0.9	high	41	4775272	195863	62351	334373	12574	3934	4360479	1108.41	0.82	46	91.31	69	1	1	0	1368.06	37.5285
CD25-4.Bin10	93.66	0.88	high	43	2676328	102415	29352	210648	7098	2632	2442039	927.83	0.98	46.69	91.25	41	0	0	0	1220.41	34.9539
CD25-4.Bin21	97.32	0	high	63	1943787	43872	16819	107427	2558	1815	1665132	917.43	0.93	52.1	85.66	44	1	0	0	17541.1	318.653
CD25-4.Bin25	96.89	0.6	high	69	2257942	57124	16490	173226	2719	2035	2021592	993.41	0.9	55.73	89.53	56	3	0	0	1107.81	21.5866
CD25-4.Bin27	96.23	1.75	high	40	2008565	78177	24113	232058	8999	2040	1841691	902.79	1.02	39.26	91.69	36	0	0	0	743.039	22.9276
CD25-4.Bin28	98.66	1.34	high	78	2740011	55087	17953	131555	2539	2637	2474214	938.27	0.96	37.81	90.3	60	0	0	0	1242.84	23.9026
CD25-4.Bin6	99.19	0.81	high	61	2000809	62101	16592	157727	2552	1781	1716048	963.53	0.89	67.91	85.77	47	0	0	0	1763.74	36.1341
CD25-4.Bin9	99.23	0.19	high	93	4479888	93171	22501	228986	2785	3699	4035804	1091.05	0.83	42.85	90.09	58	1	0	0	2939.06	61.0058
CD25-5.Bin19	96.55	4.08	high	73	2624210	63431	16413	176746	2780	2569	2344011	912.42	0.98	64.34	89.32	25	1	0	0	2607.8	41.5853
CD25-5.Bin33	98.32	0.67	high	53	2332361	62227	24275	132150	3610	2236	2090868	935.09	0.96	60.11	89.65	49	1	0	0	11634.6	259.35
CD30-1.Bin10	94.56	0	high	47	2184221	67730	23409	227341	5945	2016	1907997	946.43	0.92	65.07	87.35	45	1	0	0	5161.43	129.263
CD30-1.Bin11	93.26	0	high	63	1333332	33507	10810	73663	2711	1438	1209999	841.45	1.08	33.74	90.75	30	0	0	0	663.854	12.9079
CD30-1.Bin15	97.28	0.23	high	82	2583009	52364	17562	156848	2674	2517	2291136	910.26	0.97	60.74	88.7	51	2	0	0	2206.08	33.4289
CD30-1.Bin22	99.46	0.08	high	68	6112579	162346	43168	381418	4347	4884	5534949	1133.28	0.8	43.75	90.55	70	1	1	0	19064.5	389.493
CD30-1.Bin28	99.37	0.63	high	74	2587201	58222	17717	187173	2866	2399	2347842	978.68	0.93	54.85	90.75	50	0	0	0	2493.86	43.1038
CD30-1.Bin29	97.08	0	high	39	2852942	130810	36662	585784	3693	2852	2582442	905.48	1	48	90.52	48	0	1	0	698.594	30.7369
CD30-1.Bin36	94.63	0	high	71	2376443	50844	17940	198149	3073	2176	2013621	925.38	0.92	54.45	84.73	46	1	1	0	8990.84	186.401
CD30-1.Bin44	93.29	0	high	21	1993891	176598	49712	254703	11759	1950	1741092	892.87	0.98	58.5	87.32	46	3	0	0	271.313	15.7208
CD30-1.Bin51	100	2.22	high	48	3572678	116457	35078	328045	7233	3353	3135969	935.27	0.94	51.9	87.78	47	0	0	0	1269.26	31.0734
CD30-1.Bin54	96.69	0	high	41	2094783	77626	26163	283405	3400	1913	1888485	987.19	0.91	43.22	90.15	41	0	0	0	1496.89	40.8083
CD30-1.Bin6	97.32	0.34	high	126	2462303	27634	10833	76400	2771	2318	2279034	983.19	0.94	46.65	92.56	39	0	0	0	1216.22	13.4366
CD30-2.Bin25	95.32	0.78	high	78	2489278	55302	15869	156647	2837	2481	2262111	911.77	1	42.1	90.87	50	0	0	0	6384.32	97.6682
CD30-2.Bin29	94.63	0.56	high	84	2022444	35287	12009	162416	2684	1877	1872063	997.37	0.93	44.07	92.56	30	1	0	0	741.582	15.2942
CD30-2.Bin30	99.62	0	high	55	2816736	70774	26908	228594	2507	2344	2503143	1067.89	0.83	44.63	88.87	50	0	0	0	1024.7	29.3405
CD30-2.Bin41	98.39	1.61	high	73	3441530	80538	23490	157055	2508	2940	2802192	953.13	0.85	60.31	81.42	48	3	0	0	2117.66	37.5416
CD30-2.Bin45	97.32	0	high	39	2454822	122659	33187	334217	3089	2486	2200215	885.04	1.01	59.31	89.63	41	0	0	0	763.269	37.2913
CD30-2.Bin46	97.87	0	high	23	2146621	169215	39717	401798	6839	2019	1922424	952.17	0.94	46.2	89.56	43	1	0	0	472.435	25.3567
CD30-2.Bin53	99.33	0	high	101	3093763	46830	13719	306185	3269	2925	2758542	943.09	0.95	64.64	89.16	48	2	0	0	2697.61	32.6152
CD30-2.Bin55	98.83	0.1	high	114	3279523	52475	12634	160914	2654	2769	2932947	1059.21	0.84	49.5	89.43	49	0	0	0	11057.7	190.238
CD30-2.Bin6	100	0	high	13	1921764	243015	111805	389007	3802	1661	1678005	1010.24	0.86	62.83	87.32	53	1	0	0	1445.53	131.378
CD30-2.Bin60	96.2	0.32	high	47	6041402	226866	68328	602197	3989	5369	5490180	1022.57	0.89	49.5	90.88	71	0	0	0	6562.23	170.247
CD30-2.Bin61	98.39	1.61	high	21	2673389	211197	73613	528169	4603	2526	2394216	947.83	0.94	56.18	89.56	49	0	0	0	593.778	33.3657
CD30-2.Bin64	92.72	1.61	high	49	2763510	76487	27095	204215	4341	2579	2444757	947.95	0.93	60.78	88.47	30	0	0	0	7726.17	174.035
CD30-2.Bin69	92.95	1.34	high	70	2311621	44654	17969	133729	2592	2233	2024172	906.48	0.97	61.9	87.57	35	2	0	0	1664.66	28.8315
CD30-2.Bin7	97.44	3.3	high	28	2122753	125281	40583	258662	4236	2155	1937925	899.27	1.02	39.16	91.29	36	0	0	0	5096.48	224.137
CD30-3.Bin11	91.72	2.36	high	671	6651856	14528	4271	67221	2513	5775	6003192	1039.51	0.87	44.25	90.25	54	3	0	0	5244.54	15.6506
CD30-3.Bin17	92.04	0.44	high	268	2448908	12470	4288	53840	2500	2456	2171748	884.26	1	48.46	88.68	18	0	0	0	1936.32	19.7959
CD30-3.Bin21	95.04	0.71	high	20	2104647	215714	46880	440527	9019	1970	1945476	987.55	0.94	50.65	92.44	44	2	0	0	514.071	34.71
CD30-3.Bin29	99.44	0.18	high	65	4419456	113974	36542	339314	3084	3686	4018194	1090.12	0.83	43.25	90.92	53	5	0	0	2607.22	52.2672
CD30-3.Bin31	95.3	0	high	35	2443516	118272	36426	204534	2590	2473	2155008	871.41	1.01	46.78	88.19	52	0	0	1	758.15	25.1353
CD30-3.Bin35	94.15	0	high	27	2705814	146335	61153	290978	10712	2496	2470956	989.97	0.92	46.99	91.32	38	0	0	0	563.809	25.7473
CD30-3.Bin42	90.6	0	high	32	2034010	89789	33996	429063	4140	1767	1810875	1024.83	0.87	48.58	89.03	32	0	0	0	1771.81	65.2188
CD30-3.Bin43	97.46	2.83	high	108	3364338	51732	16438	156870	2678	3299	3068688	930.19	0.98	49.3	91.21	46	0	0	0	5936.25	83.2491
CD30-3.Bin5	95.97	2.01	high	152	2158364	21628	6791	63463	2539	2226	1944369	873.48	1.03	62.18	90.09	40	1	0	0	4237.19	39.2267
CD30-3.Bin52	98.1	0.63	high	15	2438238	318350	95019	518848	3517	2354	2270250	964.42	0.97	46.15	93.11	40	0	0	0	226.139	17.0367
CD30-3.Bin58	95.97	0.67	high	47	2156442	57729	25879	276571	3249	2233	1881696	842.68	1.04	62.52	87.26	35	2	0	0	1998.16	48.0081
CD30-3.Bin59	100	0	high	17	2142392	173567	57269	480694	26017	2015	1889820	937.88	0.94	39.05	88.21	47	5	0	0	1214.77	81.597
CD30-3.Bin67	98.66	0	high	49	3176532	122556	29341	695867	2942	2987	2848773	953.72	0.94	56.56	89.68	49	1	0	0	917.591	22.8374
CD30-3.Bin70	91.44	1.68	high	196	2407045	16878	5746	54036	2515	2390	2142840	896.59	0.99	61.97	89.02	35	3	0	0	1548.47	10.1242
CD30-3.Bin9	99.25	0	high	32	3038343	142141	47995	431565	12027	2844	2725839	958.45	0.94	46.79	89.71	58	0	0	0	736.621	28.7165
CD30-4.Bin107	99.19	2.69	high	114	3313426	43056	15132	112392	2730	3159	2953254	934.87	0.95	57.05	89.13	50	2	0	0	3090.29	34.5459
CD30-4.Bin12	97.26	0.63	high	63	3101255	89042	26961	283718	2522	2846	2801430	984.34	0.92	49.53	90.33	52	0	0	0	1173.85	47.5333
CD30-4.Bin18	100	2.22	high	72	3542346	86735	21692	334453	2562	3362	3109248	924.82	0.95	48.83	87.77	45	0	0	0	1895.16	33.1677
CD30-4.Bin24	97.4	0.06	high	27	4391009	273505	96828	453018	4225	3565	4018110	1127.1	0.81	47.51	91.51	54	0	0	0	7695.66	326.057
CD30-4.Bin31	96.24	2.68	high	141	2699066	32519	8768	144989	2527	2398	2346888	978.69	0.89	55.26	86.95	39	1	0	0	1300.83	13.2206
CD30-4.Bin34	98.58	0.71	high	22	1868984	119617	55915	268597	2515	1787	1700469	951.58	0.96	40.05	90.98	40	2	0	0	632.928	112.4
CD30-4.Bin35	94.94	0.63	high	56	2990344	91145	25186	310752	2578	2819	2689053	953.9	0.94	46.83	89.92	55	0	0	0	1808.17	67.804
CD30-4.Bin38	90.56	2.73	high	134	2858740	33247	10848	101577	2591	2653	2553816	962.61	0.93	43.58	89.33	20	0	0	0	1325.94	14.2195
CD30-4.Bin4	97.84	0.48	high	18	3010836	421239	74244	560114	4589	2454	2728431	1111.83	0.82	59.89	90.62	44	1	1	0	4330.37	439.508
CD30-4.Bin40	95.73	0.88	high	145	2579656	23814	8793	117616	2519	2069	2340615	1131.28	0.8	56.09	90.73	36	1	1	0	1266.22	12.2787
CD30-4.Bin51	98.85	2.21	high	81	3939614	133651	24559	236219	2527	3913	3559140	909.57	0.99	38.25	90.34	58	1	0	0	2281	184.24
CD30-4.Bin53	96.43	2.68	high	107	2964962	40678	15069	108633	2612	2861	2531796	884.93	0.96	54.92	85.39	60	1	0	0	3237.01	57.215
CD30-4.Bin54	90.77	1.34	high	139	1576224	14668	5805	54128	2530	1569	1463346	932.66	1	55.45	92.84	29	1	0	0	1098.61	10.3709
CD30-4.Bin65	93.02	0.07	high	147	2873513	26453	9782	121030	2503	2759	2604153	943.88	0.96	57.04	90.63	52	3	0	0	1441.81	14.6476
CD30-4.Bin76	93.96	1.4	high	113	2344225	31102	8759	144206	2502	2118	2051940	968.81	0.9	52.92	87.53	36	3	0	0	1947.91	21.9019
CD30-4.Bin78	96.6	0	high	51	3139687	113477	26498	617126	3250	2887	2817933	976.08	0.92	63.32	89.75	46	1	0	0	2600.5	57.5111
CD30-4.Bin8	93.51	4.64	high	190	2715340	21869	5942	132639	2639	2555	2339127	915.51	0.94	57.13	86.14	45	1	0	0	10376.3	75.7444
CD30-4.Bin85	98.49	0.24	high	121	5602321	81469	24524	363333	2558	4472	5052855	1129.89	0.8	42.71	90.19	61	5	0	0	6294.11	247.136
CD30-4.Bin86	95.97	0	high	55	2541526	72938	24366	189286	3142	2259	2317779	1026.02	0.89	46.91	91.2	42	0	0	0	811.93	18.1865
CD30-4.Bin97	97.18	2.69	high	36	2666291	113847	36728	218740	6250	2534	2440623	963.15	0.95	57.02	91.54	54	2	0	0	606.567	21.9334
CD30-5.Bin3	96.6	0	high	34	2240234	114381	35022	303091	2739	2112	1937211	917.24	0.94	59.41	86.47	56	4	0	0	6210.41	227.811
CD30-5.Bin36	95.28	2.04	high	176	2485506	20641	6990	54240	2586	2432	2132688	876.93	0.98	59.42	85.8	35	1	0	0	1713.13	13.8027
CD30-5.Bin39	95.05	1.02	high	75	2432150	64927	16161	146198	2685	2300	2218980	964.77	0.95	63.66	91.24	48	3	0	0	1143.09	19.6161
CD30-5.Bin46	97.41	2.87	high	57	3791549	108722	39104	326261	2519	3670	3458694	942.42	0.97	41.53	91.22	48	0	1	0	6987.46	177.914
CD30-5.Bin56	93.62	0.67	high	53	2305148	73977	23707	233556	4122	2220	2045571	921.43	0.96	56.6	88.74	43	2	0	0	4467.1	110.323
CD30-5.Bin64	96.09	0.02	high	56	2624509	73966	26673	157940	4753	2462	2380626	966.95	0.94	54.32	90.71	41	0	0	0	752.238	17.7626
CD30-5.Bin70	98.56	0.19	high	37	2707309	99241	44290	195985	5533	2445	2465427	1008.35	0.9	49.07	91.07	48	0	0	0	777.462	36.1676
CD30-5.Bin71	93.29	0.9	high	18	1725810	141989	49376	241361	18788	1544	1530252	991.1	0.89	53.32	88.67	49	2	0	0	323.44	20.5474
CD30-5.Bin74	100	0.06	high	47	2927550	101235	38563	288876	3699	2720	2683659	986.64	0.93	51.1	91.67	53	0	0	0	1344.29	35.0667
CD30-6.Bin12	97.16	0.71	high	82	2076704	44808	13919	101598	2795	1912	1914537	1001.33	0.92	51.72	92.19	34	1	0	0	1249.14	29.8779
CD30-6.Bin2	98.39	0	high	46	3667432	146166	55416	315842	2720	3685	3260682	884.85	1	30.14	88.91	57	9	0	0	1356.24	45.5692
CD30-6.Bin3	99.37	0	high	24	3006712	177473	50763	452856	24754	2743	2680113	977.07	0.91	44.58	89.14	50	0	0	0	3372.85	164.612
CD30-6.Bin44	96.48	0	high	21	2588416	150903	70711	346565	12181	2480	2373465	957.04	0.96	37.98	91.7	52	0	0	0	1279.14	70.426
CD30-7.Bin11	99.33	0.67	high	55	2613047	74973	28362	257034	3315	2604	2347176	901.37	1	54.85	89.83	56	0	0	0	2572.21	84.0696
CD30-7.Bin23	94.83	1.71	high	105	4678098	73957	21082	246511	2526	4351	4036608	927.74	0.93	49.84	86.29	42	0	0	0	2935.61	44.6902
CD30-7.Bin4	93.57	0	high	77	2773570	69024	17423	163696	2750	2727	2504445	918.39	0.98	41.49	90.3	42	0	0	0	21837.6	355.183
CD30-7.Bin49	98.37	0.71	high	40	2446271	84522	31925	260733	7213	2217	2235477	1008.33	0.91	51.03	91.38	48	2	0	0	824.257	34.1205
CD30-7.Bin53	98.7	0.89	high	33	2603255	164392	32326	338111	3471	2237	2247246	1004.58	0.86	64.44	86.32	64	2	0	0	1591.92	60.5322
CD30-7.Bin55	96.84	0	high	31	3007315	147514	52315	257254	7374	2676	2608899	974.92	0.89	51.88	86.75	52	0	0	0	4247.33	157.63
CD30-7.Bin6	96.72	0.67	high	24	2137667	197393	43306	473814	3545	2074	1926690	928.97	0.97	62.21	90.13	38	1	0	0	703.423	48.944
CD30-7.Bin64	91.09	2.85	high	230	1760942	10289	3482	43124	2514	1803	1590606	882.2	1.02	33.23	90.33	38	2	0	0	2357.29	21.0518
CD90-1.Bin103	97.91	1.55	high	21	2715836	217365	58247	640666	20329	2506	2487225	992.51	0.92	47.01	91.58	40	0	0	0	814.797	42.9777
CD90-1.Bin105	96.84	2.24	high	76	3428587	107451	20169	213804	3339	3081	3051027	990.27	0.9	52.59	88.99	91	0	0	0	6530.46	103.17
CD90-1.Bin114	92.26	0	high	44	2474018	86221	27029	211855	3230	2252	2220471	986	0.91	42.16	89.75	47	2	0	0	899.375	27.5849
CD90-1.Bin115	96.64	0.67	high	58	2064217	49819	22257	125873	2597	2062	1789005	867.61	1	49.78	86.67	45	2	1	0	802.324	25.293
CD90-1.Bin117	96.07	0.4	high	81	3482560	64146	20714	257130	4111	2724	2933352	1076.85	0.78	58.33	84.23	39	0	0	0	9168.44	254.999
CD90-1.Bin119	91.93	0.71	high	101	2036658	28435	10052	105395	2900	1882	1838886	977.09	0.92	55.29	90.29	38	0	0	0	1027.31	14.7964
CD90-1.Bin130	94.92	3.16	high	134	3444489	46459	13733	158048	2501	2935	2963175	1009.6	0.85	52.55	86.03	43	0	0	0	2339.73	53.407
CD90-1.Bin148	99.37	0.63	high	23	2436299	140424	58974	405819	3816	2257	2199753	974.64	0.93	48.09	90.29	47	1	0	0	489.24	25.5218
CD90-1.Bin15	95.16	1.69	high	82	2743063	50248	17406	186497	3379	2552	2450472	960.22	0.93	63.25	89.33	52	0	0	0	1089.72	17.2517
CD90-1.Bin152	93.84	0.65	high	65	2462337	65306	20355	174684	2701	2359	2241915	950.37	0.96	47.37	91.05	24	0	0	0	831.679	16.616
CD90-1.Bin161	90.2	3.02	high	162	1981822	16149	6118	104920	2543	1938	1762062	909.22	0.98	57.44	88.91	34	0	0	0	2662.67	33.8811
CD90-1.Bin167	98.19	0.67	high	77	2001234	34632	14562	98301	3340	1918	1761186	918.24	0.96	42.43	88.01	38	1	0	0	1682.68	28.0153
CD90-1.Bin180	92.62	0	high	45	1280043	51607	13088	132092	3719	1265	1170450	925.26	0.99	38.46	91.44	23	1	0	0	464.972	16.0769
CD90-1.Bin25	93.67	0	high	56	2945903	77634	27806	180145	3433	2747	2654556	966.35	0.93	51.62	90.11	42	0	0	0	725.58	18.9481
CD90-1.Bin26	92.52	1.01	high	74	1901246	43494	10601	138425	2535	1817	1683651	926.61	0.96	54.04	88.56	38	3	0	0	866.209	18.6365
CD90-1.Bin27	99.33	0	high	44	2527890	83151	27399	242611	2528	2352	2255856	959.12	0.93	42.76	89.24	47	4	0	0	1244.92	35.5306
CD90-1.Bin28	96.74	3.35	high	42	2889716	164992	32432	398144	2627	2768	2637732	952.94	0.96	39.98	91.28	43	0	0	0	1184.1	44.2067
CD90-1.Bin30	92.95	0.22	high	38	1747379	69689	16857	281343	4793	1785	1604169	898.69	1.02	48.64	91.8	41	0	0	0	392.523	13.2234
CD90-1.Bin34	98.39	0.34	high	26	2605912	153412	68469	301015	3569	2332	2371794	1017.06	0.89	45.36	91.02	38	2	0	0	5222.58	231.316
CD90-1.Bin36	95.3	0	high	89	2717178	44314	15570	168439	3149	2483	2394906	964.52	0.91	45.91	88.14	41	0	0	0	1489.59	30.5188
CD90-1.Bin4	94.82	4.64	high	37	1903396	91418	34548	297190	2608	1782	1773618	995.3	0.94	40.2	93.18	39	0	0	0	1315.7	46.0964
CD90-1.Bin46	90.27	0.67	high	50	1852418	61880	18767	117601	2948	1765	1630059	923.55	0.95	62.53	88	50	1	0	0	4535.2	102.068
CD90-1.Bin48	92.15	1.88	high	172	2074852	16857	5610	58599	2635	2054	1869579	910.21	0.99	60.08	90.11	24	1	0	0	1671.58	13.5672
CD90-1.Bin5	95.51	1.12	high	12	1528164	195638	54560	434554	28275	1581	1409199	891.33	1.03	30.3	92.22	37	0	0	0	1814.21	163.192
CD90-1.Bin64	95.6	0.67	high	81	2761281	51504	19272	138808	2699	2673	2522640	943.75	0.97	47.63	91.36	44	0	0	0	833.889	14.6535
CD90-1.Bin7	90.23	0	high	51	2042362	73534	18036	165167	2509	1900	1885098	992.16	0.93	43.34	92.3	24	0	0	0	542.116	16.0494
CD90-1.Bin81	93.35	3.16	high	176	2592481	19314	7249	55803	2611	2349	2346009	998.73	0.91	54.66	90.49	25	0	0	0	1827.62	16.7629
CD90-1.Bin82	92.27	1.51	high	161	2734821	22988	7930	102297	2831	2249	2528670	1124.35	0.82	52.18	92.46	41	0	0	0	1313.29	16.4192
CD90-1.Bin87	97.58	2.09	high	89	2886863	63274	13081	192564	2574	2734	2640723	965.88	0.95	38.78	91.47	44	0	0	0	5120.65	88.3736
CD90-1.Bin95	91.24	4.8	high	385	3014689	10165	3853	63875	2501	2818	2658102	943.26	0.93	54.54	88.17	29	0	0	0	3262.41	25.5903
CD90-1.Bin96	92.99	0.81	high	192	2340464	16316	5955	68959	2540	2057	1913037	930.01	0.88	59.45	81.74	24	1	0	0	45752.6	330.07
CD90-10.Bin102	98.31	0.92	high	28	2640404	136978	48292	347225	3545	2491	2383827	956.98	0.94	41.62	90.28	45	0	0	0	1777.65	81.4659
CD90-10.Bin111	98.15	2.01	high	89	2770797	53383	15873	143286	3224	2716	2469717	909.32	0.98	59.02	89.13	52	3	0	0	2383.74	50.1515
CD90-10.Bin120	92.55	3.37	high	38	1958908	75944	24234	239837	4827	1708	1701918	996.44	0.87	56.64	86.88	33	1	0	0	457.39	14.3801
CD90-10.Bin124	91.89	0.13	high	66	2586561	56012	19733	163088	3942	2172	2348835	1081.42	0.84	58.36	90.81	44	1	0	0	997.117	19.7382
CD90-10.Bin153	92.29	1.34	high	81	2042939	38707	12630	106274	2544	1907	1813173	950.8	0.93	55.78	88.75	45	1	0	0	1397.27	22.2637
CD90-10.Bin158	92.5	0.67	high	142	2158955	21633	7362	71101	2617	2067	1896546	917.54	0.96	59.75	87.85	37	0	0	0	3436.21	36.8033
CD90-10.Bin32	93.43	0.96	high	53	2864043	101699	28310	265474	2647	2283	2626173	1150.32	0.8	61.16	91.69	40	1	0	0	640.348	14.762
CD90-10.Bin35	97.82	1.68	high	67	2286118	63911	16101	183584	2659	2241	2066604	922.18	0.98	58.52	90.4	39	3	0	0	719.277	16.1779
CD90-10.Bin49	90.57	0.02	high	112	2603621	41309	10986	162697	2607	2430	2395113	985.64	0.93	37.74	91.99	26	0	0	0	1135.35	18.6441
CD90-10.Bin65	94.41	0.7	high	63	2784443	68347	21786	368742	2682	2596	2498463	962.43	0.93	59.87	89.73	43	4	0	0	2111.06	62.3786
CD90-10.Bin66	92.79	2.24	high	57	2242477	65510	20980	153713	2901	2088	2024961	969.81	0.93	45.23	90.3	30	0	1	0	624.251	16.6495
CD90-2.Bin101	91.33	4.64	high	146	3233638	38151	9749	128199	2566	3097	2937459	948.49	0.96	40.52	90.84	35	0	0	0	5630.27	52.138
CD90-2.Bin117	97.32	1.34	high	131	3138956	42975	10577	141429	2516	2851	2759931	968.06	0.91	41.7	87.93	42	4	0	0	4760.03	55.9354
CD90-2.Bin119	91.16	1.7	high	178	1866974	13796	5299	72134	2568	1873	1658418	885.43	1	60.64	88.83	43	1	0	0	1931.16	16.1831
CD90-2.Bin121	94.2	3.16	high	50	2865250	101371	26858	281509	5439	2643	2593899	981.42	0.92	44.21	90.53	42	0	0	0	791.831	22.1435
CD90-2.Bin148	96.63	1.69	high	10	1300393	279404	41153	436096	18274	1317	1213680	921.55	1.01	26.65	93.33	35	0	0	0	310.46	34.3832
CD90-2.Bin151	92.17	2.2	high	90	2950693	46882	16882	132469	2723	2824	2693085	953.64	0.96	43.96	91.27	30	0	0	0	876.638	11.7941
CD90-2.Bin158	96.98	0	high	111	2367141	32474	11041	110641	2624	2021	2164833	1071.17	0.85	52.62	91.45	44	0	0	0	1102.7	20.6355
CD90-2.Bin16	97.76	0	high	22	1905417	120859	40278	241185	11763	1734	1724973	994.79	0.91	40.34	90.53	41	2	1	0	994.745	51.0408
CD90-2.Bin21	93.1	0.5	high	39	2765435	97248	39100	324706	2700	2267	2592105	1143.41	0.82	48.72	93.73	45	0	0	0	1434.1	45.6037
CD90-2.Bin22	96.87	3.21	high	202	3048465	25427	6767	90370	2540	2517	2749461	1092.36	0.83	53.34	90.19	32	0	0	0	1748.19	15.7323
CD90-2.Bin47	93.92	1.02	high	62	3377924	90263	29567	209524	3477	2839	2988306	1052.59	0.84	51.83	88.47	52	2	0	0	1617.26	46.2158
CD90-2.Bin49	94.76	0.27	high	94	2659624	46439	11966	109761	2972	2332	2346030	1006.02	0.88	58.03	88.21	49	2	0	0	1326.39	22.3733
CD90-2.Bin5	94.05	0.24	high	44	2729030	101515	30217	157130	8249	2200	2545998	1157.27	0.81	62.77	93.29	44	0	2	1	3049.52	81.2709
CD90-2.Bin59	91.67	4.01	high	131	2608805	33444	10248	170330	2505	2457	2374050	966.24	0.94	44.98	91	36	0	0	0	1227.31	21.7683
CD90-2.Bin62	93.46	0.67	high	126	2460695	31108	8971	85377	2736	2348	2258094	961.71	0.95	45.53	91.77	31	0	0	0	1089.46	11.2466
CD90-2.Bin71	93.74	1.01	high	194	2995736	24404	6902	76986	2522	2422	2632551	1086.93	0.81	49.98	87.88	40	1	0	0	3131.64	31.1167
CD90-2.Bin95	92.47	4.88	high	227	2536812	16890	4929	63080	2513	2281	2261895	991.62	0.9	50.46	89.16	32	0	0	0	1807.11	14.2419
CD90-2.Bin99	98.3	0	high	56	2738311	86864	19722	388149	2593	2510	2432589	969.16	0.92	43.37	88.84	42	1	0	0	10718.9	335.471
CD90-3.Bin109	90.99	2.28	high	289	3687282	20464	5701	83788	2516	3038	3187716	1049.28	0.82	63.48	86.45	44	4	0	0	15093.5	69.5718
CD90-3.Bin132	97.63	0.22	high	69	2219693	49530	17479	192896	3030	2032	1976751	972.81	0.92	45.45	89.06	39	1	0	0	1459.24	24.9941
CD90-3.Bin133	97.7	0.77	high	72	2773862	99722	15729	347129	2556	2639	2539206	962.18	0.95	37.38	91.54	39	0	0	0	3839.23	98.5319
CD90-3.Bin138	97.18	2.55	high	94	2886659	49030	16656	154405	2571	2672	2566572	960.54	0.93	40.48	88.91	34	0	0	0	1850.97	37.1366
CD90-3.Bin143	95.75	0	high	49	2087566	92330	22137	181321	2632	1867	1903314	1019.45	0.89	33.27	91.17	36	1	0	0	1667.87	41.659
CD90-3.Bin149	96.61	0.75	high	72	2460089	52896	17786	132180	2635	2064	2233041	1081.9	0.84	53.43	90.77	40	0	0	0	888.134	24.3706
CD90-3.Bin156	92.59	1.4	high	166	3605011	31350	10414	142635	2786	3330	3217230	966.14	0.92	57.86	89.24	55	3	0	0	1710.13	13.7955
CD90-3.Bin158	96.67	0	high	36	2283729	80924	33050	195377	3776	1880	2007870	1068.02	0.82	47.44	87.92	41	1	0	0	2420.7	78.515
CD90-3.Bin161	99.06	0.38	high	41	2400387	92721	32341	180271	5465	1995	2196192	1100.85	0.83	51.77	91.49	40	1	0	0	598.792	16.2455
CD90-3.Bin163	96.98	1.82	high	71	3138071	72945	21847	192025	4063	2602	2761101	1061.15	0.83	52.81	87.99	45	0	0	0	1285.01	21.2407
CD90-3.Bin164	93.96	0	high	73	2813200	56668	18780	223389	3170	2515	2459613	977.98	0.89	57.41	87.43	41	3	0	0	1207.61	21.169
CD90-3.Bin173	93.29	1.18	high	45	1675975	74996	17631	137407	3479	1687	1520442	901.27	1.01	58.12	90.72	41	1	0	0	717.645	21.7227
CD90-3.Bin174	93.7	2.64	high	169	2274480	17827	6814	62986	2507	2081	2076468	997.82	0.91	56.13	91.29	40	0	0	0	1401.37	13.8332
CD90-3.Bin177	93.62	0	high	44	1788757	71292	21463	137141	3404	1751	1592838	909.67	0.98	57.25	89.05	37	1	0	0	1875.72	53.4219
CD90-3.Bin36	93.29	1.34	high	52	1727174	48577	17531	138574	2682	1598	1593555	997.22	0.93	47.11	92.26	39	2	0	0	654.752	17.3076
CD90-3.Bin41	93.74	0.34	high	35	2017480	114093	25867	262556	3393	2004	1794963	895.69	0.99	44.5	88.97	41	2	0	0	725.496	23.3847
CD90-3.Bin49	96.79	0.64	high	35	2877374	129024	44670	324536	4454	2301	2638824	1146.82	0.8	54.06	91.71	49	0	0	0	930.307	49.9453
CD90-3.Bin5	96.64	0.67	high	24	1970426	161769	38508	401313	3042	1821	1755192	963.86	0.92	43.18	89.08	43	0	0	0	564.297	25.6907
CD90-3.Bin52	92.51	2.69	high	53	2188278	75960	28951	158192	2562	2126	2016534	948.51	0.97	40.25	92.15	37	0	0	0	959.606	22.2205
CD90-3.Bin68	90.09	0	high	122	2551885	35034	9598	116917	2618	2164	2263455	1045.96	0.85	59.41	88.7	44	0	0	1	11178.9	120.656
CD90-3.Bin69	97.99	0.67	high	21	2163342	146734	48333	673812	3689	2150	1918920	892.52	0.99	46.29	88.7	55	0	0	0	538.752	28.7237
CD90-3.Bin7	92.62	0.95	high	70	2764363	57456	19318	156782	4502	2266	2571738	1134.92	0.82	58.68	93.03	41	1	0	0	1324.67	22.3062
CD90-3.Bin75	95.3	0.67	high	50	2402265	94123	27689	196236	2546	2143	2194869	1024.2	0.89	36.74	91.37	26	0	0	0	779.927	27.9456
CD90-3.Bin77	96.77	2.79	high	123	2754440	35799	11159	111150	2690	2600	2450514	942.51	0.94	60.96	88.97	38	3	0	0	1553.41	18.9906
CD90-3.Bin8	97.61	0.94	high	56	2839998	87024	25948	181776	2912	2371	2552241	1076.44	0.83	49.64	89.87	44	0	1	0	1611.09	35.1296
CD90-3.Bin95	90.98	4.7	high	131	2228689	28706	7460	99902	2582	2137	2007006	939.17	0.96	54.08	90.05	51	0	0	0	2334.36	24.8902
CD90-4.Bin106	96.64	1.34	high	48	2034051	63556	22681	230035	2935	1817	1863225	1025.44	0.89	39.45	91.6	36	1	0	0	796.232	20.4902
CD90-4.Bin111	96.75	0.48	high	20	2589334	219820	80433	315102	21896	2158	2464995	1142.26	0.83	52.02	95.2	42	0	1	1	302.289	18.2648
CD90-4.Bin128	92.62	0.89	high	54	2812240	90532	32114	283427	2852	2255	2614587	1159.46	0.8	43.35	92.97	48	1	0	0	2038.61	62.5743
CD90-4.Bin15	92.62	0.39	high	125	1760681	21610	6050	58977	2548	1681	1555116	925.11	0.95	35.94	88.32	31	2	0	0	1043.9	12.4616
CD90-4.Bin34	95.68	0.3	high	82	2586773	42763	16148	113485	2609	2311	2361141	1021.7	0.89	42.24	91.28	40	1	0	0	1840.57	28.379
CD90-4.Bin41	91.41	1.14	high	235	2124197	11595	4421	35537	2512	1827	1948368	1066.43	0.86	55.22	91.72	32	0	0	0	1805.21	12.2155
CD90-4.Bin44	95.75	0	high	25	1612252	89093	39536	187757	3237	1582	1466202	926.8	0.98	38.51	90.94	36	1	0	0	1682.19	90.8572
CD90-4.Bin5	90.71	0	high	23	1883438	105998	40653	313911	12143	1540	1758168	1141.67	0.82	56.84	93.35	40	0	0	1	473.266	27.8273
CD90-4.Bin94	98.3	0.5	high	34	2346738	104584	31796	234904	6020	2081	2174703	1045.03	0.89	49.15	92.67	45	0	0	0	587.774	19.6599
CD90-5.Bin112	96.38	1.78	high	72	2646863	59308	17114	255307	3087	2440	2418381	991.14	0.92	44.39	91.37	49	1	0	0	1529.26	33.4816
CD90-5.Bin116	96.64	2.68	high	162	3647657	36639	10249	235142	2565	3341	3263259	976.73	0.92	55.43	89.46	42	1	0	0	1561.57	20.5916
CD90-5.Bin124	95.75	2.35	high	131	2059039	21880	7765	81368	2561	2045	1820370	890.16	0.99	54.36	88.41	41	0	0	0	1723.17	16.8934
CD90-5.Bin125	97.32	1.01	high	66	2955324	78322	21399	183803	4282	2782	2660982	956.5	0.94	49.45	90.04	42	0	0	0	2078.91	37.0379
CD90-5.Bin128	96.31	0.67	high	130	1964024	23188	7165	74532	2797	1846	1718841	931.12	0.94	46.76	87.52	33	0	0	0	1105.43	12.8379
CD90-5.Bin147	95.3	0	high	37	1577995	60587	24826	247944	2619	1424	1447017	1016.16	0.9	37.11	91.7	34	1	0	0	1122.6	38.1691
CD90-5.Bin152	92.73	0.67	high	42	2039955	77994	32089	249841	2500	1985	1824975	919.38	0.97	42.53	89.46	38	1	0	0	549.276	18.3829
CD90-5.Bin155	98.93	0	high	66	3434046	74530	30539	226925	3656	2789	3085560	1106.33	0.81	47.31	89.85	46	2	0	0	1129.43	19.7033
CD90-5.Bin156	93.15	0.27	high	72	2523521	45674	18064	135118	2639	2317	2270004	979.72	0.92	58.17	89.95	40	1	0	0	872.411	40.7801
CD90-5.Bin164	94.89	0.81	high	48	2716552	80196	31779	260985	2604	2224	2389278	1074.32	0.82	53.95	87.95	45	0	0	0	4033.78	95.3409
CD90-5.Bin165	98.06	1.76	high	71	2955290	62890	23666	123614	2638	2343	2638611	1126.17	0.79	55.33	89.28	41	0	0	0	863.426	17.1359
CD90-5.Bin171	95.56	0.89	high	145	2343595	23143	7977	84745	2512	2329	2108535	905.34	0.99	61.64	89.97	37	0	0	0	1423.49	13.0354
CD90-5.Bin176	97.03	1.3	high	30	2618188	126955	52497	279792	3286	2260	2385384	1055.48	0.86	44.44	91.11	46	4	0	0	682.551	25.1667
CD90-5.Bin179	99.33	1.01	high	120	3419107	61538	11186	287174	2524	3294	3007062	912.89	0.96	33.52	87.95	44	0	0	0	12425.5	155.441
CD90-5.Bin180	95.69	2.39	high	62	3433330	157780	33850	501504	2580	3225	3148290	976.21	0.94	40.81	91.7	38	0	0	0	2361.79	72.0055
CD90-5.Bin181	93.62	0	high	51	2262872	77431	22051	269558	3112	2061	2028906	984.43	0.91	43.63	89.66	42	1	0	0	1593.82	36.9888
CD90-5.Bin23	98.12	0.75	high	56	4677122	118732	54843	329105	2589	3818	4228896	1107.62	0.82	44.83	90.42	65	3	0	0	2035.76	57.9109
CD90-5.Bin24	95.97	0	high	24	1832154	164515	37723	205657	2575	1749	1668039	953.71	0.95	40.13	91.04	47	3	0	0	424.692	21.4093
CD90-5.Bin25	99.43	4.5	high	29	3305019	198582	46077	358349	2535	3255	3012399	925.47	0.98	41.67	91.15	56	0	0	0	6948.71	280.854
CD90-5.Bin26	97.13	0.87	high	76	3007633	72290	18442	206848	2891	2825	2662545	942.49	0.94	37.25	88.53	38	0	0	0	7155.2	143.268
CD90-5.Bin32	94.72	1.89	high	86	2707222	44598	16735	111627	3084	2262	2453880	1084.83	0.84	54.72	90.64	41	0	0	0	1127.86	15.0894
CD90-5.Bin35	98.66	0.57	high	39	2668718	122586	38705	224295	2623	2457	2383137	969.94	0.92	41.21	89.3	45	0	0	0	1658.46	52.9043
CD90-5.Bin36	94.97	1.01	high	155	3729757	41479	11323	234741	2568	3256	3369324	1034.8	0.87	54.26	90.34	36	0	0	0	1628.32	17.3489
CD90-5.Bin45	94.38	1.36	high	133	1755072	18716	5550	81847	2659	1828	1575789	862.03	1.04	54.82	89.78	40	1	0	0	1169.81	17.2067
CD90-5.Bin49	98.99	2.01	high	78	2624758	65558	14948	221770	3508	2572	2366859	920.24	0.98	40.08	90.17	41	0	0	0	5398.19	98.3055
CD90-5.Bin52	91.72	0.67	high	85	2345287	45342	11710	265699	2809	2221	2130456	959.23	0.95	52.86	90.84	41	0	0	0	924.489	13.3051
CD90-5.Bin57	97.59	2.68	high	176	4828942	58692	11758	300839	2574	4678	4333320	926.32	0.97	38.84	89.74	41	0	0	0	9781.43	82.5395
CD90-5.Bin58	92.39	0.22	high	32	1461638	61693	27340	118450	7310	1408	1317288	935.57	0.96	50.87	90.12	25	1	0	0	610.493	23.2216
CD90-5.Bin59	96.42	0.67	high	44	2065677	74469	23958	248690	3005	1932	1865424	965.54	0.94	39.2	90.31	40	1	0	0	5311.15	160.639
CD90-5.Bin68	99.37	0.95	high	72	2472482	67726	15337	220066	2601	2262	2159040	954.48	0.91	37.21	87.32	50	0	0	0	11214.8	251.916
CD90-5.Bin81	99.41	2.59	high	73	3730862	87195	27954	171344	2657	3280	3355251	1022.94	0.88	51.72	89.93	43	0	0	0	1592.04	27.8724
CD90-5.Bin82	96.55	0.68	high	257	4105032	25021	7387	96662	2501	2894	3392715	1172.33	0.7	59.18	82.65	58	0	0	0	2496.43	15.1736
CD90-5.Bin84	94.16	0.89	high	182	2316046	17735	5463	93330	2614	2161	2017080	933.4	0.93	59.17	87.09	28	2	0	0	1532.38	11.0878
CD90-5.Bin87	91.35	1.01	high	27	1840850	122937	30128	335481	3947	1726	1684662	976.05	0.94	44.14	91.52	42	1	0	0	307.388	14.1323
CD90-5.Bin98	93.3	0.65	high	108	3391285	52815	15986	120221	2770	2877	3026214	1051.86	0.85	48.76	89.24	53	0	1	0	2238.99	29.1917
CD90-6.Bin106	95.33	0.4	high	225	1940601	10366	4403	56131	2529	1834	1620018	883.32	0.95	46.66	83.48	36	0	0	0	1711.88	15.8512
CD90-6.Bin120	92.83	0.63	high	54	2868403	88259	25488	239861	3093	2442	2620995	1073.3	0.85	55.48	91.37	45	0	0	0	924.375	19.667
CD90-6.Bin122	99.06	0	high	71	2458777	65759	16262	136738	2806	2637	2236131	847.98	1.07	30.82	90.94	31	0	0	0	2667.85	55.5209
CD90-6.Bin124	96.97	0.88	high	101	2748645	41283	13037	146332	2998	2186	2428836	1111.09	0.8	58.4	88.36	44	0	0	0	1982.97	27.864
CD90-6.Bin132	91.05	0.67	high	141	1546372	14862	5218	40777	2641	1614	1414431	876.35	1.04	55.05	91.47	29	2	0	0	1159.39	12.2903
CD90-6.Bin133	92.52	2.72	high	56	3089261	114394	24253	278511	3779	2833	2724063	961.55	0.92	59.5	88.18	31	0	0	0	4977.14	141.007
CD90-6.Bin17	92.98	0.58	high	157	2598472	26762	6929	141749	2551	2593	2370276	914.11	1	43.86	91.22	37	0	0	0	10084	100.437
CD90-6.Bin30	96.15	0	high	34	2171501	76559	39308	258623	3611	2024	1983222	979.85	0.93	44.69	91.33	42	3	0	0	1158.26	43.1062
CD90-6.Bin41	93.79	1.36	high	95	2537252	47501	13318	121464	3009	2570	2234622	869.5	1.01	62.69	88.07	44	4	0	0	1951.81	34.7903
CD90-6.Bin54	96.15	1.39	high	134	2561412	31490	8918	96818	2670	2182	2173926	996.3	0.85	59.65	84.87	39	0	0	0	1152.07	12.2079
CD90-6.Bin59	93.72	0.64	high	81	2226872	40712	11846	148820	3040	1817	1890396	1040.39	0.82	47.92	84.89	35	2	0	0	715.279	11.5322
CD90-6.Bin63	95.98	1.87	high	128	3512583	40737	14202	95470	2539	3282	3196710	974.01	0.93	50.08	91.01	36	0	0	0	1302.23	14.5962
CD90-6.Bin66	98.94	0	high	87	2658201	51783	14754	137797	2685	2561	2346696	916.32	0.96	46.44	88.28	39	1	0	0	1430.33	26.7559
CD90-6.Bin69	98.73	0.32	high	61	2821024	66040	25879	155559	3297	2656	2542737	957.36	0.94	49.98	90.14	46	0	0	0	1699.61	36.0784
CD90-6.Bin7	98.46	0.77	high	76	3881126	80549	25101	196841	3188	3272	3492714	1067.46	0.84	43.06	89.99	71	7	0	0	2925.4	54.4745
CD90-6.Bin72	100	0.08	high	36	2292675	80696	38889	208514	3041	2075	2051154	988.51	0.91	60.34	89.47	66	6	0	0	1146.29	46.1402
CD90-6.Bin73	94.35	3.18	high	170	4610285	50851	11703	164804	2532	4247	3951342	930.38	0.92	51.72	85.71	88	0	0	0	2876.57	30.5805
CD90-6.Bin76	94.41	0	high	116	2394092	30625	10293	120390	2537	2300	2121180	922.25	0.96	55.97	88.6	44	1	1	0	49557	544.112
CD90-6.Bin78	97.14	2.22	high	73	3151298	74850	20929	203618	3257	2919	2751096	942.48	0.93	52.81	87.3	42	0	0	0	979.06	22.5534
CD90-6.Bin81	90.67	3.19	high	274	2130082	8813	4178	37217	2513	2130	1900368	892.19	1	48.49	89.22	22	0	0	0	2027.38	11.1494
CD90-6.Bin83	93.99	1.41	high	67	2813692	59892	23025	233496	2552	2665	2550279	956.95	0.95	46.05	90.64	39	0	0	0	1101.4	28.5152
CD90-6.Bin88	99.67	0	high	112	2180847	31392	9854	143539	2754	1952	1949904	998.93	0.9	36.27	89.41	54	1	0	0	6980.52	167.708
CD90-6.Bin89	98.66	2.01	high	71	2571956	54594	16346	165534	3279	2486	2298438	924.55	0.97	62.13	89.37	46	3	0	0	2185.89	41.8608
CD90-6.Bin95	100	0.71	high	51	2696886	105582	22530	308163	3837	2587	2464884	952.8	0.96	47.87	91.4	37	2	0	0	1111.34	29.664
CD90-7.Bin10	99.33	0	high	15	1809552	206765	69329	414236	8581	1689	1675473	991.99	0.93	42.08	92.59	45	2	0	0	1366.38	107.018
CD90-7.Bin103	96.62	2.17	high	119	3530450	66878	13658	466227	2537	3532	3170775	897.73	1	36.95	89.81	45	0	0	0	6620.8	97.9815
CD90-7.Bin110	97.45	0.13	high	73	1850105	42370	12353	121272	2634	1822	1663719	913.13	0.98	55.46	89.93	38	0	0	0	1361.75	27.5707
CD90-7.Bin115	93.96	0.34	high	102	2025912	29027	9028	77652	2541	1916	1774440	926.12	0.95	57.02	87.59	36	1	0	0	6287.47	76.2169
CD90-7.Bin118	95.1	1.34	high	75	2421164	56279	15524	155588	2798	2375	2174829	915.72	0.98	52.93	89.83	47	2	0	0	2825.69	174.748
CD90-7.Bin122	98.66	0	high	30	2465016	145406	48615	246385	3334	2225	2266470	1018.64	0.9	36.29	91.95	28	0	0	0	498.339	19.5488
CD90-7.Bin134	94.63	0.67	high	34	1987396	77373	29166	204375	2683	1953	1797189	920.22	0.98	57.85	90.43	46	3	0	0	3052.89	114.946
CD90-7.Bin135	99.26	0	high	34	2054299	77374	30176	230384	7643	1867	1825155	977.59	0.91	50.08	88.85	46	0	0	0	538.276	17.1944
CD90-7.Bin146	96.99	0.63	high	42	1767219	84070	42152	164817	2546	1737	1618767	931.93	0.98	39.46	91.6	37	0	0	0	1039.24	39.3966
CD90-7.Bin149	100	0.96	high	18	3110915	199378	96854	740400	5411	2496	2830905	1134.18	0.8	59.86	91	44	2	0	0	918.684	56.3412
CD90-7.Bin16	96.81	0	high	16	1928172	196810	66727	578891	5054	1840	1784802	970	0.95	43.31	92.56	32	2	0	0	184.509	14.3214
CD90-7.Bin25	95.81	1.57	high	94	2077683	34406	10784	136898	2724	2012	1837266	913.15	0.97	57.55	88.43	39	0	0	0	2978.83	42.1018
CD90-7.Bin31	92.79	0.47	high	44	2165522	89694	21382	304264	2543	1949	1997259	1024.76	0.9	43.14	92.23	41	2	0	0	868.594	37.1037
CD90-7.Bin32	94.25	1.72	high	247	4188454	31656	6607	195785	2505	2924	3486885	1192.51	0.7	59.27	83.25	65	0	0	1	2530.28	23.9105
CD90-7.Bin42	98.87	0.71	high	33	2524480	154877	39221	301483	4184	2246	2297505	1022.93	0.89	49.02	91.01	47	1	1	0	1273.19	48.1687
CD90-7.Bin51	97.97	1.63	high	87	3741713	71865	20295	192731	2560	3527	3382734	959.1	0.94	39.01	90.41	50	0	0	0	3693.19	56.1788
CD90-7.Bin8	100	2.3	high	42	3140976	132129	33280	393811	3117	2819	2823819	1001.71	0.9	61.8	89.9	47	1	0	0	5076.36	152.558
CD90-7.Bin83	92.52	0.75	high	60	2322558	50493	20629	137421	3383	1924	2111652	1097.53	0.83	57	90.92	43	0	1	0	1245.61	36.1288
CD90-7.Bin91	95.41	3.21	high	91	2661287	45639	12916	219162	2537	2232	2449080	1097.26	0.84	54.63	92.03	37	0	0	0	927.089	15.756
CD90-8.Bin1	97.18	0.22	high	98	2704221	52048	11582	188962	2546	2434	2409807	990.06	0.9	42.41	89.11	43	2	0	0	1750.24	25.0181
CD90-8.Bin101	94.3	0.02	high	42	2729757	108572	30874	255478	3470	2638	2493186	945.1	0.97	45.63	91.33	42	0	0	0	1796.37	53.4547
CD90-8.Bin112	98.39	0.81	high	29	2764790	169662	51468	261982	6721	2601	2488032	956.57	0.94	52.77	89.99	50	3	0	0	452.603	17.8988
CD90-8.Bin116	100	0	high	52	2355164	111327	23609	436237	2544	2123	2079693	979.6	0.9	65.79	88.3	54	1	0	0	2604.44	61.6805
CD90-8.Bin123	98.31	1.16	high	47	2893075	93046	29691	211772	4491	2685	2604375	969.97	0.93	51.26	90.02	44	0	0	0	1835.48	48.5531
CD90-8.Bin126	93.68	1.9	high	231	2382181	12851	4931	50262	2530	2378	2117649	890.52	1	58.45	88.9	27	1	0	0	3808.75	23.2679
CD90-8.Bin128	93.02	0.67	high	73	2624938	64850	17147	201005	2535	2396	2387472	996.44	0.91	42.41	90.95	47	2	0	0	1894.19	36.1124
CD90-8.Bin132	90.4	4.03	high	82	2154946	38562	12972	87846	2532	2070	1943361	938.82	0.96	57.2	90.18	27	2	0	0	2614.52	38.6843
CD90-8.Bin134	91.83	0	high	20	2369313	172893	85663	324651	19864	1964	2136444	1087.8	0.83	56.62	90.17	38	2	1	0	495.352	26.3246
CD90-8.Bin137	98.25	2.77	high	98	2728082	36747	15975	195056	2545	2279	2492937	1093.87	0.84	58.06	91.38	41	0	0	0	1015.14	11.9812
CD90-8.Bin138	98.8	0.3	high	36	1991801	113320	31937	185840	5627	1926	1789488	929.12	0.97	45.12	89.84	50	5	0	0	561.187	20.7337
CD90-8.Bin25	98.3	0.38	high	38	2320951	104136	46357	196323	2727	1972	2096598	1063.18	0.85	49.49	90.33	45	0	0	0	1438.24	41.9494
CD90-8.Bin34	97.62	0.87	high	249	3150543	18931	6172	86772	2526	3120	2866839	918.86	0.99	57.75	91	51	2	0	0	5195.49	27.5192
CD90-8.Bin38	96.64	0.67	high	135	2253967	26619	7789	95058	2524	2041	1980315	970.27	0.91	49.08	87.86	41	2	0	0	1874.08	28.4897
CD90-8.Bin39	97.99	0	high	88	2877086	49744	15345	174836	3328	2632	2567328	975.43	0.91	42.96	89.23	48	2	0	0	5094.2	87.0029
CD90-8.Bin44	91.95	0.67	high	63	1994250	61030	15825	120782	3056	1922	1795791	934.33	0.96	59.92	90.05	33	1	0	0	3849.44	72.5227
CD90-8.Bin50	95.28	1.32	high	65	2343992	61374	17210	194664	2638	1909	2049633	1073.67	0.81	53.46	87.44	40	0	0	0	1884.14	36.9262
CD90-8.Bin52	90.46	1.91	high	132	2770665	31278	10975	116391	2574	2552	2526588	990.04	0.92	42.15	91.19	33	0	0	0	1264.68	18.5223
CD90-8.Bin59	97.76	0.67	high	56	2584200	76159	21538	304506	2869	2471	2288562	926.17	0.96	52.7	88.56	45	1	0	0	6695.31	182.504
CD90-8.Bin74	96.67	0.67	high	124	2171366	23813	7734	92303	2738	2133	1954878	916.49	0.98	58.84	90.03	30	2	0	0	1245.46	12.8706
CD90-8.Bin76	98.66	0	high	20	2470162	211016	62019	421648	3104	2324	2278356	980.36	0.94	37.05	92.24	40	0	0	0	1521.72	85.485
CD90-8.Bin80	92.28	0	high	161	2320997	23398	6806	65434	2501	2164	2152944	994.89	0.93	41.02	92.76	29	1	0	0	1337.97	14.0724
CD90-8.Bin90	96.42	0.22	high	66	2246745	55880	15350	134933	2774	2035	2033115	999.07	0.91	47.03	90.49	41	1	0	0	2245.42	43.4523
CD90-9.Bin106	91.28	1.4	high	99	2264694	36394	10273	122470	2730	2068	1978281	956.62	0.91	48.76	87.35	32	2	0	0	1087.07	15.3334
CD90-9.Bin116	96.31	0.67	high	28	2701700	146890	48015	495791	3384	2386	2496300	1046.23	0.88	40.36	92.4	39	1	0	0	3489.01	141.376
CD90-9.Bin133	95.57	0.63	high	58	2459684	63287	21038	144353	5415	2040	2258514	1107.11	0.83	58.11	91.82	43	0	0	0	2168.7	47.4287
CD90-9.Bin134	98.85	0.38	high	47	2834537	95997	37142	287814	3389	2250	2480637	1102.51	0.79	56.63	87.51	48	0	0	0	1051.95	31.2913
CD90-9.Bin139	95.75	0	high	18	1874405	148866	42881	562288	8378	1730	1700571	982.99	0.92	41.32	90.73	41	3	0	0	1007.17	66.0523
CD90-9.Bin140	97.9	0	high	40	1968927	82439	40687	128887	2688	1886	1741944	923.62	0.96	52.93	88.47	39	0	0	0	527.184	17.9059
CD90-9.Bin141	98.82	0.59	high	70	2554916	47062	18636	196512	5090	2318	2272443	980.35	0.91	62.39	88.94	47	1	0	0	911.363	27.02
CD90-9.Bin145	100	2.99	high	75	2225488	45234	15635	111131	2718	2124	2075685	977.25	0.95	34.65	93.27	43	1	0	0	1665.94	27.7478
CD90-9.Bin17	97.99	1.34	high	29	2821818	167709	53090	510699	10743	2535	2446590	965.12	0.9	53.01	86.7	44	1	0	0	816.896	36.6728
CD90-9.Bin2	95.22	3.37	high	1	1350667	1350667	1350667	1350667	1350667	1349	1261230	934.94	1	27.41	93.38	33	0	0	0	271.546	271.546
CD90-9.Bin20	94.99	0.34	high	98	1889415	24749	10705	69380	2666	1756	1698555	967.29	0.93	39.88	89.9	32	1	0	0	1061.57	14.408
CD90-9.Bin22	97.76	0.67	high	31	2487375	108231	40997	340147	6213	2397	2246088	937.04	0.96	48.27	90.3	50	2	0	0	2237.14	83.1688
CD90-9.Bin56	95.3	1.34	high	89	2163172	38027	10775	139163	3279	2077	1986837	956.59	0.96	36.93	91.85	22	0	0	0	815.695	11.6106
CD90-9.Bin61	92.27	2.59	high	430	3120272	8875	3493	38082	2511	3252	2892117	889.33	1.04	49.45	92.69	35	0	0	0	3944.3	16.4256
CD90-9.Bin71	93.46	1.53	high	75	2806502	85611	16761	385346	2558	2634	2552793	969.17	0.94	40.38	90.96	35	0	0	0	2942.15	49.2825
CD90-9.Bin72	93.74	1.01	high	40	1906534	69884	22265	203102	3105	1941	1729287	890.93	1.02	43.89	90.7	41	2	0	0	496.33	15.261
CD90-9.Bin76	95.97	0.34	high	29	1660819	74672	27451	179931	5129	1603	1491552	930.48	0.97	42.56	89.81	38	1	0	0	780.642	32.7492
CD90-9.Bin77	91.06	4.36	high	192	1768115	12354	4209	44366	2531	1904	1558383	818.48	1.08	47.87	88.14	37	0	0	0	1433.56	13.5141
CD90-9.Bin85	97.64	1.49	high	180	2467628	18984	6265	109696	2540	2350	2234211	950.73	0.95	49.84	90.54	29	3	0	0	1506.08	11.7715
CD90-9.Bin86	93.72	1.74	high	44	2796744	122723	32717	237984	2561	2611	2522721	966.19	0.93	41.94	90.2	49	0	0	0	1141	32.1715
CD90-9.Bin88	93.96	0	high	22	1746122	123896	37173	357241	5782	1755	1559850	888.8	1.01	46.3	89.33	44	1	0	0	287.656	16.5506

## Sheet: Table S5
Table S5. Published ruminant metagenomic MAGs datasets used in this study.
Study #	NCBI BioProject	Reference	Study description	Experimental species	Sampled regions	Number of samples	Sequencing platform	Total of bases	Number of high-quality MAGs (completeness>90% and contamination <5%)	All	High quality	dRep
1	PRJEB21624	Stewart et al. Nat Commun (2018)	Assembly of 913 microbial genomes from metagenomic sequencing of the cow rumen	cow	Rumen	42	Illumina HiSeq 4000	768 Gb	491	913	491	244
2	PRJEB21624/PRJEB31266	Stewart et al. Nat Biotechnol (2019)	Compendium of 4,941 rumen metagenome assembled genomes for rumen microbiome biology and enzyme discovery	Beef cattle	Rumen	283	Illumina HiSeq 4000	6.5 Tb	2417	20568	5840	1217
3	PRJEB39057	Wilkinson et al., Genome Biol (2020)	1200 high-quality metagenome-assembled genomes from the rumen of African cattle and their relevance in the context of sub-optimal feeding	African cattle	Rumen	24	Illumina HiSeq 4000	749 Gb	850	1200	435	275
4	PRJNA657455/PRJNA657473	Xie et al., Microbiome (2021)	An integrated gene catalog and over 10,000 metagenome-assembled genomes from the gastrointestinal microbiome of ruminants	dairy cattle, water buffalo , yak, goat sheep, roe deer, and water deer	stomach, SI and LI	370	Illumina NovaSeq	9.8 Tb	2211	10373	2212	1699
5	PRJNA656389	Tong et al., Nat Commun (2021)	The microbiome of the buffalo digestive tract	buffalo	four-chambered stomach, intestine, and rectum	695	Illumina NovaSeq 6000	11 Tb	1575	4960	2618	1911
6	PRJNA530070	Peng et al., Nat Microbiol (2021)	Genomic and functional analyses of fungal and bacterial consortia that enable lignocellulose breakdown in goat gut microbiomes.	Goat	fecal enrichment	396	Illumina HiSeq2500 sequencer	1.5Tbp	719	719	456	412
7	PRJNA526070/PRJNA597489	Xue et al. Microbiome (2022)	Investigation of fiber utilization in the rumen of dairy cows based on metagenome-assembled genomes and single-cell RNA sequencing	dairy cow	Rumen	49	Illumina HiSeq 3000	415 Gb	71	186	11	5
8		Seshadri et al., Nat Biotechnol (2018)	Cultivation and sequencing of rumen microbiome members from the Hungate1000 Collection.		Rumen					5573	2963	497

## Sheet: Table S6
Table S6. GTDB classification for 1002 high quality nonredundant MAGs from our dataset
#Genome name	GTDB classification
RD90-4.Bin14	d__Archaea;p__Methanobacteriota;c__Methanobacteria;o__Methanobacteriales;f__Methanobacteriaceae;g__Methanobrevibacter_A;s__
ID90-4.Bin65	d__Archaea;p__Methanobacteriota;c__Methanobacteria;o__Methanobacteriales;f__Methanobacteriaceae;g__Methanosphaera;s__Methanosphaera sp003266145
RD90-5.Bin10	d__Archaea;p__Methanobacteriota;c__Methanobacteria;o__Methanobacteriales;f__Methanobacteriaceae;g__Methanobrevibacter;s__
ID90-5.Bin22	d__Archaea;p__Methanobacteriota;c__Methanobacteria;o__Methanobacteriales;f__Methanobacteriaceae;g__Methanosphaera;s__
RD90-9.Bin1	d__Archaea;p__Methanobacteriota;c__Methanobacteria;o__Methanobacteriales;f__Methanobacteriaceae;g__Methanobrevibacter_A;s__
ID90-6.Bin6	d__Archaea;p__Methanobacteriota;c__Methanobacteria;o__Methanobacteriales;f__Methanobacteriaceae;g__Methanosphaera;s__Methanosphaera sp11921u
RD90-11.Bin49	d__Archaea;p__Methanobacteriota;c__Methanobacteria;o__Methanobacteriales;f__Methanobacteriaceae;g__Methanobrevibacter_A;s__Methanobrevibacter_A sp900319535
RD30-3.Bin63	d__Archaea;p__Methanobacteriota;c__Methanobacteria;o__Methanobacteriales;f__Methanobacteriaceae;g__Methanobrevibacter_A;s__
RD30-10.Bin105	d__Archaea;p__Methanobacteriota;c__Methanobacteria;o__Methanobacteriales;f__Methanobacteriaceae;g__Methanobrevibacter_A;s__
ID25-1.Bin16	d__Archaea;p__Methanobacteriota;c__Methanobacteria;o__Methanobacteriales;f__Methanobacteriaceae;g__Methanobrevibacter_A;s__
ID25-3.Bin10	d__Archaea;p__Methanobacteriota;c__Methanobacteria;o__Methanobacteriales;f__Methanobacteriaceae;g__Methanobrevibacter_A;s__
CD90-1.Bin165	d__Archaea;p__Methanobacteriota;c__Methanobacteria;o__Methanobacteriales;f__Methanobacteriaceae;g__Methanobrevibacter;s__Methanobrevibacter sp900314635
CD90-1.Bin35	d__Archaea;p__Methanobacteriota;c__Methanobacteria;o__Methanobacteriales;f__Methanobacteriaceae;g__Methanobrevibacter_A;s__Methanobrevibacter_A thaueri
CD90-10.Bin160	d__Archaea;p__Methanobacteriota;c__Methanobacteria;o__Methanobacteriales;f__Methanobacteriaceae;g__Methanobrevibacter_A;s__Methanobrevibacter_A millerae_A
CD90-4.Bin76	d__Archaea;p__Methanobacteriota;c__Methanobacteria;o__Methanobacteriales;f__Methanobacteriaceae;g__Methanobrevibacter_A;s__
CD90-6.Bin50	d__Archaea;p__Methanobacteriota;c__Methanobacteria;o__Methanobacteriales;f__Methanobacteriaceae;g__Methanobrevibacter_A;s__Methanobrevibacter_A sp902794475
CD90-8.Bin71	d__Archaea;p__Methanobacteriota;c__Methanobacteria;o__Methanobacteriales;f__Methanobacteriaceae;g__Methanobrevibacter_A;s__Methanobrevibacter_A sp900314695
ID90-2.Bin1	d__Bacteria;p__Bacillota_A;c__Clostridia;o__Peptostreptococcales;f__Anaerovoracaceae;g__UBA1191;s__
ID90-2.Bin11	d__Bacteria;p__Bacillota_A;c__Clostridia;o__Peptostreptococcales;f__Anaerovoracaceae;g__RUG099;s__
ID90-2.Bin23	d__Bacteria;p__Bacillota_A;c__Clostridia;o__Peptostreptococcales;f__Anaerovoracaceae;g__Eubacterium_A;s__
ID90-2.Bin40	d__Bacteria;p__Bacillota_A;c__Clostridia;o__Lachnospirales;f__Lachnospiraceae;g__UBA2856;s__UBA2856 sp902781455
ID90-2.Bin54	d__Bacteria;p__Bacillota_A;c__Clostridia;o__Peptostreptococcales;f__Anaerovoracaceae;g__RUG099;s__
ID90-2.Bin6	d__Bacteria;p__Bacillota_A;c__Clostridia;o__Peptostreptococcales;f__Anaerovoracaceae;g__RUG099;s__
ID90-2.Bin74	d__Bacteria;p__Bacillota_A;c__Clostridia;o__Lachnospirales;f__Lachnospiraceae;g__UBA1066;s__
ID90-2.Bin78	d__Bacteria;p__Bacillota_A;c__Clostridia;o__Lachnospirales;f__Lachnospiraceae;g__UBA1066;s__UBA1066 sp902776305
ID90-2.Bin88	d__Bacteria;p__Bacillota_A;c__Clostridia;o__Lachnospirales;f__Lachnospiraceae;g__Eubacterium_G;s__
ID90-2.Bin89	d__Bacteria;p__Bacillota;c__Bacilli;o__RF39;f__UBA660;g__UBA3789;s__
ID90-2.Bin92	d__Bacteria;p__Bacillota_A;c__Clostridia;o__Peptostreptococcales;f__Anaerovoracaceae;g__UBA1191;s__
ID90-2.Bin96	d__Bacteria;p__Bacillota_A;c__Clostridia;o__Oscillospirales;f__Acutalibacteraceae;g__Acutalibacter;s__
ID90-2.Bin99	d__Bacteria;p__Bacillota_A;c__Clostridia;o__Peptostreptococcales;f__Anaerovoracaceae;g__UBA1191;s__
RD90-3.Bin1	d__Bacteria;p__Bacteroidota;c__Bacteroidia;o__Bacteroidales;f__Muribaculaceae;g__Sodaliphilus;s__Sodaliphilus sp900318255
RD90-3.Bin112	d__Bacteria;p__Bacillota_A;c__Clostridia;o__Oscillospirales;f__Oscillospiraceae;g__ER4;s__
RD90-3.Bin118	d__Bacteria;p__Bacillota_A;c__Clostridia;o__Oscillospirales;f__Oscillospiraceae;g__UBA1777;s__
RD90-3.Bin126	d__Bacteria;p__Bacteroidota;c__Bacteroidia;o__Bacteroidales;f__Bacteroidaceae;g__UBA4372;s__
RD90-3.Bin131	d__Bacteria;p__Bacillota_A;c__Clostridia;o__Oscillospirales;f__Acutalibacteraceae;g__CAG-177;s__CAG-177 sp900319455
RD90-3.Bin145	d__Bacteria;p__Bacillota_A;c__Clostridia;o__Saccharofermentanales;f__Saccharofermentanaceae;g__Saccharofermentans;s__
RD90-3.Bin146	d__Bacteria;p__Bacillota_C;c__Negativicutes;o__Selenomonadales;f__Selenomonadaceae;g__RUG643;s__
RD90-3.Bin148	d__Bacteria;p__Bacteroidota;c__Bacteroidia;o__Bacteroidales;f__UBA932;g__RC9;s__RC9 sp900318955
RD90-3.Bin150	d__Bacteria;p__Bacteroidota;c__Bacteroidia;o__Bacteroidales;f__UBA932;g__RC9;s__RC9 sp902780935
RD90-3.Bin151	d__Bacteria;p__Bacteroidota;c__Bacteroidia;o__Bacteroidales;f__Muribaculaceae;g__Sodaliphilus;s__
RD90-3.Bin21	d__Bacteria;p__Bacillota_A;c__Clostridia_A;o__Christensenellales;f__Christensenellaceae;g__QANA01;s__
RD90-3.Bin23	d__Bacteria;p__Bacillota_A;c__Clostridia_A;o__Christensenellales;f__CAG-74;g__UBA4246;s__UBA4246 sp002391225
RD90-3.Bin29	d__Bacteria;p__Bacteroidota;c__Bacteroidia;o__Bacteroidales;f__Muribaculaceae;g__Sodaliphilus;s__
RD90-3.Bin57	d__Bacteria;p__Bacteroidota;c__Bacteroidia;o__Bacteroidales;f__Bacteroidaceae;g__Prevotella;s__Prevotella sp900316285
RD90-3.Bin84	d__Bacteria;p__Spirochaetota;c__Spirochaetia;o__Treponematales;f__Treponemataceae;g__Treponema_D;s__
RD90-3.Bin86	d__Bacteria;p__Bacillota_A;c__Clostridia;o__Oscillospirales;f__Oscillospiraceae;g__UBA1777;s__
RD90-3.Bin88	d__Bacteria;p__Bacillota_A;c__Clostridia;o__Lachnospirales;f__Lachnospiraceae;g__CAG-791;s__
RD90-3.Bin95	d__Bacteria;p__Bacteroidota;c__Bacteroidia;o__Bacteroidales;f__Bacteroidaceae;g__Prevotella;s__
ID90-3.Bin15	d__Bacteria;p__Bacillota;c__Bacilli;o__RF39;f__UBA660;g__UBA3789;s__
RD90-4.Bin100	d__Bacteria;p__Bacillota_A;c__Clostridia;o__Lachnospirales;f__Lachnospiraceae;g__UBA2868;s__UBA2868 sp002350465
RD90-4.Bin101	d__Bacteria;p__Bacteroidota;c__Bacteroidia;o__Bacteroidales;f__Bacteroidaceae;g__Prevotella;s__Prevotella sp900315525
RD90-4.Bin28	d__Bacteria;p__Bacillota_A;c__Clostridia;o__Lachnospirales;f__Lachnospiraceae;g__UBA1066_A;s__
RD90-4.Bin42	d__Bacteria;p__Bacillota_C;c__Negativicutes;o__Selenomonadales;f__Selenomonadaceae;g__RUG643;s__
RD90-4.Bin62	d__Bacteria;p__Bacillota_A;c__Clostridia;o__Peptostreptococcales;f__Anaerovoracaceae;g__RUG099;s__
RD90-4.Bin69	d__Bacteria;p__Bacillota_A;c__Clostridia_A;o__Christensenellales;f__CAG-74;g__UBA2862;s__UBA2862 sp902800625
RD90-4.Bin7	d__Bacteria;p__Bacillota_A;c__Clostridia;o__Lachnospirales;f__Lachnospiraceae;g__UBA2912;s__
RD90-4.Bin71	d__Bacteria;p__Bacteroidota;c__Bacteroidia;o__Bacteroidales;f__Paludibacteraceae;g__RF16;s__RF16 sp002373505
RD90-4.Bin76	d__Bacteria;p__Actinobacteriota;c__Coriobacteriia;o__Coriobacteriales;f__Atopobiaceae;g__UBA1367;s__
RD90-4.Bin79	d__Bacteria;p__Spirochaetota;c__Spirochaetia;o__Treponematales;f__Treponemataceae;g__Treponema_D;s__Treponema_D bryantii_B
RD90-4.Bin8	d__Bacteria;p__Bacillota_A;c__Clostridia_A;o__Christensenellales;f__CAG-74;g__;s__
RD90-4.Bin86	d__Bacteria;p__Bacillota_A;c__Clostridia;o__Lachnospirales;f__Lachnospiraceae;g__UBA1066;s__
RD90-4.Bin95	d__Bacteria;p__Bacillota_A;c__Clostridia;o__Oscillospirales;f__Oscillospiraceae;g__UBA1777;s__
RD90-4.Bin97	d__Bacteria;p__Bacillota;c__Bacilli;o__RF39;f__UBA660;g__UMGS1217;s__UMGS1217 sp902766135
ID90-4.Bin105	d__Bacteria;p__Verrucomicrobiota;c__Kiritimatiellae;o__RFP12;f__UBA1067;g__;s__
ID90-4.Bin121	d__Bacteria;p__Bacillota;c__Bacilli;o__RF39;f__UBA660;g__CAG-877;s__
ID90-4.Bin132	d__Bacteria;p__Bacillota_A;c__Clostridia;o__Saccharofermentanales;f__Saccharofermentanaceae;g__Saccharofermentans;s__
ID90-4.Bin158	d__Bacteria;p__Bacillota_A;c__Clostridia;o__Oscillospirales;f__Oscillospiraceae;g__Dysosmobacter;s__
ID90-4.Bin167	d__Bacteria;p__Bacillota;c__Bacilli;o__Erysipelotrichales;f__Erysipelotrichaceae;g__UBA636;s__UBA636 sp902795865
ID90-4.Bin18	d__Bacteria;p__Bacillota_A;c__Clostridia_A;o__Christensenellales;f__CAG-74;g__RUG740;s__
ID90-4.Bin2	d__Bacteria;p__Cyanobacteria;c__Vampirovibrionia;o__Gastranaerophilales;f__RUG14156;g__;s__
ID90-4.Bin20	d__Bacteria;p__Bacillota;c__Bacilli;o__RF39;f__UBA660;g__RUG14891;s__
ID90-4.Bin23	d__Bacteria;p__Actinobacteriota;c__Coriobacteriia;o__Coriobacteriales;f__Atopobiaceae;g__RUG440;s__
ID90-4.Bin31	d__Bacteria;p__Bacillota_A;c__Clostridia;o__Peptostreptococcales;f__Anaerovoracaceae;g__UBA3738;s__
ID90-4.Bin39	d__Bacteria;p__Bacillota;c__Bacilli;o__RF39;f__UBA660;g__CAG-417;s__
ID90-4.Bin49	d__Bacteria;p__Actinobacteriota;c__Coriobacteriia;o__Coriobacteriales;f__Eggerthellaceae;g__;s__
ID90-4.Bin5	d__Bacteria;p__Bacillota_A;c__Clostridia;o__Lachnospirales;f__Lachnospiraceae;g__Anaerobutyricum;s__
ID90-4.Bin57	d__Bacteria;p__Bacillota_A;c__Clostridia;o__Oscillospirales;f__Oscillospiraceae;g__Dysosmobacter;s__
ID90-4.Bin59	d__Bacteria;p__Bacillota_A;c__Clostridia;o__Peptostreptococcales;f__Anaerovoracaceae;g__UBA1191;s__
ID90-4.Bin73	d__Bacteria;p__Bacillota_A;c__Clostridia;o__Peptostreptococcales;f__Anaerovoracaceae;g__Eubacterium_A;s__
ID90-4.Bin79	d__Bacteria;p__Bacillota_A;c__Clostridia;o__Oscillospirales;f__Oscillospiraceae;g__Dysosmobacter;s__
ID90-4.Bin82	d__Bacteria;p__Bacillota_A;c__Clostridia;o__Peptostreptococcales;f__Anaerovoracaceae;g__RUG754;s__RUG754 sp902778565
RD90-5.Bin104	d__Bacteria;p__Bacillota_A;c__Clostridia;o__Lachnospirales;f__Lachnospiraceae;g__Eubacterium_G;s__
RD90-5.Bin108	d__Bacteria;p__Bacillota_A;c__Clostridia;o__Oscillospirales;f__Acutalibacteraceae;g__RUG714;s__RUG714 sp900321665
RD90-5.Bin17	d__Bacteria;p__Bacteroidota;c__Bacteroidia;o__Bacteroidales;f__Muribaculaceae;g__Sodaliphilus;s__Sodaliphilus sp902781045
RD90-5.Bin19	d__Bacteria;p__Bacillota_A;c__Clostridia;o__Peptostreptococcales;f__Anaerovoracaceae;g__RUG14258;s__
RD90-5.Bin20	d__Bacteria;p__Spirochaetota;c__Spirochaetia;o__Treponematales;f__Treponemataceae;g__Treponema_D;s__Treponema_D sp004554075
RD90-5.Bin24	d__Bacteria;p__Bacillota_A;c__Clostridia;o__Oscillospirales;f__Oscillospiraceae;g__Evtepia;s__
RD90-5.Bin28	d__Bacteria;p__Bacillota_A;c__Clostridia;o__Lachnospirales;f__Lachnospiraceae;g__UBA3774;s__UBA3774 sp902783095
RD90-5.Bin34	d__Bacteria;p__Bacillota_A;c__Clostridia;o__Lachnospirales;f__Lachnospiraceae;g__NK4A144;s__
RD90-5.Bin42	d__Bacteria;p__Bacillota_A;c__Clostridia_A;o__Christensenellales;f__CAG-74;g__;s__
RD90-5.Bin44	d__Bacteria;p__Bacillota_A;c__Clostridia;o__Peptostreptococcales;f__Anaerovoracaceae;g__;s__
RD90-5.Bin53	d__Bacteria;p__Verrucomicrobiota;c__Kiritimatiellae;o__RFP12;f__UBA1067;g__RUG572;s__
RD90-5.Bin67	d__Bacteria;p__Desulfobacterota;c__Desulfovibrionia;o__Desulfovibrionales;f__Desulfovibrionaceae;g__Desulfovibrio;s__
RD90-5.Bin82	d__Bacteria;p__Bacteroidota;c__Bacteroidia;o__Bacteroidales;f__Muribaculaceae;g__Sodaliphilus;s__Sodaliphilus sp902762385
RD90-5.Bin89	d__Bacteria;p__Bacillota_A;c__Clostridia;o__Lachnospirales;f__Lachnospiraceae;g__AC2028;s__AC2028 sp902761225
RD90-6.Bin11	d__Bacteria;p__Bacteroidota;c__Bacteroidia;o__Bacteroidales;f__Muribaculaceae;g__Sodaliphilus;s__Sodaliphilus sp002396085
RD90-6.Bin12	d__Bacteria;p__Bacillota_A;c__Clostridia;o__Lachnospirales;f__Lachnospiraceae;g__CAG-194;s__
RD90-6.Bin13	d__Bacteria;p__Bacteroidota;c__Bacteroidia;o__Bacteroidales;f__Bacteroidaceae;g__RUG210;s__RUG210 sp900316575
RD90-6.Bin35	d__Bacteria;p__Pseudomonadota;c__Gammaproteobacteria;o__Enterobacterales;f__Succinivibrionaceae;g__Ruminobacter;s__Ruminobacter sp002309455
RD90-6.Bin38	d__Bacteria;p__Bacteroidota;c__Bacteroidia;o__Bacteroidales;f__P3;g__UBA1711;s__UBA1711 sp900316235
RD90-6.Bin53	d__Bacteria;p__Bacillota_A;c__Clostridia;o__Lachnospirales;f__Lachnospiraceae;g__Enterocloster;s__Enterocloster sp900753815
RD90-6.Bin56	d__Bacteria;p__Bacteroidota;c__Bacteroidia;o__Bacteroidales;f__Bacteroidaceae;g__Prevotella;s__Prevotella sp002372575
RD90-6.Bin58	d__Bacteria;p__Elusimicrobiota;c__Endomicrobia;o__Endomicrobiales;f__Endomicrobiaceae;g__RUG658;s__
RD90-6.Bin59	d__Bacteria;p__Bacteroidota;c__Bacteroidia;o__Bacteroidales;f__UBA932;g__Bact-11;s__Bact-11 sp902789445
RD90-6.Bin60	d__Bacteria;p__Bacteroidota;c__Bacteroidia;o__Bacteroidales;f__Bacteroidaceae;g__Phocaeicola;s__Phocaeicola sp902779535
RD90-6.Bin62	d__Bacteria;p__Bacteroidota;c__Bacteroidia;o__Bacteroidales;f__Bacteroidaceae;g__Prevotella;s__Prevotella sp002371715
RD90-6.Bin69	d__Bacteria;p__Bacillota_A;c__Clostridia;o__UBA1212;f__UBA1257;g__;s__
RD90-6.Bin72	d__Bacteria;p__Bacillota_A;c__Clostridia;o__Oscillospirales;f__Oscillospiraceae;g__UBA1777;s__
RD90-6.Bin73	d__Bacteria;p__Bacillota_A;c__Clostridia;o__Lachnospirales;f__Lachnospiraceae;g__XBD2001;s__XBD2001 sp900116395
RD90-6.Bin82	d__Bacteria;p__Synergistota;c__Synergistia;o__Synergistales;f__Aminobacteriaceae;g__Fretibacterium;s__
RD90-6.Bin84	d__Bacteria;p__Bacteroidota;c__Bacteroidia;o__Bacteroidales;f__Bacteroidaceae;g__Prevotella;s__
RD90-6.Bin94	d__Bacteria;p__Bacillota_C;c__Negativicutes;o__Selenomonadales;f__Selenomonadaceae;g__UBA7018;s__
RD90-7.Bin104	d__Bacteria;p__Bacillota_A;c__Clostridia;o__Oscillospirales;f__Oscillospiraceae;g__UBA1777;s__
RD90-7.Bin105	d__Bacteria;p__Bacillota_A;c__Clostridia;o__Lachnospirales;f__Lachnospiraceae;g__CAG-791;s__
RD90-7.Bin115	d__Bacteria;p__Bacillota_A;c__Clostridia;o__Oscillospirales;f__Acutalibacteraceae;g__Ruminococcus_E;s__Ruminococcus_E sp003499325
RD90-7.Bin116	d__Bacteria;p__Spirochaetota;c__Spirochaetia;o__Treponematales;f__Treponemataceae;g__Treponema_D;s__Treponema_D sp002393835
RD90-7.Bin13	d__Bacteria;p__Bacillota_A;c__Clostridia;o__Oscillospirales;f__Oscillospiraceae;g__UBA1777;s__UBA1777 sp900316205
RD90-7.Bin16	d__Bacteria;p__Spirochaetota;c__Spirochaetia;o__Treponematales;f__Treponemataceae;g__Treponema_D;s__Treponema_D sp900316905
RD90-7.Bin17	d__Bacteria;p__Bacillota_A;c__Clostridia_A;o__Christensenellales;f__CAG-74;g__UBA2862;s__UBA2862 sp900315585
RD90-7.Bin29	d__Bacteria;p__Bacillota_A;c__Clostridia;o__Lachnospirales;f__Lachnospiraceae;g__UBA3774;s__
RD90-7.Bin3	d__Bacteria;p__Bacteroidota;c__Bacteroidia;o__Bacteroidales;f__Muribaculaceae;g__Sodaliphilus;s__Sodaliphilus sp900318065
RD90-7.Bin34	d__Bacteria;p__Bacillota_A;c__Clostridia;o__Peptostreptococcales;f__Anaerovoracaceae;g__RUG754;s__RUG754 sp902780845
RD90-7.Bin4	d__Bacteria;p__Bacteroidota;c__Bacteroidia;o__Bacteroidales;f__UBA932;g__RUG11257;s__RUG11257 sp902767355
RD90-7.Bin42	d__Bacteria;p__Bacteroidota;c__Bacteroidia;o__Bacteroidales;f__UBA932;g__RC9;s__
RD90-7.Bin49	d__Bacteria;p__Bacillota_A;c__Clostridia;o__Lachnospirales;f__Lachnospiraceae;g__Clostridium_R;s__
RD90-7.Bin88	d__Bacteria;p__Bacillota_A;c__Clostridia;o__Oscillospirales;f__Oscillospiraceae;g__UBA1777;s__
ID90-5.Bin10	d__Bacteria;p__Bacillota_A;c__Clostridia;o__Lachnospirales;f__Lachnospiraceae;g__Eubacterium_I;s__Eubacterium_I sp000270305
ID90-5.Bin12	d__Bacteria;p__Bacillota_A;c__Clostridia;o__Peptostreptococcales;f__Anaerovoracaceae;g__BX12;s__BX12 sp902363595
ID90-5.Bin16	d__Bacteria;p__Bacillota;c__Bacilli;o__RF39;f__UBA660;g__;s__
ID90-5.Bin21	d__Bacteria;p__Bacillota_A;c__Clostridia;o__Lachnospirales;f__Lachnospiraceae;g__UBA2856;s__
ID90-5.Bin25	d__Bacteria;p__Actinobacteriota;c__Coriobacteriia;o__Coriobacteriales;f__QAMH01;g__QAMH01;s__QAMH01 sp900544245
ID90-5.Bin33	d__Bacteria;p__Bacillota;c__Bacilli;o__Erysipelotrichales;f__Erysipelotrichaceae;g__Absicoccus;s__Absicoccus porci
ID90-5.Bin37	d__Bacteria;p__Actinobacteriota;c__Coriobacteriia;o__Coriobacteriales;f__Eggerthellaceae;g__Adlercreutzia;s__
ID90-5.Bin39	d__Bacteria;p__Bacillota_A;c__Clostridia;o__Eubacteriales;f__Eubacteriaceae;g__Eubacterium;s__Eubacterium maltosivorans
ID90-5.Bin44	d__Bacteria;p__Actinobacteriota;c__Actinomycetia;o__Actinomycetales;f__Bifidobacteriaceae;g__Bifidobacterium;s__Bifidobacterium merycicum
ID90-5.Bin47	d__Bacteria;p__Bacillota_A;c__Clostridia;o__Lachnospirales;f__Lachnospiraceae;g__UBA2856;s__
ID90-5.Bin48	d__Bacteria;p__Actinobacteriota;c__Coriobacteriia;o__Coriobacteriales;f__Eggerthellaceae;g__ZJ304;s__
ID90-5.Bin49	d__Bacteria;p__Actinobacteriota;c__Coriobacteriia;o__Coriobacteriales;f__Atopobiaceae;g__Olsenella_B;s__Olsenella_B sp900548775
ID90-5.Bin50	d__Bacteria;p__Bacillota_A;c__Clostridia;o__Lachnospirales;f__Lachnospiraceae;g__Eubacterium_H;s__
ID90-5.Bin51	d__Bacteria;p__Bacillota_A;c__Clostridia;o__Lachnospirales;f__Lachnospiraceae;g__Ruminococcus_G;s__Ruminococcus_G gauvreauii
RD90-8.Bin17	d__Bacteria;p__Bacillota_A;c__Clostridia;o__Lachnospirales;f__Lachnospiraceae;g__Eubacterium_H;s__Eubacterium_H sp900317175
RD90-8.Bin22	d__Bacteria;p__Bacteroidota;c__Bacteroidia;o__Bacteroidales;f__Bacteroidaceae;g__Prevotella;s__Prevotella sp900110085
RD90-8.Bin23	d__Bacteria;p__Bacteroidota;c__Bacteroidia;o__Bacteroidales;f__Bacteroidaceae;g__Prevotella;s__Prevotella sp902789415
RD90-8.Bin25	d__Bacteria;p__Bacillota_A;c__Clostridia;o__Lachnospirales;f__Lachnospiraceae;g__Agathobacter;s__Agathobacter faecis
RD90-8.Bin29	d__Bacteria;p__Bacillota_A;c__Clostridia;o__Peptostreptococcales;f__Anaerovoracaceae;g__RUG099;s__RUG099 sp900315485
RD90-8.Bin3	d__Bacteria;p__Bacteroidota;c__Bacteroidia;o__Bacteroidales;f__Bacteroidaceae;g__Prevotella;s__Prevotella sp900316295
RD90-8.Bin31	d__Bacteria;p__Bacteroidota;c__Bacteroidia;o__Bacteroidales;f__Bacteroidaceae;g__Prevotella;s__Prevotella sp900314915
RD90-8.Bin47	d__Bacteria;p__Bacillota_A;c__Clostridia;o__Lachnospirales;f__Lachnospiraceae;g__1XD8-76;s__
RD90-8.Bin55	d__Bacteria;p__Desulfobacterota;c__Desulfovibrionia;o__Desulfovibrionales;f__Desulfovibrionaceae;g__Desulfovibrio;s__Desulfovibrio sp900319575
RD90-8.Bin75	d__Bacteria;p__Synergistota;c__Synergistia;o__Synergistales;f__Synergistaceae;g__Cloacibacillus;s__Cloacibacillus porcorum
RD90-8.Bin77	d__Bacteria;p__Bacillota_A;c__Clostridia;o__Lachnospirales;f__UBA1390;g__RUG12817;s__RUG12817 sp902782895
RD90-8.Bin79	d__Bacteria;p__Bacillota_A;c__Clostridia_A;o__Christensenellales;f__CAG-74;g__UBA2943;s__
RD90-9.Bin23	d__Bacteria;p__Bacteroidota;c__Bacteroidia;o__Bacteroidales;f__Muribaculaceae;g__Sodaliphilus;s__
RD90-9.Bin26	d__Bacteria;p__Bacillota_A;c__Clostridia_A;o__Christensenellales;f__CAG-74;g__UBA2862;s__
RD90-9.Bin29	d__Bacteria;p__Bacillota_A;c__Clostridia;o__Oscillospirales;f__Acutalibacteraceae;g__Ruminococcus_E;s__Ruminococcus_E sp902790985
RD90-9.Bin39	d__Bacteria;p__Actinobacteriota;c__Coriobacteriia;o__Coriobacteriales;f__Atopobiaceae;g__UBA1367;s__UBA1367 sp002449555
RD90-9.Bin47	d__Bacteria;p__Fibrobacterota;c__Fibrobacteria;o__Fibrobacterales;f__Fibrobacteraceae;g__Fibrobacter_A;s__Fibrobacter_A sp002390045
RD90-9.Bin49	d__Bacteria;p__Bacillota;c__Bacilli;o__Erysipelotrichales;f__Erysipelotrichaceae;g__UBA636;s__UBA636 sp900321955
RD90-9.Bin56	d__Bacteria;p__Actinobacteriota;c__Coriobacteriia;o__Coriobacteriales;f__Atopobiaceae;g__CACZNT01;s__
ID90-6.Bin19	d__Bacteria;p__Actinobacteriota;c__Coriobacteriia;o__Coriobacteriales;f__Atopobiaceae;g__UBA1367;s__
ID90-6.Bin25	d__Bacteria;p__Bacillota_A;c__Clostridia;o__Peptostreptococcales;f__Anaerovoracaceae;g__RUG099;s__
ID90-6.Bin5	d__Bacteria;p__Bacillota_A;c__Clostridia;o__Lachnospirales;f__Lachnospiraceae;g__Anaerobutyricum;s__
ID90-6.Bin55	d__Bacteria;p__Bacillota_A;c__Clostridia;o__Oscillospirales;f__Acutalibacteraceae;g__Ruminococcus_E;s__
ID90-6.Bin60	d__Bacteria;p__Bacillota_A;c__Clostridia;o__Lachnospirales;f__Lachnospiraceae;g__Eubacterium_H;s__
ID90-6.Bin62	d__Bacteria;p__Bacillota_A;c__Clostridia;o__Peptostreptococcales;f__Anaerovoracaceae;g__RUG099;s__
ID90-6.Bin67	d__Bacteria;p__Bacillota_A;c__Clostridia;o__Oscillospirales;f__Acutalibacteraceae;g__RUG420;s__RUG420 sp900317085
ID90-6.Bin68	d__Bacteria;p__Bacillota;c__Bacilli;o__Erysipelotrichales;f__Erysipelotrichaceae;g__UBA4312;s__UBA4312 sp002394635
ID90-6.Bin9	d__Bacteria;p__Actinobacteriota;c__Coriobacteriia;o__Coriobacteriales;f__Atopobiaceae;g__;s__
RD90-10.Bin1	d__Bacteria;p__Bacillota_A;c__Clostridia;o__Peptostreptococcales;f__Anaerovoracaceae;g__RUG13615;s__RUG13615 sp902790905
RD90-10.Bin102	d__Bacteria;p__Actinobacteriota;c__Coriobacteriia;o__Coriobacteriales;f__Atopobiaceae;g__RUG721;s__RUG721 sp900321745
RD90-10.Bin109	d__Bacteria;p__Bacteroidota;c__Bacteroidia;o__Bacteroidales;f__Bacteroidaceae;g__Prevotella;s__Prevotella sp902774815
RD90-10.Bin16	d__Bacteria;p__Desulfobacterota;c__Desulfobulbia;o__Desulfobulbales;f__Desulfobulbaceae;g__Desulfobulbus;s__
RD90-10.Bin20	d__Bacteria;p__Spirochaetota;c__Spirochaetia;o__Treponematales;f__Treponemataceae;g__Treponema_D;s__
RD90-10.Bin26	d__Bacteria;p__Bacillota_A;c__Clostridia;o__Lachnospirales;f__Lachnospiraceae;g__CAG-791;s__CAG-791 sp002449595
RD90-10.Bin3	d__Bacteria;p__Bacillota_A;c__Clostridia;o__Lachnospirales;f__Lachnospiraceae;g__Stomatobaculum;s__
RD90-10.Bin42	d__Bacteria;p__Bacillota_C;c__Negativicutes;o__Selenomonadales;f__Selenomonadaceae;g__Selenomonas_B;s__
RD90-10.Bin5	d__Bacteria;p__Bacillota_A;c__Clostridia;o__Lachnospirales;f__Lachnospiraceae;g__Eubacterium_H;s__
RD90-10.Bin68	d__Bacteria;p__Bacillota_A;c__Clostridia;o__Lachnospirales;f__UBA1390;g__RUG760;s__RUG760 sp902783575
RD90-10.Bin70	d__Bacteria;p__Bacillota_A;c__Clostridia;o__Peptostreptococcales;f__Anaerovoracaceae;g__RUG754;s__
RD90-10.Bin71	d__Bacteria;p__Bacillota_C;c__Negativicutes;o__Selenomonadales;f__Selenomonadaceae;g__Anaerovibrio;s__
RD90-10.Bin8	d__Bacteria;p__Bacteroidota;c__Bacteroidia;o__Bacteroidales;f__Bacteroidaceae;g__Prevotella;s__Prevotella sp900316985
ID90-7.Bin10	d__Bacteria;p__Bacteroidota;c__Bacteroidia;o__Bacteroidales;f__Bacteroidaceae;g__Prevotella;s__Prevotella sp900314995
ID90-7.Bin40	d__Bacteria;p__Bacillota_C;c__Negativicutes;o__Selenomonadales;f__Selenomonadaceae;g__UBA9786;s__UBA9786 sp902785705
RD90-11.Bin14	d__Bacteria;p__Bacillota_A;c__Clostridia;o__Peptostreptococcales;f__Anaerovoracaceae;g__Eubacterium_A;s__Eubacterium_A sp000688015
RD90-11.Bin17	d__Bacteria;p__Bacillota_A;c__Clostridia;o__Lachnospirales;f__Lachnospiraceae;g__CAG-791;s__CAG-791 sp900317555
RD90-11.Bin23	d__Bacteria;p__Bacillota;c__Bacilli;o__RFN20;f__CAG-826;g__UBA3207;s__UBA3207 sp902797855
RD90-11.Bin28	d__Bacteria;p__Bacillota_A;c__Clostridia;o__Lachnospirales;f__Lachnospiraceae;g__UBA2856;s__
RD90-11.Bin29	d__Bacteria;p__Bacteroidota;c__Bacteroidia;o__Bacteroidales;f__UBA932;g__RC9;s__RC9 sp900316045
RD90-11.Bin37	d__Bacteria;p__Bacillota_A;c__Clostridia;o__Lachnospirales;f__Lachnospiraceae;g__UBA1066;s__
RD90-11.Bin7	d__Bacteria;p__Pseudomonadota;c__Alphaproteobacteria;o__RF32;f__CAG-239;g__RUG410;s__RUG410 sp900313155
RD90-11.Bin86	d__Bacteria;p__Bacillota_A;c__Clostridia;o__Oscillospirales;f__Acutalibacteraceae;g__RUG420;s__RUG420 sp900315285
RD90-11.Bin90	d__Bacteria;p__Bacteroidota;c__Bacteroidia;o__Bacteroidales;f__Bacteroidaceae;g__UBA4372;s__
RD30-1.Bin13	d__Bacteria;p__Bacillota_A;c__Clostridia_A;o__Christensenellales;f__CAG-138;g__RUG472;s__
RD30-1.Bin2	d__Bacteria;p__Bacillota_A;c__Clostridia;o__Lachnospirales;f__Lachnospiraceae;g__Pseudobutyrivibrio;s__
RD30-1.Bin22	d__Bacteria;p__Bacillota_A;c__Clostridia;o__Oscillospirales;f__Oscillospiraceae;g__Intestinimonas;s__Intestinimonas massiliensis
RD30-1.Bin3	d__Bacteria;p__Bacteroidota;c__Bacteroidia;o__Bacteroidales;f__F082;g__F082;s__
RD30-1.Bin31	d__Bacteria;p__Bacteroidota;c__Bacteroidia;o__Bacteroidales;f__UBA932;g__RC9;s__
RD30-1.Bin46	d__Bacteria;p__Bacteroidota;c__Bacteroidia;o__Bacteroidales;f__WCHB1-69;g__F23-D06;s__
RD30-1.Bin60	d__Bacteria;p__Spirochaetota;c__Spirochaetia;o__Treponematales;f__Treponemataceae;g__Treponema_D;s__
RD30-1.Bin72	d__Bacteria;p__Pseudomonadota;c__Gammaproteobacteria;o__Burkholderiales;f__Neisseriaceae;g__;s__
RD30-1.Bin79	d__Bacteria;p__Bacillota_A;c__Clostridia;o__Peptostreptococcales;f__Anaerovoracaceae;g__UBA3871;s__UBA3871 sp002392265
RD30-1.Bin90	d__Bacteria;p__Bacteroidota;c__Bacteroidia;o__Bacteroidales;f__Bacteroidaceae;g__Prevotella;s__
RD30-1.Bin92	d__Bacteria;p__Bacteroidota;c__Bacteroidia;o__Bacteroidales;f__Bacteroidaceae;g__UBA2918;s__
ID30-1.Bin1	d__Bacteria;p__Actinobacteriota;c__Actinomycetia;o__Mycobacteriales;f__Mycobacteriaceae;g__Corynebacterium;s__
RD30-2.Bin41	d__Bacteria;p__Pseudomonadota;c__Gammaproteobacteria;o__Burkholderiales;f__Neisseriaceae;g__Neisseria;s__
RD30-2.Bin5	d__Bacteria;p__Bacillota_C;c__Negativicutes;o__Selenomonadales;f__Selenomonadaceae;g__Selenomonas_A;s__
RD30-2.Bin50	d__Bacteria;p__Actinobacteriota;c__Actinomycetia;o__Actinomycetales;f__Bifidobacteriaceae;g__Bifidobacterium;s__Bifidobacterium globosum
RD30-2.Bin78	d__Bacteria;p__Pseudomonadota;c__Gammaproteobacteria;o__Enterobacterales;f__Pasteurellaceae;g__Bibersteinia;s__Bibersteinia trehalosi
RD30-3.Bin125	d__Bacteria;p__Bacteroidota;c__Bacteroidia;o__Bacteroidales;f__Bacteroidaceae;g__Prevotella;s__
RD30-3.Bin142	d__Bacteria;p__Bacillota_A;c__Clostridia;o__Lachnospirales;f__Lachnospiraceae;g__Eubacterium_G;s__Eubacterium_G sp002369135
RD30-3.Bin144	d__Bacteria;p__Bacillota_A;c__Clostridia;o__Lachnospirales;f__Lachnospiraceae;g__Eubacterium_H;s__Eubacterium_H sp000702845
RD30-3.Bin150	d__Bacteria;p__Bacillota_A;c__Clostridia;o__Saccharofermentanales;f__Saccharofermentanaceae;g__;s__
RD30-3.Bin155	d__Bacteria;p__Bacteroidota;c__Bacteroidia;o__Bacteroidales;f__Bacteroidaceae;g__UBA4372;s__
RD30-3.Bin165	d__Bacteria;p__Bacteroidota;c__Bacteroidia;o__Bacteroidales;f__Bacteroidaceae;g__Prevotella;s__Prevotella ruminicola
RD30-3.Bin168	d__Bacteria;p__Bacteroidota;c__Bacteroidia;o__Bacteroidales;f__Bacteroidaceae;g__Prevotella;s__Prevotella sp902776665
RD30-3.Bin182	d__Bacteria;p__Actinobacteriota;c__Coriobacteriia;o__Coriobacteriales;f__Atopobiaceae;g__UBA1367;s__
RD30-3.Bin187	d__Bacteria;p__Pseudomonadota;c__Gammaproteobacteria;o__Burkholderiales;f__Neisseriaceae;g__;s__
RD30-3.Bin24	d__Bacteria;p__Bacteroidota;c__Bacteroidia;o__Bacteroidales;f__WCHB1-69;g__F23-D06;s__F23-D06 sp002392325
RD30-3.Bin25	d__Bacteria;p__Bacillota_A;c__Clostridia;o__Lachnospirales;f__Lachnospiraceae;g__UBA2868;s__
RD30-3.Bin35	d__Bacteria;p__Bacillota_A;c__Clostridia;o__Peptostreptococcales;f__Anaerovoracaceae;g__RUG11894;s__
RD30-3.Bin65	d__Bacteria;p__Bacteroidota;c__Bacteroidia;o__Bacteroidales;f__UBA932;g__RC9;s__RC9 sp900320365
RD30-3.Bin66	d__Bacteria;p__Bacteroidota;c__Bacteroidia;o__Bacteroidales;f__P3;g__UBA1711;s__
RD30-3.Bin9	d__Bacteria;p__Bacillota;c__Bacilli;o__Erysipelotrichales;f__Erysipelotrichaceae;g__UBA636;s__
RD30-3.Bin91	d__Bacteria;p__Bacillota_A;c__Clostridia;o__Oscillospirales;f__Acutalibacteraceae;g__Ruminococcus_E;s__
RD30-3.Bin94	d__Bacteria;p__Bacillota_C;c__Negativicutes;o__Selenomonadales;f__Selenomonadaceae;g__RUG643;s__RUG643 sp902782705
RD30-4.Bin106	d__Bacteria;p__Bacteroidota;c__Bacteroidia;o__Bacteroidales;f__UBA932;g__Bact-11;s__
RD30-4.Bin11	d__Bacteria;p__Synergistota;c__Synergistia;o__Synergistales;f__Synergistaceae;g__Synergistes;s__
RD30-4.Bin18	d__Bacteria;p__Bacteroidota;c__Bacteroidia;o__Bacteroidales;f__BM520;g__;s__
RD30-4.Bin27	d__Bacteria;p__Desulfobacterota;c__Desulfovibrionia;o__Desulfovibrionales;f__Desulfovibrionaceae;g__Desulfovibrio;s__
RD30-4.Bin3	d__Bacteria;p__Bacillota_A;c__Clostridia;o__Lachnospirales;f__Lachnospiraceae;g__Pseudobutyrivibrio;s__
RD30-4.Bin37	d__Bacteria;p__Bacillota_A;c__Clostridia;o__Oscillospirales;f__CAG-272;g__UMGS1696;s__UMGS1696 sp902782445
RD30-4.Bin42	d__Bacteria;p__Bacillota_A;c__Clostridia;o__Lachnospirales;f__Lachnospiraceae;g__UBA2868;s__
RD30-4.Bin50	d__Bacteria;p__Bacteroidota;c__Bacteroidia;o__Bacteroidales;f__Bacteroidaceae;g__Prevotella;s__
RD30-4.Bin6	d__Bacteria;p__Bacillota;c__Bacilli;o__RF39;f__UBA660;g__CAG-822;s__
RD30-4.Bin64	d__Bacteria;p__Bacillota_A;c__Clostridia;o__Oscillospirales;f__Oscillospiraceae;g__;s__
RD30-4.Bin68	d__Bacteria;p__Bacillota_A;c__Clostridia_A;o__Christensenellales;f__CAG-138;g__RUG472;s__RUG472 sp902798825
RD30-4.Bin85	d__Bacteria;p__Bacteroidota;c__Bacteroidia;o__Bacteroidales;f__F082;g__F082;s__
RD30-4.Bin90	d__Bacteria;p__Bacteroidota;c__Bacteroidia;o__Bacteroidales;f__UBA932;g__RC9;s__
RD30-4.Bin95	d__Bacteria;p__Bacillota_A;c__Clostridia;o__Lachnospirales;f__Lachnospiraceae;g__UBA2868;s__
RD30-4.Bin98	d__Bacteria;p__Bacteroidota;c__Bacteroidia;o__Bacteroidales;f__WCHB1-69;g__F23-D06;s__F23-D06 sp900315705
RD30-5.Bin106	d__Bacteria;p__Planctomycetota;c__Planctomycetes;o__Pirellulales;f__Thermoguttaceae;g__;s__
RD30-5.Bin110	d__Bacteria;p__Bacteroidota;c__Bacteroidia;o__Bacteroidales;f__Bacteroidaceae;g__UBA4372;s__
RD30-5.Bin44	d__Bacteria;p__Bacillota_A;c__Clostridia;o__Lachnospirales;f__Lachnospiraceae;g__CAG-791;s__
RD30-5.Bin76	d__Bacteria;p__Bacillota;c__Bacilli;o__Erysipelotrichales;f__Erysipelotrichaceae;g__UBA636;s__UBA636 sp902796525
RD30-5.Bin90	d__Bacteria;p__Actinobacteriota;c__Coriobacteriia;o__Coriobacteriales;f__Atopobiaceae;g__RUG721;s__
RD30-5.Bin93	d__Bacteria;p__Pseudomonadota;c__Gammaproteobacteria;o__Enterobacterales;f__Succinivibrionaceae;g__Succinivibrio;s__Succinivibrio dextrinosolvens_A
ID30-2.Bin44	d__Bacteria;p__Bacillota_A;c__Clostridia;o__Peptostreptococcales;f__Anaerovoracaceae;g__RUG099;s__
RD30-6.Bin34	d__Bacteria;p__Bacillota_A;c__Clostridia_A;o__Christensenellales;f__CAG-74;g__SFMI01;s__
RD30-6.Bin53	d__Bacteria;p__Bacteroidota;c__Bacteroidia;o__Bacteroidales;f__UBA932;g__RC9;s__
RD30-6.Bin55	d__Bacteria;p__Bacillota_A;c__Clostridia;o__Lachnospirales;f__Lachnospiraceae;g__UBA2868;s__
RD30-6.Bin69	d__Bacteria;p__Elusimicrobiota;c__Endomicrobia;o__Endomicrobiales;f__Endomicrobiaceae;g__RUG658;s__
RD30-6.Bin78	d__Bacteria;p__Bacillota_A;c__Clostridia;o__Oscillospirales;f__Acutalibacteraceae;g__Ruminococcus_E;s__Ruminococcus_E sp900316555
RD30-6.Bin90	d__Bacteria;p__Bacteroidota;c__Bacteroidia;o__Bacteroidales;f__UBA932;g__Bact-11;s__
ID30-3.Bin3	d__Bacteria;p__Bacillota;c__Bacilli;o__Lactobacillales;f__Lactobacillaceae;g__Limosilactobacillus;s__Limosilactobacillus fermentum
ID30-3.Bin5	d__Bacteria;p__Bacillota;c__Bacilli;o__Lactobacillales;f__Lactobacillaceae;g__Limosilactobacillus;s__Limosilactobacillus oris
ID30-3.Bin7	d__Bacteria;p__Bacillota;c__Bacilli;o__Lactobacillales;f__Lactobacillaceae;g__Lactobacillus;s__
RD30-7.Bin12	d__Bacteria;p__Bacillota;c__Bacilli;o__Erysipelotrichales;f__Erysipelatoclostridiaceae;g__Sharpea;s__Sharpea azabuensis
RD30-7.Bin40	d__Bacteria;p__Bacillota;c__Bacilli;o__Lactobacillales;f__Streptococcaceae;g__Streptococcus;s__Streptococcus gallolyticus
RD30-8.Bin101	d__Bacteria;p__Bacillota_A;c__Clostridia;o__Oscillospirales;f__Acutalibacteraceae;g__Ruminococcus_E;s__Ruminococcus_E sp900100595
RD30-8.Bin103	d__Bacteria;p__Bacillota_A;c__Clostridia;o__Lachnospirales;f__Lachnospiraceae;g__Eubacterium_G;s__
RD30-8.Bin13	d__Bacteria;p__Bacteroidota;c__Bacteroidia;o__Bacteroidales;f__Muribaculaceae;g__Sodaliphilus;s__Sodaliphilus sp902792435
RD30-8.Bin18	d__Bacteria;p__Bacillota_A;c__Clostridia;o__Lachnospirales;f__Lachnospiraceae;g__NK4A144;s__NK4A144 sp003488445
RD30-8.Bin27	d__Bacteria;p__Bacillota_A;c__Clostridia;o__Oscillospirales;f__Acutalibacteraceae;g__RUG806;s__
RD30-8.Bin31	d__Bacteria;p__Bacillota_A;c__Clostridia;o__Lachnospirales;f__Lachnospiraceae;g__CAG-791;s__CAG-791 sp900319245
RD30-8.Bin35	d__Bacteria;p__Bacillota_C;c__Negativicutes;o__Acidaminococcales;f__Acidaminococcaceae;g__Succiniclasticum;s__Succiniclasticum sp900315925
RD30-8.Bin40	d__Bacteria;p__Bacteroidota;c__Bacteroidia;o__Bacteroidales;f__Bacteroidaceae;g__Alloprevotella;s__Alloprevotella sp900317635
RD30-8.Bin43	d__Bacteria;p__Bacillota_A;c__Clostridia;o__Oscillospirales;f__Oscillospiraceae;g__UBA1777;s__
RD30-8.Bin64	d__Bacteria;p__Spirochaetota;c__Spirochaetia;o__Treponematales;f__Treponemataceae;g__Treponema_D;s__
RD30-8.Bin94	d__Bacteria;p__Elusimicrobiota;c__Endomicrobia;o__Endomicrobiales;f__Endomicrobiaceae;g__RUG658;s__RUG658 sp002448285
ID30-4.Bin19	d__Bacteria;p__Bacillota_A;c__Clostridia;o__Lachnospirales;f__Lachnospiraceae;g__UBA1066;s__
ID30-4.Bin2	d__Bacteria;p__Bacillota_A;c__Clostridia;o__Peptostreptococcales;f__Anaerovoracaceae;g__RUG099;s__
ID30-4.Bin6	d__Bacteria;p__Bacillota_A;c__Clostridia;o__Oscillospirales;f__Acutalibacteraceae;g__UBA1213;s__
ID30-4.Bin8	d__Bacteria;p__Bacillota_A;c__Clostridia;o__Oscillospirales;f__Acutalibacteraceae;g__Ruminococcus_E;s__Ruminococcus_E sp900317315
ID30-4.Bin9	d__Bacteria;p__Bacillota_A;c__Clostridia;o__Lachnospirales;f__Lachnospiraceae;g__CAG-791;s__CAG-791 sp002395235
RD30-9.Bin10	d__Bacteria;p__Bacillota_A;c__Clostridia;o__Oscillospirales;f__Acutalibacteraceae;g__Ruminococcus_E;s__
RD30-9.Bin100	d__Bacteria;p__Bacillota_A;c__Clostridia;o__Oscillospirales;f__Acutalibacteraceae;g__RUG806;s__
RD30-9.Bin104	d__Bacteria;p__Bacillota_A;c__Clostridia;o__Oscillospirales;f__Acutalibacteraceae;g__Ruminococcus_E;s__
RD30-9.Bin13	d__Bacteria;p__Bacillota_A;c__Clostridia;o__Lachnospirales;f__Lachnospiraceae;g__Eubacterium_Q;s__
RD30-9.Bin16	d__Bacteria;p__Bacillota_A;c__Clostridia_A;o__Christensenellales;f__CAG-74;g__GCA-900199385;s__
RD30-9.Bin18	d__Bacteria;p__Bacillota_A;c__Clostridia;o__Oscillospirales;f__Oscillospiraceae;g__UBA1777;s__
RD30-9.Bin21	d__Bacteria;p__Bacillota_A;c__Clostridia;o__Lachnospirales;f__Lachnospiraceae;g__;s__
RD30-9.Bin49	d__Bacteria;p__Bacillota_A;c__Clostridia_A;o__Christensenellales;f__CAG-74;g__RUG563;s__
RD30-9.Bin50	d__Bacteria;p__Bacillota_C;c__Negativicutes;o__Acidaminococcales;f__Acidaminococcaceae;g__Succiniclasticum;s__
RD30-9.Bin53	d__Bacteria;p__Bacillota_A;c__Clostridia;o__Lachnospirales;f__;g__;s__
RD30-9.Bin64	d__Bacteria;p__Bacillota_A;c__Clostridia;o__Lachnospirales;f__Lachnospiraceae;g__;s__
RD30-9.Bin70	d__Bacteria;p__Bacillota_A;c__Clostridia;o__Oscillospirales;f__Acutalibacteraceae;g__;s__
RD30-9.Bin73	d__Bacteria;p__Bacillota_A;c__Clostridia_A;o__Christensenellales;f__CAG-74;g__UBA2943;s__UBA2943 sp900321295
RD30-9.Bin83	d__Bacteria;p__Bacillota_A;c__Clostridia;o__Peptostreptococcales;f__Anaerovoracaceae;g__RUG11214;s__
RD30-9.Bin88	d__Bacteria;p__Bacillota_A;c__Clostridia;o__Peptostreptococcales;f__Anaerovoracaceae;g__RUG13409;s__
RD30-9.Bin94	d__Bacteria;p__Bacillota_A;c__Clostridia;o__Peptostreptococcales;f__Anaerovoracaceae;g__RUG13409;s__
RD30-10.Bin11	d__Bacteria;p__Bacillota_A;c__Clostridia;o__Oscillospirales;f__Oscillospiraceae;g__;s__
RD30-10.Bin143	d__Bacteria;p__Bacteroidota;c__Bacteroidia;o__Bacteroidales;f__F082;g__F082;s__
RD30-10.Bin149	d__Bacteria;p__Bacillota_A;c__Clostridia;o__Lachnospirales;f__Lachnospiraceae;g__UBA2868;s__UBA2868 sp900320345
RD30-10.Bin45	d__Bacteria;p__Bacteroidota;c__Bacteroidia;o__Bacteroidales;f__UBA932;g__RC9;s__
RD30-10.Bin51	d__Bacteria;p__Bacillota_A;c__Clostridia_A;o__Christensenellales;f__CAG-74;g__GCA-900199385;s__
RD30-10.Bin68	d__Bacteria;p__Bacteroidota;c__Bacteroidia;o__Bacteroidales;f__F082;g__F082;s__F082 sp902801465
RD30-10.Bin92	d__Bacteria;p__Bacillota_A;c__Clostridia;o__Peptostreptococcales;f__Anaerovoracaceae;g__;s__
RD30-10.Bin98	d__Bacteria;p__Bacillota_A;c__Clostridia_A;o__Christensenellales;f__CAG-74;g__RUG563;s__
RD30-11.Bin114	d__Bacteria;p__Bacillota;c__Bacilli;o__RF39;f__UBA660;g__CAG-822;s__
RD30-11.Bin135	d__Bacteria;p__Bacillota_A;c__Clostridia;o__Lachnospirales;f__Lachnospiraceae;g__NK4A144;s__NK4A144 sp000621405
RD30-11.Bin22	d__Bacteria;p__Bacillota;c__Bacilli;o__Erysipelotrichales;f__Erysipelotrichaceae;g__UBA636;s__UBA636 sp002362065
RD30-11.Bin60	d__Bacteria;p__Bacillota_A;c__Clostridia;o__Lachnospirales;f__Lachnospiraceae;g__UBA6987;s__
RD30-11.Bin89	d__Bacteria;p__Bacillota_A;c__Clostridia;o__Lachnospirales;f__Lachnospiraceae;g__Stomatobaculum;s__
RD30-12.Bin112	d__Bacteria;p__Bacillota_A;c__Clostridia;o__Lachnospirales;f__Lachnospiraceae;g__Eubacterium_Q;s__
RD30-12.Bin113	d__Bacteria;p__Bacillota_A;c__Clostridia;o__Lachnospirales;f__Lachnospiraceae;g__UBA2868;s__
RD30-12.Bin118	d__Bacteria;p__Bacteroidota;c__Bacteroidia;o__Bacteroidales;f__ML635J-15;g__Bact-19;s__Bact-19 sp902776565
RD30-12.Bin12	d__Bacteria;p__Bacteroidota;c__Bacteroidia;o__Bacteroidales;f__P3;g__UBA1219;s__UBA1219 sp002309295
RD30-12.Bin127	d__Bacteria;p__Campylobacterota;c__Campylobacteria;o__Campylobacterales;f__Campylobacteraceae;g__Campylobacter_B;s__
RD30-12.Bin131	d__Bacteria;p__Bacillota_A;c__Clostridia;o__Oscillospirales;f__Ruminococcaceae;g__Ruminococcus;s__Ruminococcus flavefaciens_Q
RD30-12.Bin135	d__Bacteria;p__Bacteroidota;c__Bacteroidia;o__Bacteroidales;f__F082;g__F082;s__
RD30-12.Bin145	d__Bacteria;p__Bacillota_A;c__Clostridia;o__Lachnospirales;f__Lachnospiraceae;g__Stomatobaculum;s__
RD30-12.Bin15	d__Bacteria;p__Pseudomonadota;c__Gammaproteobacteria;o__Burkholderiales;f__Rhodocyclaceae;g__;s__
RD30-12.Bin152	d__Bacteria;p__Bacillota_C;c__Negativicutes;o__Selenomonadales;f__Selenomonadaceae;g__RUG643;s__RUG643 sp900321035
RD30-12.Bin26	d__Bacteria;p__Bacteroidota;c__Bacteroidia;o__Bacteroidales;f__Bacteroidaceae;g__RUG210;s__
RD30-12.Bin33	d__Bacteria;p__Bacteroidota;c__Bacteroidia;o__Bacteroidales;f__UBA932;g__RC9;s__RC9 sp002361625
RD30-12.Bin44	d__Bacteria;p__Synergistota;c__Synergistia;o__Synergistales;f__Synergistaceae;g__Synergistes;s__Synergistes jonesii
RD30-12.Bin46	d__Bacteria;p__Bacteroidota;c__Bacteroidia;o__Bacteroidales;f__Bacteroidaceae;g__Prevotella;s__
RD30-12.Bin53	d__Bacteria;p__Bacillota_A;c__Clostridia;o__Oscillospirales;f__Oscillospiraceae;g__;s__
RD30-12.Bin62	d__Bacteria;p__Bacteroidota;c__Bacteroidia;o__Bacteroidales;f__UBA932;g__RC9;s__
RD30-12.Bin79	d__Bacteria;p__Bacillota_A;c__Clostridia;o__Lachnospirales;f__Lachnospiraceae;g__NK4A136;s__NK4A136 sp000421045
RD30-12.Bin89	d__Bacteria;p__Bacteroidota;c__Bacteroidia;o__Bacteroidales;f__UBA932;g__RC9;s__
ID25-1.Bin4	d__Bacteria;p__Bacillota_A;c__Clostridia;o__Peptostreptococcales;f__Anaerovoracaceae;g__RUG099;s__RUG099 sp902778585
RD25-1.Bin13	d__Bacteria;p__Bacillota_A;c__Clostridia;o__Lachnospirales;f__Lachnospiraceae;g__Butyrivibrio;s__
RD25-1.Bin15	d__Bacteria;p__Bacillota_A;c__Clostridia;o__Peptostreptococcales;f__Anaerovoracaceae;g__RUG11894;s__
RD25-1.Bin16	d__Bacteria;p__Bacteroidota;c__Bacteroidia;o__Bacteroidales;f__Muribaculaceae;g__Sodaliphilus;s__
RD25-1.Bin31	d__Bacteria;p__Bacillota_A;c__Clostridia;o__Lachnospirales;f__Lachnospiraceae;g__;s__
RD25-1.Bin47	d__Bacteria;p__Planctomycetota;c__Planctomycetes;o__Pirellulales;f__Thermoguttaceae;g__RUG11551;s__RUG11551 sp902770245
RD25-1.Bin48	d__Bacteria;p__Bacillota_A;c__Clostridia;o__Lachnospirales;f__Lachnospiraceae;g__Butyrivibrio;s__Butyrivibrio proteoclasticus
RD25-1.Bin63	d__Bacteria;p__Bacillota_A;c__Clostridia;o__Oscillospirales;f__Oscillospiraceae;g__Evtepia;s__
RD25-2.Bin1	d__Bacteria;p__Bacillota_A;c__Clostridia;o__Oscillospirales;f__Oscillospiraceae;g__ER4;s__
RD25-2.Bin104	d__Bacteria;p__Bacillota_A;c__Clostridia;o__Lachnospirales;f__Lachnospiraceae;g__CAG-791;s__CAG-791 sp900313745
RD25-2.Bin106	d__Bacteria;p__Bacillota_A;c__Clostridia;o__Oscillospirales;f__Oscillospiraceae;g__CAG-110;s__CAG-110 sp900315595
RD25-2.Bin107	d__Bacteria;p__Bacillota_A;c__Clostridia;o__Oscillospirales;f__CAG-272;g__UMGS1696;s__
RD25-2.Bin110	d__Bacteria;p__Bacillota_A;c__Clostridia;o__Oscillospirales;f__Ruminococcaceae;g__Firm-04;s__
RD25-2.Bin114	d__Bacteria;p__Bacillota_A;c__Clostridia;o__Oscillospirales;f__Acutalibacteraceae;g__RUG806;s__
RD25-2.Bin119	d__Bacteria;p__Bacillota_A;c__Clostridia_A;o__Christensenellales;f__CAG-74;g__Firm-10;s__
RD25-2.Bin29	d__Bacteria;p__Bacillota_A;c__Clostridia;o__Lachnospirales;f__Lachnospiraceae;g__NK4A144;s__
RD25-2.Bin36	d__Bacteria;p__Bacillota;c__Bacilli;o__Erysipelotrichales;f__Erysipelotrichaceae;g__Bulleidia;s__
RD25-2.Bin45	d__Bacteria;p__Bacillota_A;c__Clostridia;o__Oscillospirales;f__Ruminococcaceae;g__UBA3855;s__UBA3855 sp900316885
RD25-2.Bin48	d__Bacteria;p__Bacillota_A;c__Clostridia;o__Oscillospirales;f__Oscillospiraceae;g__UBA1777;s__
RD25-2.Bin54	d__Bacteria;p__Bacteroidota;c__Bacteroidia;o__Bacteroidales;f__Bacteroidaceae;g__Prevotella;s__Prevotella sp902798285
RD25-2.Bin61	d__Bacteria;p__Bacillota_A;c__Clostridia;o__Lachnospirales;f__Lachnospiraceae;g__Stomatobaculum;s__
RD25-2.Bin68	d__Bacteria;p__Bacillota_A;c__Clostridia;o__Lachnospirales;f__CAG-274;g__;s__
RD25-2.Bin69	d__Bacteria;p__Bacillota_A;c__Clostridia;o__Peptostreptococcales;f__Anaerovoracaceae;g__RUG13409;s__
RD25-2.Bin80	d__Bacteria;p__Bacillota;c__Bacilli;o__Erysipelotrichales;f__Erysipelotrichaceae;g__UBA636;s__
RD25-2.Bin83	d__Bacteria;p__Bacillota_A;c__Clostridia;o__Lachnospirales;f__Lachnospiraceae;g__FD2005;s__
RD25-2.Bin90	d__Bacteria;p__Bacillota_A;c__Clostridia;o__Lachnospirales;f__Lachnospiraceae;g__Acetitomaculum;s__
RD25-2.Bin93	d__Bacteria;p__Bacillota_A;c__Clostridia;o__Lachnospirales;f__Lachnospiraceae;g__UBA1712;s__UBA1712 sp902779505
RD25-2.Bin94	d__Bacteria;p__Synergistota;c__Synergistia;o__Synergistales;f__Synergistaceae;g__Synergistes;s__
RD25-3.Bin108	d__Bacteria;p__Bacteroidota;c__Bacteroidia;o__Bacteroidales;f__Muribaculaceae;g__Sodaliphilus;s__Sodaliphilus sp900316835
RD25-3.Bin23	d__Bacteria;p__Bacteroidota;c__Bacteroidia;o__Bacteroidales;f__Bacteroidaceae;g__Prevotella;s__Prevotella sp900317305
RD25-3.Bin29	d__Bacteria;p__Bacillota_A;c__Clostridia;o__Oscillospirales;f__Ruminococcaceae;g__Firm-04;s__Firm-04 sp002394125
RD25-3.Bin30	d__Bacteria;p__Bacillota_A;c__Clostridia_A;o__Christensenellales;f__CAG-138;g__RUG472;s__
RD25-3.Bin49	d__Bacteria;p__Bacillota_A;c__Clostridia;o__Lachnospirales;f__Lachnospiraceae;g__RUG306;s__
RD25-3.Bin72	d__Bacteria;p__Bacillota_A;c__Clostridia_A;o__Christensenellales;f__CAG-74;g__RUG756;s__
RD25-3.Bin81	d__Bacteria;p__Bacillota_A;c__Clostridia;o__Oscillospirales;f__Oscillospiraceae;g__CAG-170;s__
RD25-3.Bin85	d__Bacteria;p__Bacillota_A;c__Clostridia;o__Lachnospirales;f__UBA1390;g__RUG760;s__
RD25-4.Bin1	d__Bacteria;p__Bacillota_A;c__Clostridia_A;o__Christensenellales;f__CAG-74;g__RUG563;s__
RD25-4.Bin110	d__Bacteria;p__Bacillota_A;c__Clostridia;o__Lachnospirales;f__Lachnospiraceae;g__Clostridium_R;s__Clostridium_R aminophilum_A
RD25-4.Bin54	d__Bacteria;p__Bacillota;c__Bacilli;o__Erysipelotrichales;f__Erysipelotrichaceae;g__Bulleidia;s__
RD25-4.Bin58	d__Bacteria;p__Bacillota_A;c__Clostridia;o__Oscillospirales;f__CAG-272;g__JAAZGC01;s__
RD25-4.Bin68	d__Bacteria;p__Bacillota_A;c__Clostridia;o__Peptostreptococcales;f__Anaerovoracaceae;g__RUG754;s__RUG754 sp900315895
RD25-4.Bin69	d__Bacteria;p__Bacillota_A;c__Clostridia;o__Oscillospirales;f__Acutalibacteraceae;g__CAG-177;s__
RD25-4.Bin72	d__Bacteria;p__Bacillota_A;c__Clostridia_A;o__Christensenellales;f__CAG-74;g__UBA2862;s__
ID25-2.Bin2	d__Bacteria;p__Bacillota_A;c__Clostridia;o__Peptostreptococcales;f__Anaerovoracaceae;g__VUNA01;s__
ID25-2.Bin24	d__Bacteria;p__Bacillota;c__Bacilli;o__Erysipelotrichales;f__Erysipelotrichaceae;g__Bulleidia;s__
ID25-2.Bin27	d__Bacteria;p__Actinobacteriota;c__Coriobacteriia;o__Coriobacteriales;f__Eggerthellaceae;g__UBA9715;s__
ID25-2.Bin68	d__Bacteria;p__Bacillota_A;c__Clostridia;o__Oscillospirales;f__Acutalibacteraceae;g__CAG-964;s__
ID25-2.Bin69	d__Bacteria;p__Actinobacteriota;c__Coriobacteriia;o__Coriobacteriales;f__Eggerthellaceae;g__CACXMZ01;s__
RD25-5.Bin105	d__Bacteria;p__Bacillota_A;c__Clostridia;o__Oscillospirales;f__Ruminococcaceae;g__Ruminococcus;s__
RD25-5.Bin117	d__Bacteria;p__Bacillota_A;c__Clostridia_A;o__Christensenellales;f__CAG-74;g__UBA2943;s__UBA2943 sp002350845
RD25-5.Bin121	d__Bacteria;p__Bacillota_A;c__Clostridia_A;o__Christensenellales;f__CAG-138;g__UBA3857;s__UBA3857 sp900313585
RD25-5.Bin134	d__Bacteria;p__Pseudomonadota;c__Gammaproteobacteria;o__Burkholderiales;f__Neisseriaceae;g__;s__
RD25-5.Bin140	d__Bacteria;p__Bacillota_A;c__Clostridia;o__Oscillospirales;f__Acutalibacteraceae;g__CAG-180;s__CAG-180 sp900315985
RD25-5.Bin156	d__Bacteria;p__Bacillota_A;c__Clostridia;o__Lachnospirales;f__Lachnospiraceae;g__Clostridium_R;s__Clostridium_R sp003445895
RD25-5.Bin157	d__Bacteria;p__Bacteroidota;c__Bacteroidia;o__Bacteroidales;f__F082;g__F082;s__
RD25-5.Bin158	d__Bacteria;p__Bacteroidota;c__Bacteroidia;o__Bacteroidales;f__Bacteroidaceae;g__Prevotella;s__
RD25-5.Bin17	d__Bacteria;p__Bacteroidota;c__Bacteroidia;o__Bacteroidales;f__P3;g__UBA1711;s__UBA1711 sp900319865
RD25-5.Bin2	d__Bacteria;p__Bacillota_A;c__Clostridia;o__Oscillospirales;f__Acutalibacteraceae;g__RUG806;s__
RD25-5.Bin23	d__Bacteria;p__Bacillota;c__Bacilli;o__Erysipelotrichales;f__Erysipelotrichaceae;g__UBA636;s__
RD25-5.Bin26	d__Bacteria;p__Desulfobacterota;c__Desulfovibrionia;o__Desulfovibrionales;f__Desulfovibrionaceae;g__Desulfovibrio;s__
RD25-5.Bin3	d__Bacteria;p__Bacteroidota;c__Bacteroidia;o__Bacteroidales;f__P3;g__UBA1219;s__
RD25-5.Bin32	d__Bacteria;p__Desulfobacterota;c__Desulfovibrionia;o__Desulfovibrionales;f__Desulfomicrobiaceae;g__Desulfomicrobium;s__
RD25-5.Bin5	d__Bacteria;p__Desulfobacterota;c__Desulfovibrionia;o__Desulfovibrionales;f__Desulfovibrionaceae;g__Desulfovibrio;s__
RD25-5.Bin57	d__Bacteria;p__Bacillota_A;c__Clostridia;o__Lachnospirales;f__Lachnospiraceae;g__RUG11977;s__
RD25-5.Bin74	d__Bacteria;p__Bacteroidota;c__Bacteroidia;o__Bacteroidales;f__Bacteroidaceae;g__UBA4372;s__
RD25-5.Bin83	d__Bacteria;p__Bacteroidota;c__Bacteroidia;o__Bacteroidales;f__Bacteroidaceae;g__UBA4372;s__UBA4372 sp902768605
RD25-5.Bin85	d__Bacteria;p__Bacteroidota;c__Bacteroidia;o__Bacteroidales;f__Bacteroidaceae;g__UBA4372;s__
RD25-5.Bin98	d__Bacteria;p__Bacteroidota;c__Bacteroidia;o__Bacteroidales;f__Bacteroidaceae;g__RUG210;s__RUG210 sp003265305
ID25-3.Bin13	d__Bacteria;p__Bacillota_A;c__Clostridia;o__Peptostreptococcales;f__Anaerovoracaceae;g__RUG099;s__
ID25-3.Bin20	d__Bacteria;p__Bacillota_A;c__Clostridia;o__Oscillospirales;f__Acutalibacteraceae;g__Ruminococcus_E;s__Ruminococcus_E sp902798755
ID25-3.Bin8	d__Bacteria;p__Bacillota_A;c__Clostridia;o__Lachnospirales;f__Lachnospiraceae;g__CAG-791;s__
RD25-6.Bin104	d__Bacteria;p__Bacillota_A;c__Clostridia;o__Lachnospirales;f__Lachnospiraceae;g__1XD8-76;s__
RD25-6.Bin106	d__Bacteria;p__Bacillota_A;c__Clostridia;o__Lachnospirales;f__Lachnospiraceae;g__;s__
RD25-6.Bin11	d__Bacteria;p__Bacillota_A;c__Clostridia;o__Oscillospirales;f__Oscillospiraceae;g__Marseille-P3106;s__
RD25-6.Bin110	d__Bacteria;p__Pseudomonadota;c__Gammaproteobacteria;o__Burkholderiales;f__Burkholderiaceae;g__Ottowia;s__
RD25-6.Bin118	d__Bacteria;p__Bacteroidota;c__Bacteroidia;o__Bacteroidales;f__UBA1402;g__UBA1757;s__
RD25-6.Bin14	d__Bacteria;p__Bacillota_A;c__Clostridia;o__Lachnospirales;f__Lachnospiraceae;g__AC2028;s__AC2028 sp000702685
RD25-6.Bin15	d__Bacteria;p__Bacillota_C;c__Negativicutes;o__Acidaminococcales;f__Acidaminococcaceae;g__Succiniclasticum;s__Succiniclasticum sp900315345
RD25-6.Bin17	d__Bacteria;p__Bacillota_A;c__Clostridia;o__Lachnospirales;f__Lachnospiraceae;g__Acetatifactor;s__Acetatifactor sp902766425
RD25-6.Bin18	d__Bacteria;p__Pseudomonadota;c__Gammaproteobacteria;o__Enterobacterales;f__Succinivibrionaceae;g__UBA2804;s__UBA2804 sp902782145
RD25-6.Bin27	d__Bacteria;p__Bacteroidota;c__Bacteroidia;o__Bacteroidales;f__WCHB1-69;g__F23-D06;s__
RD25-6.Bin28	d__Bacteria;p__Bacteroidota;c__Bacteroidia;o__Bacteroidales;f__Bacteroidaceae;g__Prevotella;s__
RD25-6.Bin32	d__Bacteria;p__Bacteroidota;c__Bacteroidia;o__Bacteroidales;f__P3;g__UBA1217;s__UBA1217 sp902788805
RD25-6.Bin38	d__Bacteria;p__Bacteroidota;c__Bacteroidia;o__Bacteroidales;f__F082;g__F082;s__
RD25-6.Bin44	d__Bacteria;p__Bacteroidota;c__Bacteroidia;o__Bacteroidales;f__Dysgonomonadaceae;g__Petrimonas;s__
RD25-6.Bin53	d__Bacteria;p__Bacteroidota;c__Bacteroidia;o__Bacteroidales;f__WCHB1-69;g__F23-D06;s__
RD25-6.Bin7	d__Bacteria;p__Bacillota_A;c__Clostridia;o__Lachnospirales;f__Lachnospiraceae;g__UBA6987;s__
RD25-6.Bin71	d__Bacteria;p__Bacteroidota;c__Bacteroidia;o__Bacteroidales;f__WCHB1-69;g__UBA1205;s__UBA1205 sp002309475
RD25-6.Bin72	d__Bacteria;p__Pseudomonadota;c__Gammaproteobacteria;o__Enterobacterales;f__Succinivibrionaceae;g__Ruminobacter;s__Ruminobacter amylophilus
RD25-6.Bin73	d__Bacteria;p__Bacillota_A;c__Clostridia;o__Lachnospirales;f__Lachnospiraceae;g__UBA1712;s__
RD25-6.Bin88	d__Bacteria;p__Bacillota;c__Bacilli;o__RFN20;f__CAG-826;g__RUG13091;s__
RD25-6.Bin89	d__Bacteria;p__Bacteroidota;c__Bacteroidia;o__Bacteroidales;f__UBA932;g__Bact-11;s__
ID25-4.Bin27	d__Bacteria;p__Bacillota_A;c__Clostridia_A;o__Christensenellales;f__CAG-138;g__UBA3792;s__UBA3792 sp002369195
RD25-7.Bin130	d__Bacteria;p__Bacteroidota;c__Bacteroidia;o__Bacteroidales;f__UBA932;g__RC9;s__RC9 sp902781705
RD25-7.Bin140	d__Bacteria;p__Bacillota_A;c__Clostridia;o__Lachnospirales;f__Lachnospiraceae;g__Stomatobaculum;s__
RD25-7.Bin20	d__Bacteria;p__Bacillota_A;c__Clostridia;o__Saccharofermentanales;f__Saccharofermentanaceae;g__Saccharofermentans;s__
RD25-7.Bin32	d__Bacteria;p__Bacillota_A;c__Clostridia;o__Oscillospirales;f__Acutalibacteraceae;g__UBA6857;s__
RD25-7.Bin34	d__Bacteria;p__Bacillota;c__Bacilli;o__Erysipelotrichales;f__Erysipelotrichaceae;g__RUG521;s__
RD25-7.Bin78	d__Bacteria;p__Bacillota_A;c__Clostridia;o__Lachnospirales;f__Lachnospiraceae;g__UBA2868;s__UBA2868 sp902779305
RD25-8.Bin10	d__Bacteria;p__Bacillota_A;c__Clostridia;o__Oscillospirales;f__Acutalibacteraceae;g__Ruminococcus_E;s__
RD25-8.Bin102	d__Bacteria;p__Bacillota_A;c__Clostridia;o__Oscillospirales;f__Oscillospiraceae;g__Evtepia;s__
RD25-8.Bin103	d__Bacteria;p__Bacteroidota;c__Bacteroidia;o__Bacteroidales;f__Bacteroidaceae;g__Prevotella;s__Prevotella sp900319715
RD25-8.Bin107	d__Bacteria;p__Bacillota;c__Bacilli;o__RF39;f__UBA660;g__UBA3789;s__UBA3789 sp902780395
RD25-8.Bin115	d__Bacteria;p__Actinobacteriota;c__Coriobacteriia;o__Coriobacteriales;f__Atopobiaceae;g__UBA1367;s__
RD25-8.Bin15	d__Bacteria;p__Bacillota_A;c__Clostridia;o__Oscillospirales;f__Acutalibacteraceae;g__RUG806;s__
RD25-8.Bin29	d__Bacteria;p__Bacillota_A;c__Clostridia_A;o__Christensenellales;f__CAG-74;g__UBA4246;s__UBA4246 sp902766515
RD25-8.Bin37	d__Bacteria;p__Bacteroidota;c__Bacteroidia;o__Bacteroidales;f__F082;g__F082;s__F082 sp001543395
RD25-8.Bin39	d__Bacteria;p__Bacillota;c__Bacilli;o__Erysipelotrichales;f__Erysipelotrichaceae;g__Bulleidia;s__
RD25-8.Bin51	d__Bacteria;p__Bacteroidota;c__Bacteroidia;o__Bacteroidales;f__Muribaculaceae;g__Sodaliphilus;s__
RD25-8.Bin99	d__Bacteria;p__Desulfobacterota;c__Desulfovibrionia;o__Desulfovibrionales;f__Desulfovibrionaceae;g__Desulfovibrio;s__Desulfovibrio sp002369295
RD10-1.Bin40	d__Bacteria;p__Bacillota_A;c__Clostridia_A;o__Christensenellales;f__CAG-74;g__DTU024;s__
RD10-1.Bin50	d__Bacteria;p__Bacillota_A;c__Clostridia;o__Saccharofermentanales;f__DTU023;g__SFGY01;s__
RD10-1.Bin51	d__Bacteria;p__Bacillota_A;c__Clostridia;o__Oscillospirales;f__Oscillospiraceae;g__;s__
RD10-1.Bin58	d__Bacteria;p__Bacillota_A;c__Clostridia;o__Peptostreptococcales;f__Filifactoraceae;g__Filifactor;s__
ID10-2.Bin7	d__Bacteria;p__Pseudomonadota;c__Gammaproteobacteria;o__Enterobacterales;f__Enterobacteriaceae;g__Enterobacter;s__Enterobacter cloacae_M
RD10-2.Bin11	d__Bacteria;p__Bacteroidota;c__Bacteroidia;o__Bacteroidales;f__Marinifilaceae;g__;s__
RD10-2.Bin15	d__Bacteria;p__Bacteroidota;c__Bacteroidia;o__Bacteroidales;f__Porphyromonadaceae;g__Porphyromonas;s__
RD10-2.Bin16	d__Bacteria;p__Bacteroidota;c__Bacteroidia;o__Bacteroidales;f__Porphyromonadaceae;g__Porphyromonas;s__
RD10-2.Bin18	d__Bacteria;p__Bacteroidota;c__Bacteroidia;o__Bacteroidales;f__Bacteroidaceae;g__Bacteroides;s__Bacteroides heparinolyticus
RD10-2.Bin20	d__Bacteria;p__Bacillota_C;c__Negativicutes;o__Veillonellales;f__Veillonellaceae;g__;s__
RD10-2.Bin24	d__Bacteria;p__Bacillota_A;c__Clostridia;o__Oscillospirales;f__Oscillospiraceae;g__ER4;s__
RD10-2.Bin25	d__Bacteria;p__Verrucomicrobiota;c__Verrucomicrobiae;o__Verrucomicrobiales;f__Akkermansiaceae;g__Akkermansia;s__Akkermansia muciniphila
RD10-2.Bin27	d__Bacteria;p__Bacteroidota;c__Bacteroidia;o__Bacteroidales;f__Porphyromonadaceae;g__Porphyromonas;s__
RD10-2.Bin3	d__Bacteria;p__Bacteroidota;c__Bacteroidia;o__Bacteroidales;f__Bacteroidaceae;g__Bacteroides;s__Bacteroides pyogenes
RD10-2.Bin33	d__Bacteria;p__Pseudomonadota;c__Gammaproteobacteria;o__Enterobacterales;f__Enterobacteriaceae;g__Escherichia;s__Escherichia flexneri
RD10-2.Bin37	d__Bacteria;p__Pseudomonadota;c__Gammaproteobacteria;o__Burkholderiales;f__Neisseriaceae;g__Eikenella;s__
RD10-2.Bin4	d__Bacteria;p__Bacteroidota;c__Bacteroidia;o__Bacteroidales;f__Bacteroidaceae;g__Alloprevotella;s__
RD10-2.Bin5	d__Bacteria;p__Bacteroidota;c__Bacteroidia;o__Bacteroidales;f__Porphyromonadaceae;g__Porphyromonas_A;s__Porphyromonas_A canoris
ID10-3.Bin2	d__Bacteria;p__Bacillota;c__Bacilli;o__Erysipelotrichales;f__Erysipelotrichaceae;g__UBA9076;s__
RD10-3.Bin11	d__Bacteria;p__Campylobacterota;c__Campylobacteria;o__Campylobacterales;f__Campylobacteraceae;g__Campylobacter_B;s__
RD10-3.Bin16	d__Bacteria;p__Bacillota_A;c__Clostridia;o__Saccharofermentanales;f__Fastidiosipilaceae;g__JAAYOA01;s__
RD10-3.Bin2	d__Bacteria;p__Bacteroidota;c__Bacteroidia;o__Bacteroidales;f__Porphyromonadaceae;g__Porphyromonas;s__
RD10-3.Bin22	d__Bacteria;p__Bacillota_A;c__Clostridia_A;o__Christensenellales;f__CAG-138;g__PeH17;s__
RD10-3.Bin37	d__Bacteria;p__Pseudomonadota;c__Gammaproteobacteria;o__Burkholderiales;f__Neisseriaceae;g__Alysiella;s__
RD10-3.Bin40	d__Bacteria;p__Bacillota_A;c__Clostridia;o__Peptostreptococcales;f__Filifactoraceae;g__Filifactor;s__
RD10-3.Bin41	d__Bacteria;p__Pseudomonadota;c__Gammaproteobacteria;o__Cardiobacteriales;f__Cardiobacteriaceae;g__Suttonella;s__
RD10-3.Bin43	d__Bacteria;p__Pseudomonadota;c__Gammaproteobacteria;o__Burkholderiales;f__Burkholderiaceae;g__Comamonas;s__Comamonas kerstersii
RD10-3.Bin56	d__Bacteria;p__Bacillota_A;c__Clostridia;o__Peptostreptococcales;f__Filifactoraceae;g__;s__
ID10-4.Bin2	d__Bacteria;p__Bacillota_A;c__Clostridia;o__Clostridiales;f__Clostridiaceae;g__Clostridium_X;s__Clostridium_X cadaveris
ID10-4.Bin20	d__Bacteria;p__Bacillota_A;c__Clostridia;o__Lachnospirales;f__Lachnospiraceae;g__Extibacter;s__Extibacter muris
ID10-4.Bin3	d__Bacteria;p__Actinobacteriota;c__Actinomycetia;o__Actinomycetales;f__Actinomycetaceae;g__RUG11864;s__
RD10-4.Bin10	d__Bacteria;p__Pseudomonadota;c__Gammaproteobacteria;o__Burkholderiales;f__Neisseriaceae;g__;s__
RD10-4.Bin14	d__Bacteria;p__Bacteroidota;c__Bacteroidia;o__Bacteroidales;f__Paludibacteraceae;g__F0058;s__
RD10-4.Bin17	d__Bacteria;p__Bacillota_A;c__Clostridia;o__Peptostreptococcales;f__Anaerovoracaceae;g__;s__
RD10-4.Bin18	d__Bacteria;p__Campylobacterota;c__Campylobacteria;o__Campylobacterales;f__Campylobacteraceae;g__Campylobacter;s__Campylobacter sp002139875
RD10-4.Bin22	d__Bacteria;p__Bacteroidota;c__Bacteroidia;o__Bacteroidales;f__Tannerellaceae;g__Parabacteroides;s__
RD10-4.Bin28	d__Bacteria;p__Bacillota_A;c__Clostridia;o__Oscillospirales;f__Acutalibacteraceae;g__UBA1213;s__UBA1213 sp902786345
RD10-4.Bin34	d__Bacteria;p__Desulfobacterota;c__Desulfovibrionia;o__Desulfovibrionales;f__Desulfovibrionaceae;g__Desulfovibrio;s__
RD10-4.Bin36	d__Bacteria;p__Bacteroidota;c__Bacteroidia;o__Bacteroidales;f__Porphyromonadaceae;g__Porphyromonas;s__Porphyromonas loveana
RD10-4.Bin44	d__Bacteria;p__Bacteroidota;c__Bacteroidia;o__Bacteroidales;f__Bacteroidaceae;g__RUG210;s__
RD10-4.Bin57	d__Bacteria;p__Bacillota_A;c__Clostridia;o__Oscillospirales;f__Acutalibacteraceae;g__UBA1213;s__UBA1213 sp900322105
RD10-4.Bin58	d__Bacteria;p__Bacillota_A;c__Clostridia;o__Oscillospirales;f__Oscillospiraceae;g__Flavonifractor;s__Flavonifractor sp900549795
RD10-5.Bin12	d__Bacteria;p__Bacillota_A;c__Clostridia_A;o__Christensenellales;f__CAG-74;g__;s__
RD10-5.Bin19	d__Bacteria;p__Bacillota_A;c__Clostridia_A;o__Christensenellales;f__CAG-74;g__DTU024;s__
RD10-5.Bin2	d__Bacteria;p__Actinobacteriota;c__Actinomycetia;o__Actinomycetales;f__Actinomycetaceae;g__Pauljensenia;s__Pauljensenia hyovaginalis
RD10-5.Bin20	d__Bacteria;p__Pseudomonadota;c__Gammaproteobacteria;o__Pseudomonadales;f__Moraxellaceae;g__Moraxella;s__
RD10-5.Bin22	d__Bacteria;p__Pseudomonadota;c__Gammaproteobacteria;o__Burkholderiales;f__Neisseriaceae;g__Neisseria;s__
ID25-5.Bin30	d__Bacteria;p__Actinobacteriota;c__Coriobacteriia;o__Coriobacteriales;f__RUG844;g__RUG844;s__RUG844 sp900313875
ID25-5.Bin35	d__Bacteria;p__Bacillota_A;c__Clostridia;o__Lachnospirales;f__Lachnospiraceae;g__CAG-791;s__
ID25-5.Bin37	d__Bacteria;p__Bacillota_A;c__Clostridia;o__Peptostreptococcales;f__Anaerovoracaceae;g__UBA1191;s__UBA1191 sp902795135
ID25-5.Bin60	d__Bacteria;p__Bacillota_A;c__Clostridia;o__Lachnospirales;f__Lachnospiraceae;g__CAG-791;s__
ID25-5.Bin62	d__Bacteria;p__Bacillota_A;c__Clostridia;o__Lachnospirales;f__Lachnospiraceae;g__UBA2912;s__
ID25-5.Bin65	d__Bacteria;p__Bacillota_A;c__Clostridia;o__Oscillospirales;f__Oscillospiraceae;g__UBA738;s__
ID25-5.Bin82	d__Bacteria;p__Bacillota_A;c__Clostridia_A;o__Christensenellales;f__CAG-74;g__UBA2862;s__
RD25-9.Bin100	d__Bacteria;p__Bacillota_C;c__Negativicutes;o__Selenomonadales;f__Selenomonadaceae;g__RUG643;s__RUG643 sp902777615
RD25-9.Bin104	d__Bacteria;p__Spirochaetota;c__Spirochaetia;o__Sphaerochaetales;f__Sphaerochaetaceae;g__UBA9732;s__UBA9732 sp902796335
RD25-9.Bin118	d__Bacteria;p__Bacteroidota;c__Bacteroidia;o__Bacteroidales;f__Bacteroidaceae;g__Prevotella;s__
RD25-9.Bin12	d__Bacteria;p__Bacteroidota;c__Bacteroidia;o__Bacteroidales;f__Bacteroidaceae;g__Prevotella;s__Prevotella sp902767045
RD25-9.Bin130	d__Bacteria;p__Bacteroidota;c__Bacteroidia;o__Bacteroidales;f__UBA932;g__RUG11257;s__
RD25-9.Bin135	d__Bacteria;p__Bacteroidota;c__Bacteroidia;o__Bacteroidales;f__Bacteroidaceae;g__Prevotella;s__Prevotella sp900318915
RD25-9.Bin138	d__Bacteria;p__Bacillota;c__Bacilli;o__RFN20;f__CAG-826;g__UBA733;s__
RD25-9.Bin21	d__Bacteria;p__Bacteroidota;c__Bacteroidia;o__Bacteroidales;f__Bacteroidaceae;g__Prevotella;s__
RD25-9.Bin25	d__Bacteria;p__Bacteroidota;c__Bacteroidia;o__Bacteroidales;f__Bacteroidaceae;g__Prevotella;s__
RD25-9.Bin31	d__Bacteria;p__Bacteroidota;c__Bacteroidia;o__Bacteroidales;f__UBA932;g__RC9;s__RC9 sp900316525
RD25-9.Bin39	d__Bacteria;p__Bacillota_A;c__Clostridia_A;o__Christensenellales;f__CAG-74;g__RUG740;s__RUG740 sp900316415
RD25-9.Bin50	d__Bacteria;p__Bacteroidota;c__Bacteroidia;o__Bacteroidales;f__UBA932;g__RC9;s__RC9 sp900316675
RD25-9.Bin57	d__Bacteria;p__Bacteroidota;c__Bacteroidia;o__Bacteroidales;f__Bacteroidaceae;g__Prevotella;s__Prevotella sp002351725
RD25-9.Bin66	d__Bacteria;p__Bacillota_A;c__Clostridia_A;o__Christensenellales;f__CAG-74;g__GCA-900199385;s__
RD25-9.Bin78	d__Bacteria;p__Bacteroidota;c__Bacteroidia;o__Bacteroidales;f__F082;g__F082;s__F082 sp902774295
RD25-9.Bin94	d__Bacteria;p__Bacillota_A;c__Clostridia;o__Lachnospirales;f__Lachnospiraceae;g__Butyrivibrio;s__
ID25-6.Bin31	d__Bacteria;p__Bacillota;c__Bacilli;o__RF39;f__UBA660;g__CAG-822;s__
ID25-6.Bin43	d__Bacteria;p__Actinobacteriota;c__Coriobacteriia;o__Coriobacteriales;f__Atopobiaceae;g__UBA1367;s__
RD25-10.Bin106	d__Bacteria;p__Bacillota_A;c__Clostridia_A;o__Christensenellales;f__CAG-138;g__UBA3857;s__UBA3857 sp002392505
RD25-10.Bin34	d__Bacteria;p__Bacillota_A;c__Clostridia;o__Oscillospirales;f__Acutalibacteraceae;g__Ruminococcus_E;s__
RD25-10.Bin37	d__Bacteria;p__Bacillota_A;c__Clostridia;o__Peptostreptococcales;f__Anaerovoracaceae;g__RUG11894;s__
RD25-10.Bin38	d__Bacteria;p__Bacteroidota;c__Bacteroidia;o__Bacteroidales;f__WCHB1-69;g__UBA1756;s__
RD25-10.Bin43	d__Bacteria;p__Bacillota_A;c__Clostridia;o__Lachnospirales;f__Lachnospiraceae;g__ISDg;s__ISDg sp902787715
RD25-10.Bin45	d__Bacteria;p__Bacteroidota;c__Bacteroidia;o__Bacteroidales;f__UBA932;g__RUG11257;s__
RD25-10.Bin55	d__Bacteria;p__Bacteroidota;c__Bacteroidia;o__Bacteroidales;f__UBA932;g__RC9;s__
RD25-10.Bin61	d__Bacteria;p__Pseudomonadota;c__Gammaproteobacteria;o__Burkholderiales;f__Neisseriaceae;g__;s__
RD25-10.Bin77	d__Bacteria;p__Bacteroidota;c__Bacteroidia;o__Bacteroidales;f__Bacteroidaceae;g__Prevotella;s__Prevotella sp900314755
RD25-10.Bin88	d__Bacteria;p__Bacillota_A;c__Clostridia;o__Lachnospirales;f__Lachnospiraceae;g__NK4A136;s__
RD25-10.Bin91	d__Bacteria;p__Bacteroidota;c__Bacteroidia;o__Bacteroidales;f__UBA932;g__RC9;s__RC9 sp902779495
RD25-10.Bin93	d__Bacteria;p__Bacteroidota;c__Bacteroidia;o__Bacteroidales;f__Bacteroidaceae;g__UBA1179;s__UBA1179 sp902782245
ID90-1.Bin114	d__Bacteria;p__Bacillota_A;c__Clostridia;o__Lachnospirales;f__Lachnospiraceae;g__CAG-791;s__CAG-791 sp902781215
ID90-1.Bin22	d__Bacteria;p__Bacillota_A;c__Clostridia;o__Oscillospirales;f__Acutalibacteraceae;g__Ruminococcus_E;s__Ruminococcus_E sp902799325
ID90-1.Bin46	d__Bacteria;p__Bacillota_A;c__Clostridia;o__Lachnospirales;f__Lachnospiraceae;g__UBA2856;s__
ID90-1.Bin5	d__Bacteria;p__Bacillota_A;c__Clostridia;o__Lachnospirales;f__Lachnospiraceae;g__Anaerobutyricum;s__
ID90-1.Bin58	d__Bacteria;p__Bacillota_A;c__Clostridia;o__Peptostreptococcales;f__Anaerovoracaceae;g__;s__
ID90-1.Bin65	d__Bacteria;p__Actinobacteriota;c__Coriobacteriia;o__Coriobacteriales;f__Eggerthellaceae;g__UBA9715;s__
ID90-1.Bin66	d__Bacteria;p__Bacillota;c__Bacilli;o__Erysipelotrichales;f__Erysipelotrichaceae;g__Bulleidia;s__
ID90-1.Bin80	d__Bacteria;p__Actinobacteriota;c__Coriobacteriia;o__Coriobacteriales;f__Atopobiaceae;g__RUG721;s__
ID90-1.Bin90	d__Bacteria;p__Bacillota_A;c__Clostridia;o__Peptostreptococcales;f__Anaerovoracaceae;g__;s__
ID90-1.Bin99	d__Bacteria;p__Bacillota_A;c__Clostridia_A;o__Christensenellales;f__CAG-74;g__;s__
RD90-1.Bin121	d__Bacteria;p__Bacteroidota;c__Bacteroidia;o__Bacteroidales;f__Bacteroidaceae;g__Prevotella;s__Prevotella sp900318685
RD90-1.Bin2	d__Bacteria;p__Bacillota_A;c__Clostridia_A;o__Christensenellales;f__Christensenellaceae;g__QANA01;s__QANA01 sp902782475
RD90-1.Bin32	d__Bacteria;p__Bacteroidota;c__Bacteroidia;o__Bacteroidales;f__P3;g__UBA1217;s__
RD90-1.Bin38	d__Bacteria;p__Fibrobacterota;c__Fibrobacteria;o__Fibrobacterales;f__Fibrobacteraceae;g__Fibrobacter;s__Fibrobacter sp001603905
RD90-1.Bin63	d__Bacteria;p__Bacillota_A;c__Clostridia_A;o__Christensenellales;f__CAG-74;g__RUG740;s__
RD90-1.Bin92	d__Bacteria;p__Actinobacteriota;c__Coriobacteriia;o__Coriobacteriales;f__Atopobiaceae;g__RUG440;s__
RD90-1.Bin94	d__Bacteria;p__Bacillota_A;c__Clostridia;o__Oscillospirales;f__Oscillospiraceae;g__Marseille-P3106;s__
RD10-6.Bin23	d__Bacteria;p__Actinobacteriota;c__Actinomycetia;o__Actinomycetales;f__Actinomycetaceae;g__Trueperella;s__Trueperella pyogenes
RD10-6.Bin33	d__Bacteria;p__Bacillota_A;c__Clostridia;o__Oscillospirales;f__Ruminococcaceae;g__Ruminococcus_D;s__Ruminococcus_D albus_C
RD10-6.Bin34	d__Bacteria;p__Bacillota_A;c__Clostridia;o__Peptostreptococcales;f__Anaerovoracaceae;g__Eubacterium_B;s__
RD10-6.Bin4	d__Bacteria;p__Bacillota_A;c__Clostridia;o__Tissierellales;f__Peptoniphilaceae;g__JAAYEL01;s__
RD10-6.Bin6	d__Bacteria;p__Bacillota;c__Bacilli;o__Erysipelotrichales;f__Erysipelotrichaceae;g__DUUI01;s__
RD10-7.Bin12	d__Bacteria;p__Pseudomonadota;c__Gammaproteobacteria;o__Burkholderiales;f__Burkholderiaceae;g__Brachymonas;s__
RD10-7.Bin18	d__Bacteria;p__Campylobacterota;c__Campylobacteria;o__Campylobacterales;f__Arcobacteraceae;g__Aliarcobacter;s__
RD10-7.Bin32	d__Bacteria;p__Bacteroidota;c__Bacteroidia;o__Bacteroidales;f__Dysgonomonadaceae;g__Petrimonas;s__Petrimonas sp002356435
RD10-7.Bin37	d__Bacteria;p__Bacteroidota;c__Bacteroidia;o__Bacteroidales;f__Bacteroidaceae;g__Bacteroides;s__
RD10-7.Bin38	d__Bacteria;p__Bacillota_C;c__Negativicutes;o__Acidaminococcales;f__Acidaminococcaceae;g__Succiniclasticum;s__Succiniclasticum sp902801365
RD10-7.Bin4	d__Bacteria;p__Bacillota_A;c__Clostridia_A;o__Christensenellales;f__CAG-138;g__PeH17;s__
RD10-7.Bin40	d__Bacteria;p__Pseudomonadota;c__Gammaproteobacteria;o__Burkholderiales;f__Neisseriaceae;g__;s__
RD10-7.Bin46	d__Bacteria;p__Bacillota_A;c__Clostridia;o__Peptostreptococcales;f__Filifactoraceae;g__;s__
RD10-7.Bin52	d__Bacteria;p__Bacillota_A;c__Clostridia;o__Lachnospirales;f__;g__;s__
ID10-8.Bin15	d__Bacteria;p__Bacillota_A;c__Clostridia_A;o__Christensenellales;f__CAG-138;g__UBA3792;s__
RD10-8.Bin1	d__Bacteria;p__Bacillota_A;c__Clostridia;o__Oscillospirales;f__Acutalibacteraceae;g__UBA1213;s__UBA1213 sp900317795
RD10-8.Bin13	d__Bacteria;p__Bacillota_A;c__Clostridia_A;o__Christensenellales;f__CAG-74;g__;s__
RD10-8.Bin18	d__Bacteria;p__Bacteroidota;c__Bacteroidia;o__Bacteroidales;f__Bacteroidaceae;g__UBA4372;s__
RD10-8.Bin21	d__Bacteria;p__Bacillota_C;c__Negativicutes;o__Acidaminococcales;f__Acidaminococcaceae;g__Phascolarctobacterium_A;s__
RD10-8.Bin22	d__Bacteria;p__Bacillota_A;c__Clostridia;o__Oscillospirales;f__Ruminococcaceae;g__Ruminococcus;s__Ruminococcus flavefaciens_N
RD10-8.Bin25	d__Bacteria;p__Bacillota_A;c__Clostridia;o__Peptostreptococcales;f__Anaerovoracaceae;g__S5-A14a;s__S5-A14a sp900112915
RD10-8.Bin38	d__Bacteria;p__Bacillota_A;c__Clostridia;o__Lachnospirales;f__Lachnospiraceae;g__Blautia;s__Blautia coccoides
RD10-8.Bin39	d__Bacteria;p__Bacillota_A;c__Clostridia;o__Lachnospirales;f__Lachnospiraceae;g__UBA1712;s__
RD10-8.Bin4	d__Bacteria;p__Bacillota_A;c__Clostridia;o__Peptostreptococcales;f__Anaerovoracaceae;g__;s__
RD10-8.Bin49	d__Bacteria;p__Bacillota_A;c__Clostridia;o__Lachnospirales;f__Lachnospiraceae;g__Acetatifactor;s__
RD10-8.Bin78	d__Bacteria;p__Bacillota_A;c__Clostridia;o__Peptostreptococcales;f__Peptostreptococcaceae;g__Peptostreptococcus;s__
RD10-8.Bin79	d__Bacteria;p__Bacillota_A;c__Clostridia_A;o__Christensenellales;f__CAG-74;g__DTU024;s__
RD10-8.Bin83	d__Bacteria;p__Bacillota_A;c__Clostridia;o__Tissierellales;f__Peptoniphilaceae;g__Ndongobacter;s__
RD10-8.Bin87	d__Bacteria;p__Bacillota_A;c__Clostridia;o__Lachnospirales;f__Lachnospiraceae;g__CAG-791;s__
RD10-8.Bin88	d__Bacteria;p__Bacillota_A;c__Clostridia;o__Oscillospirales;f__Ruminococcaceae;g__Ruminococcus;s__Ruminococcus flavefaciens_R
RD10-8.Bin90	d__Bacteria;p__Bacillota_A;c__Clostridia;o__Oscillospirales;f__Butyricicoccaceae;g__Butyricicoccus;s__
RD25-11.Bin100	d__Bacteria;p__Bacteroidota;c__Bacteroidia;o__Bacteroidales;f__UBA932;g__Bact-11;s__Bact-11 sp002309795
RD25-11.Bin103	d__Bacteria;p__Bacteroidota;c__Bacteroidia;o__Bacteroidales;f__UBA932;g__RC9;s__RC9 sp900319685
RD25-11.Bin109	d__Bacteria;p__Bacteroidota;c__Bacteroidia;o__Bacteroidales;f__UBA932;g__RC9;s__
RD25-11.Bin21	d__Bacteria;p__Bacillota_A;c__Clostridia;o__Lachnospirales;f__Lachnospiraceae;g__UBA3766;s__
RD25-11.Bin25	d__Bacteria;p__Bacteroidota;c__Bacteroidia;o__Bacteroidales;f__Bacteroidaceae;g__Prevotella;s__Prevotella sp002393725
RD25-11.Bin28	d__Bacteria;p__Bacillota_A;c__Clostridia;o__Oscillospirales;f__Acutalibacteraceae;g__RUG806;s__
RD25-11.Bin31	d__Bacteria;p__Bacillota_A;c__Clostridia_A;o__Christensenellales;f__CAG-138;g__;s__
RD25-11.Bin45	d__Bacteria;p__Bacillota_A;c__Clostridia_A;o__Christensenellales;f__CAG-74;g__UBA1224;s__
RD25-11.Bin49	d__Bacteria;p__Bacteroidota;c__Bacteroidia;o__Bacteroidales;f__WCHB1-69;g__UBA1195;s__UBA1195 sp002309855
RD25-11.Bin57	d__Bacteria;p__Bacillota;c__Bacilli;o__RFN20;f__UBA1709;g__JAAZGG01;s__
RD25-11.Bin61	d__Bacteria;p__Bacteroidota;c__Bacteroidia;o__Bacteroidales;f__Paludibacteraceae;g__RF16;s__
RD25-11.Bin77	d__Bacteria;p__Bacteroidota;c__Bacteroidia;o__Bacteroidales;f__Bacteroidaceae;g__Prevotella;s__
RD25-11.Bin89	d__Bacteria;p__Pseudomonadota;c__Gammaproteobacteria;o__Burkholderiales;f__Neisseriaceae;g__;s__
RD25-11.Bin91	d__Bacteria;p__Bacillota;c__Bacilli;o__ML615J-28;f__CAG-698;g__Tener-01;s__Tener-01 sp001604495
RD25-11.Bin96	d__Bacteria;p__Spirochaetota;c__Spirochaetia;o__Treponematales;f__Treponemataceae;g__Treponema_D;s__
ID10-9.Bin5	d__Bacteria;p__Actinobacteriota;c__Actinomycetia;o__Actinomycetales;f__Micrococcaceae;g__Rothia;s__
RD10-9.Bin26	d__Bacteria;p__Bacteroidota;c__Bacteroidia;o__Bacteroidales;f__UBA932;g__RC9;s__RC9 sp902768665
RD10-9.Bin30	d__Bacteria;p__Bacillota_A;c__Clostridia;o__Oscillospirales;f__Acutalibacteraceae;g__Eubacterium_R;s__
RD10-9.Bin51	d__Bacteria;p__Bacteroidota;c__Bacteroidia;o__Bacteroidales;f__UBA932;g__RC9;s__RC9 sp902794005
RD10-9.Bin69	d__Bacteria;p__Bacteroidota;c__Bacteroidia;o__Bacteroidales;f__Bacteroidaceae;g__Prevotella;s__Prevotella sp900100635
RD10-9.Bin72	d__Bacteria;p__Bacillota_A;c__Clostridia;o__Lachnospirales;f__Lachnospiraceae;g__UBA1258;s__
RD10-9.Bin80	d__Bacteria;p__Bacteroidota;c__Bacteroidia;o__Bacteroidales;f__P3;g__UBA1711;s__
RD10-9.Bin82	d__Bacteria;p__Bacillota_A;c__Clostridia;o__Peptostreptococcales;f__Anaerovoracaceae;g__RUG13409;s__
RD10-9.Bin83	d__Bacteria;p__Desulfobacterota;c__Desulfovibrionia;o__Desulfovibrionales;f__Desulfovibrionaceae;g__Nitratidesulfovibrio;s__Nitratidesulfovibrio vulgaris
RD10-9.Bin89	d__Bacteria;p__Bacillota_A;c__Clostridia;o__Oscillospirales;f__Oscillospiraceae;g__CAG-110;s__
RD10-9.Bin91	d__Bacteria;p__Bacteroidota;c__Bacteroidia;o__Bacteroidales;f__Porphyromonadaceae;g__Porphyromonas;s__
RD10-9.Bin99	d__Bacteria;p__Pseudomonadota;c__Gammaproteobacteria;o__Burkholderiales;f__Neisseriaceae;g__;s__
RD10-10.Bin103	d__Bacteria;p__Bacillota_A;c__Clostridia;o__Lachnospirales;f__Lachnospiraceae;g__;s__
RD10-10.Bin106	d__Bacteria;p__Bacillota_A;c__Clostridia;o__Lachnospirales;f__Lachnospiraceae;g__UBA6987;s__UBA6987 sp902793995
RD10-10.Bin24	d__Bacteria;p__Bacillota_A;c__Clostridia;o__Oscillospirales;f__Oscillospiraceae;g__CAG-110;s__
RD10-10.Bin49	d__Bacteria;p__Bacillota_A;c__Clostridia;o__Oscillospirales;f__CAG-272;g__UMGS1696;s__UMGS1696 sp902778205
RD10-10.Bin83	d__Bacteria;p__Bacillota_A;c__Clostridia;o__Peptostreptococcales;f__Anaerovoracaceae;g__Eubacterium_B;s__
RD10-10.Bin96	d__Bacteria;p__Bacillota;c__Bacilli;o__Erysipelotrichales;f__Erysipelotrichaceae;g__UBA636;s__
RD1-1.Bin26	d__Bacteria;p__Bacillota;c__Bacilli;o__Lactobacillales;f__Streptococcaceae;g__Streptococcus;s__
RD1-1.Bin27	d__Bacteria;p__Bacillota_A;c__Clostridia;o__Peptostreptococcales;f__Peptostreptococcaceae;g__Peptostreptococcus;s__
RD1-1.Bin4	d__Bacteria;p__Fusobacteriota;c__Fusobacteriia;o__Fusobacteriales;f__Fusobacteriaceae;g__Fusobacterium;s__
RD1-1.Bin44	d__Bacteria;p__Bacillota;c__Bacilli;o__Lactobacillales;f__Aerococcaceae;g__WM01;s__
RD1-1.Bin60	d__Bacteria;p__Bacillota_C;c__Negativicutes;o__Veillonellales;f__Veillonellaceae;g__;s__
RD1-1.Bin7	d__Bacteria;p__Bacteroidota;c__Bacteroidia;o__Bacteroidales;f__P3;g__Phil12;s__Phil12 sp900314725
RD1-2.Bin15	d__Bacteria;p__Bacillota;c__Bacilli;o__Lactobacillales;f__Streptococcaceae;g__Streptococcus;s__Streptococcus suis_N
RD1-2.Bin21	d__Bacteria;p__Bacteroidota;c__Bacteroidia;o__Flavobacteriales;f__Flavobacteriaceae;g__Capnocytophaga;s__
ID1-2.Bin33	d__Bacteria;p__Bacillota;c__Bacilli;o__Lactobacillales;f__Enterococcaceae;g__Enterococcus_B;s__Enterococcus_B hirae
ID1-2.Bin35	d__Bacteria;p__Bacillota;c__Bacilli;o__Lactobacillales;f__Streptococcaceae;g__Streptococcus;s__
ID1-2.Bin7	d__Bacteria;p__Bacillota_A;c__Clostridia;o__Clostridiales;f__Clostridiaceae;g__Clostridium_P;s__Clostridium_P perfringens
RD1-4.Bin13	d__Bacteria;p__Bacillota;c__Bacilli;o__Erysipelotrichales;f__Erysipelotrichaceae;g__UBA9076;s__
RD1-4.Bin9	d__Bacteria;p__Pseudomonadota;c__Gammaproteobacteria;o__Enterobacterales;f__Pasteurellaceae;g__Bibersteinia;s__
RD1-5.Bin27	d__Bacteria;p__Pseudomonadota;c__Gammaproteobacteria;o__Pseudomonadales;f__Moraxellaceae;g__Moraxella;s__
RD1-5.Bin32	d__Bacteria;p__Bacteroidota;c__Bacteroidia;o__Bacteroidales;f__Porphyromonadaceae;g__Porphyromonas;s__
RD1-5.Bin33	d__Bacteria;p__Pseudomonadota;c__Gammaproteobacteria;o__Burkholderiales;f__Neisseriaceae;g__;s__
ID1-3.Bin12	d__Bacteria;p__Bacillota;c__Bacilli;o__Lactobacillales;f__Lactobacillaceae;g__Weissella;s__Weissella cibaria
ID1-3.Bin20	d__Bacteria;p__Bacillota;c__Bacilli;o__Staphylococcales;f__Staphylococcaceae;g__Staphylococcus;s__Staphylococcus simulans
ID1-3.Bin23	d__Bacteria;p__Bacillota;c__Bacilli;o__Lactobacillales;f__Streptococcaceae;g__Lactococcus;s__Lactococcus lactis
RD1-6.Bin16	d__Bacteria;p__Pseudomonadota;c__Gammaproteobacteria;o__Enterobacterales;f__Pasteurellaceae;g__Mannheimia;s__
RD1-6.Bin2	d__Bacteria;p__Bacillota;c__Bacilli;o__Lactobacillales;f__Aerococcaceae;g__;s__
RD1-6.Bin23	d__Bacteria;p__Bacteroidota;c__Bacteroidia;o__Bacteroidales;f__Porphyromonadaceae;g__Porphyromonas;s__
RD1-6.Bin25	d__Bacteria;p__Bacteroidota;c__Bacteroidia;o__Bacteroidales;f__Porphyromonadaceae;g__Porphyromonas;s__
ID1-4.Bin12	d__Bacteria;p__Pseudomonadota;c__Gammaproteobacteria;o__Enterobacterales;f__Pasteurellaceae;g__Mannheimia;s__Mannheimia haemolytica
RD1-7.Bin13	d__Bacteria;p__Pseudomonadota;c__Gammaproteobacteria;o__Pseudomonadales;f__Moraxellaceae;g__Moraxella;s__
RD1-7.Bin26	d__Bacteria;p__Bacillota;c__Bacilli;o__Lactobacillales;f__Lactobacillaceae;g__Limosilactobacillus;s__Limosilactobacillus mucosae
RD1-7.Bin28	d__Bacteria;p__Bacillota;c__Bacilli;o__Lactobacillales;f__Streptococcaceae;g__Streptococcus;s__
RD1-7.Bin5	d__Bacteria;p__Fusobacteriota;c__Fusobacteriia;o__Fusobacteriales;f__Fusobacteriaceae;g__Fusobacterium_C;s__Fusobacterium_C necrophorum
ID1-5.Bin13	d__Bacteria;p__Bacillota;c__Bacilli;o__Lactobacillales;f__Lactobacillaceae;g__Pediococcus;s__Pediococcus pentosaceus
RD1-8.Bin12	d__Bacteria;p__Bacteroidota;c__Bacteroidia;o__Bacteroidales;f__Bacteroidaceae;g__F0040;s__
RD1-8.Bin30	d__Bacteria;p__Bacillota;c__Bacilli;o__Lactobacillales;f__Lactobacillaceae;g__Ligilactobacillus;s__
RD1-8.Bin7	d__Bacteria;p__Pseudomonadota;c__Gammaproteobacteria;o__Enterobacterales;f__Pasteurellaceae;g__Bibersteinia;s__
RD90-2.Bin104	d__Bacteria;p__Bacteroidota;c__Bacteroidia;o__Bacteroidales;f__Muribaculaceae;g__Sodaliphilus;s__Sodaliphilus sp002353885
RD90-2.Bin11	d__Bacteria;p__Actinobacteriota;c__Coriobacteriia;o__Coriobacteriales;f__Atopobiaceae;g__;s__
RD90-2.Bin112	d__Bacteria;p__Bacillota;c__Bacilli;o__Erysipelotrichales;f__Erysipelotrichaceae;g__UBA636;s__UBA636 sp902803785
RD90-2.Bin120	d__Bacteria;p__Bacteroidota;c__Bacteroidia;o__Bacteroidales;f__UBA932;g__RC9;s__
RD90-2.Bin127	d__Bacteria;p__Bacteroidota;c__Bacteroidia;o__Bacteroidales;f__F082;g__F082;s__
RD90-2.Bin129	d__Bacteria;p__Bacillota_A;c__Clostridia;o__Peptostreptococcales;f__Anaerovoracaceae;g__RUG099;s__
RD90-2.Bin138	d__Bacteria;p__Bacillota_A;c__Clostridia;o__Oscillospirales;f__Oscillospiraceae;g__UBA1777;s__
RD90-2.Bin17	d__Bacteria;p__Bacteroidota;c__Bacteroidia;o__Bacteroidales;f__UBA932;g__RC9;s__RC9 sp902778105
RD90-2.Bin33	d__Bacteria;p__Bacteroidota;c__Bacteroidia;o__Bacteroidales;f__Bacteroidaceae;g__Prevotella;s__Prevotella sp902776195
RD90-2.Bin41	d__Bacteria;p__Bacteroidota;c__Bacteroidia;o__Bacteroidales;f__Bacteroidaceae;g__Prevotella;s__Prevotella sp902781315
RD90-2.Bin42	d__Bacteria;p__Bacteroidota;c__Bacteroidia;o__Bacteroidales;f__Muribaculaceae;g__Sodaliphilus;s__Sodaliphilus sp900318865
RD90-2.Bin43	d__Bacteria;p__Bacteroidota;c__Bacteroidia;o__Bacteroidales;f__UBA932;g__RC9;s__RC9 sp902803715
RD90-2.Bin51	d__Bacteria;p__Bacillota_C;c__Negativicutes;o__Selenomonadales;f__Selenomonadaceae;g__UBA7018;s__
RD90-2.Bin95	d__Bacteria;p__Bacteroidota;c__Bacteroidia;o__Bacteroidales;f__Bacteroidaceae;g__Prevotella;s__
ID1-6.Bin3	d__Bacteria;p__Bacillota;c__Bacilli;o__Lactobacillales;f__Lactobacillaceae;g__Ligilactobacillus;s__Ligilactobacillus murinus
ID1-6.Bin9	d__Bacteria;p__Bacillota;c__Bacilli;o__Lactobacillales;f__Enterococcaceae;g__Enterococcus_B;s__Enterococcus_B lactis
RD1-9.Bin10	d__Bacteria;p__Pseudomonadota;c__Gammaproteobacteria;o__Enterobacterales;f__Pasteurellaceae;g__Pasteurella;s__Pasteurella multocida
RD1-9.Bin21	d__Bacteria;p__Pseudomonadota;c__Gammaproteobacteria;o__Pseudomonadales;f__Moraxellaceae;g__Acinetobacter;s__
RD1-9.Bin3	d__Bacteria;p__Pseudomonadota;c__Gammaproteobacteria;o__Burkholderiales;f__Neisseriaceae;g__Alysiella;s__Alysiella filiformis
RD1-9.Bin4	d__Bacteria;p__Bacteroidota;c__Bacteroidia;o__Flavobacteriales;f__Weeksellaceae;g__JABCPE02;s__
CD1-1.Bin13	d__Bacteria;p__Bacillota;c__Bacilli;o__Erysipelotrichales;f__Erysipelatoclostridiaceae;g__Erysipelatoclostridium;s__Erysipelatoclostridium ramosum
CD1-1.Bin21	d__Bacteria;p__Bacillota_A;c__Clostridia;o__Lachnospirales;f__Lachnospiraceae;g__Ruminococcus_B;s__Ruminococcus_B gnavus
CD1-1.Bin23	d__Bacteria;p__Bacillota;c__Bacilli;o__Lactobacillales;f__Enterococcaceae;g__Enterococcus;s__Enterococcus faecalis
CD1-1.Bin9	d__Bacteria;p__Bacillota_A;c__Clostridia;o__Lachnospirales;f__Lachnospiraceae;g__Blautia;s__Blautia sp900556555
CD1-2.Bin21	d__Bacteria;p__Bacillota_A;c__Clostridia;o__Oscillospirales;f__Acutalibacteraceae;g__An172;s__An172 sp002160515
CD1-3.Bin13	d__Bacteria;p__Bacillota_A;c__Clostridia;o__Clostridiales;f__Clostridiaceae;g__Clostridium;s__Clostridium cuniculi
CD1-4.Bin18	d__Bacteria;p__Pseudomonadota;c__Gammaproteobacteria;o__Burkholderiales;f__Burkholderiaceae;g__Parasutterella;s__Parasutterella excrementihominis
CD1-6.Bin11	d__Bacteria;p__Bacteroidota;c__Bacteroidia;o__Bacteroidales;f__Bacteroidaceae;g__Bacteroides;s__Bacteroides congonensis
CD1-6.Bin13	d__Bacteria;p__Bacteroidota;c__Bacteroidia;o__Bacteroidales;f__Bacteroidaceae;g__Phocaeicola;s__Phocaeicola sp002493165
CD1-6.Bin14	d__Bacteria;p__Bacillota_A;c__Clostridia;o__Lachnospirales;f__Lachnospiraceae;g__Faecalimonas;s__Faecalimonas phoceensis
CD1-7.Bin17	d__Bacteria;p__Bacillota;c__Bacilli;o__Lactobacillales;f__Lactobacillaceae;g__Lactobacillus;s__Lactobacillus intestinalis
CD1-7.Bin8	d__Bacteria;p__Bacillota;c__Bacilli;o__Lactobacillales;f__Lactobacillaceae;g__Limosilactobacillus;s__Limosilactobacillus reuteri
CD1-8.Bin29	d__Bacteria;p__Bacillota_A;c__Clostridia;o__Oscillospirales;f__Ruminococcaceae;g__Negativibacillus;s__Negativibacillus massiliensis
CD10-1.Bin16	d__Bacteria;p__Bacillota_A;c__Clostridia;o__Oscillospirales;f__Butyricicoccaceae;g__Butyricicoccus;s__Butyricicoccus sp900547195
CD10-1.Bin18	d__Bacteria;p__Bacillota_A;c__Clostridia;o__Oscillospirales;f__Acutalibacteraceae;g__UMGS403;s__
CD10-1.Bin35	d__Bacteria;p__Bacillota;c__Bacilli;o__Erysipelotrichales;f__Erysipelatoclostridiaceae;g__Erysipelatoclostridium;s__Erysipelatoclostridium spiroforme
CD10-1.Bin36	d__Bacteria;p__Actinobacteriota;c__Coriobacteriia;o__Coriobacteriales;f__Atopobiaceae;g__Olsenella_B;s__Olsenella_B sp000752675
CD10-2.Bin13	d__Bacteria;p__Bacillota_A;c__Clostridia;o__Lachnospirales;f__Lachnospiraceae;g__Enterocloster;s__Enterocloster clostridioformis_A
CD10-3.Bin20	d__Bacteria;p__Bacillota_A;c__Clostridia;o__Lachnospirales;f__Lachnospiraceae;g__Blautia;s__Blautia sp900541955
CD10-3.Bin32	d__Bacteria;p__Bacillota_A;c__Clostridia;o__Oscillospirales;f__Ruminococcaceae;g__UMGS599;s__UMGS599 sp900543705
CD10-4.Bin10	d__Bacteria;p__Bacteroidota;c__Bacteroidia;o__Bacteroidales;f__Bacteroidaceae;g__Bacteroides;s__Bacteroides fragilis
CD10-4.Bin15	d__Bacteria;p__Bacillota_A;c__Clostridia;o__Oscillospirales;f__Butyricicoccaceae;g__Butyricicoccus;s__Butyricicoccus pullicaecorum
CD10-6.Bin32	d__Bacteria;p__Bacillota_A;c__Clostridia;o__Oscillospirales;f__Acutalibacteraceae;g__Clostridium_A;s__
CD10-6.Bin33	d__Bacteria;p__Bacillota_C;c__Negativicutes;o__Acidaminococcales;f__Acidaminococcaceae;g__Phascolarctobacterium;s__Phascolarctobacterium faecium
CD10-6.Bin36	d__Bacteria;p__Bacillota_A;c__Clostridia;o__Oscillospirales;f__Ruminococcaceae;g__Anaerotruncus;s__
CD10-7.Bin7	d__Bacteria;p__Bacillota_A;c__Clostridia;o__Lachnospirales;f__Lachnospiraceae;g__Schaedlerella;s__Schaedlerella sp002320245
CD25-1.Bin19	d__Bacteria;p__Bacillota_A;c__Clostridia;o__Oscillospirales;f__Ruminococcaceae;g__UBA866;s__
CD25-1.Bin20	d__Bacteria;p__Bacteroidota;c__Bacteroidia;o__Bacteroidales;f__Muribaculaceae;g__CAG-873;s__
CD25-1.Bin24	d__Bacteria;p__Bacillota_A;c__Clostridia;o__Lachnospirales;f__Lachnospiraceae;g__UBA1066;s__UBA1066 sp902788035
CD25-1.Bin31	d__Bacteria;p__Bacillota_A;c__Clostridia;o__Lachnospirales;f__Lachnospiraceae;g__Enterocloster;s__Enterocloster bolteae
CD25-1.Bin46	d__Bacteria;p__Bacillota_A;c__Clostridia;o__Lachnospirales;f__Lachnospiraceae;g__CAG-81;s__CAG-81 sp900066785
CD25-1.Bin48	d__Bacteria;p__Bacteroidota;c__Bacteroidia;o__Bacteroidales;f__Muribaculaceae;g__CAG-873;s__
CD25-1.Bin49	d__Bacteria;p__Actinobacteriota;c__Coriobacteriia;o__Coriobacteriales;f__Eggerthellaceae;g__Paraeggerthella;s__Paraeggerthella hongkongensis_A
CD25-1.Bin58	d__Bacteria;p__Bacillota;c__Bacilli;o__Erysipelotrichales;f__Erysipelotrichaceae;g__Dielma;s__Dielma fastidiosa
CD25-1.Bin61	d__Bacteria;p__Desulfobacterota;c__Desulfovibrionia;o__Desulfovibrionales;f__Desulfovibrionaceae;g__Bilophila;s__Bilophila wadsworthia
CD25-1.Bin62	d__Bacteria;p__Bacillota_A;c__Clostridia;o__Lachnospirales;f__Anaerotignaceae;g__Anaerotignum;s__
CD25-1.Bin69	d__Bacteria;p__Bacillota_A;c__Clostridia;o__Lachnospirales;f__Lachnospiraceae;g__UBA9502;s__
CD25-1.Bin9	d__Bacteria;p__Bacillota_C;c__Negativicutes;o__Veillonellales;f__Veillonellaceae;g__Veillonella_A;s__
CD25-2.Bin1	d__Bacteria;p__Bacillota_A;c__Clostridia;o__Lachnospirales;f__Lachnospiraceae;g__UBA9502;s__
CD25-2.Bin11	d__Bacteria;p__Bacillota_A;c__Clostridia;o__Lachnospirales;f__Lachnospiraceae;g__Blautia_A;s__Blautia_A sp900541985
CD25-2.Bin20	d__Bacteria;p__Bacteroidota;c__Bacteroidia;o__Bacteroidales;f__Bacteroidaceae;g__Bacteroides;s__Bacteroides caccae
CD25-2.Bin38	d__Bacteria;p__Bacillota;c__Bacilli;o__Lactobacillales;f__Lactobacillaceae;g__Lactobacillus;s__Lactobacillus amylovorus
CD25-2.Bin4	d__Bacteria;p__Bacillota_A;c__Clostridia;o__Lachnospirales;f__Lachnospiraceae;g__Blautia;s__Blautia sp001304935
CD25-3.Bin25	d__Bacteria;p__Bacillota_A;c__Clostridia;o__Lachnospirales;f__Lachnospiraceae;g__Ruminococcus_A;s__Ruminococcus_A sp003011855
CD25-3.Bin42	d__Bacteria;p__Bacillota;c__Bacilli;o__Erysipelotrichales;f__Erysipelotrichaceae;g__Clostridium_AQ;s__Clostridium_AQ innocuum
CD25-3.Bin48	d__Bacteria;p__Bacillota_A;c__Clostridia;o__Oscillospirales;f__Oscillospiraceae;g__;s__
CD25-3.Bin5	d__Bacteria;p__Bacteroidota;c__Bacteroidia;o__Bacteroidales;f__Tannerellaceae;g__Parabacteroides;s__Parabacteroides distasonis
CD25-4.Bin10	d__Bacteria;p__Bacillota_A;c__Clostridia;o__Lachnospirales;f__Lachnospiraceae;g__Sellimonas;s__Sellimonas intestinalis
CD25-4.Bin21	d__Bacteria;p__Bacillota_A;c__Clostridia;o__Oscillospirales;f__Ruminococcaceae;g__UBA866;s__
CD25-4.Bin25	d__Bacteria;p__Bacillota_C;c__Negativicutes;o__Acidaminococcales;f__Acidaminococcaceae;g__Acidaminococcus;s__Acidaminococcus fermentans_A
CD25-4.Bin27	d__Bacteria;p__Bacillota;c__Bacilli;o__Erysipelotrichales;f__Erysipelotrichaceae;g__Faecalicoccus;s__Faecalicoccus sp900546545
CD25-4.Bin28	d__Bacteria;p__Bacillota_A;c__Clostridia;o__Lachnospirales;f__Lachnospiraceae;g__Anaerostipes;s__Anaerostipes hadrus
CD25-4.Bin6	d__Bacteria;p__Actinobacteriota;c__Coriobacteriia;o__Coriobacteriales;f__Coriobacteriaceae;g__Collinsella;s__
CD25-4.Bin9	d__Bacteria;p__Bacteroidota;c__Bacteroidia;o__Bacteroidales;f__Bacteroidaceae;g__Phocaeicola;s__Phocaeicola vulgatus
CD25-5.Bin19	d__Bacteria;p__Bacillota_A;c__Clostridia;o__Oscillospirales;f__Oscillospiraceae;g__Flavonifractor;s__Flavonifractor plautii
CD25-5.Bin33	d__Bacteria;p__Bacillota_A;c__Clostridia;o__Oscillospirales;f__Oscillospiraceae;g__UBA9475;s__UBA9475 sp002161675
CD30-1.Bin10	d__Bacteria;p__Bacillota_A;c__Clostridia;o__Oscillospirales;f__Ruminococcaceae;g__Faecalibacterium;s__
CD30-1.Bin11	d__Bacteria;p__Bacillota;c__Bacilli;o__RF39;f__UBA660;g__UBA5026;s__
CD30-1.Bin15	d__Bacteria;p__Bacillota_A;c__Clostridia;o__Oscillospirales;f__Ruminococcaceae;g__Fournierella;s__Fournierella massiliensis
CD30-1.Bin22	d__Bacteria;p__Bacteroidota;c__Bacteroidia;o__Bacteroidales;f__Bacteroidaceae;g__Bacteroides;s__Bacteroides thetaiotaomicron
CD30-1.Bin28	d__Bacteria;p__Bacillota_A;c__Clostridia;o__Lachnospirales;f__Lachnospiraceae;g__CAG-81;s__
CD30-1.Bin29	d__Bacteria;p__Bacillota_A;c__Clostridia;o__Lachnospirales;f__Lachnospiraceae;g__Clostridium_AP;s__Clostridium_AP scindens
CD30-1.Bin36	d__Bacteria;p__Bacillota_A;c__Clostridia;o__Oscillospirales;f__Acutalibacteraceae;g__UBA1691;s__UBA1691 sp002320555
CD30-1.Bin44	d__Bacteria;p__Bacillota_A;c__Clostridia;o__Oscillospirales;f__Ruminococcaceae;g__UMGS966;s__UMGS966 sp900547185
CD30-1.Bin51	d__Bacteria;p__Bacillota;c__Bacilli;o__Erysipelotrichales;f__Erysipelotrichaceae;g__Holdemania;s__Holdemania filiformis
CD30-1.Bin54	d__Bacteria;p__Bacillota_A;c__Clostridia;o__Lachnospirales;f__Lachnospiraceae;g__Mediterraneibacter;s__Mediterraneibacter sp900752395
CD30-1.Bin6	d__Bacteria;p__Bacillota_A;c__Clostridia;o__Monoglobales_A;f__UBA9506;g__UBA9506;s__UBA9506 sp003506415
CD30-2.Bin25	d__Bacteria;p__Bacillota_A;c__Clostridia;o__Lachnospirales;f__Lachnospiraceae;g__CAG-317;s__CAG-317 sp900543415
CD30-2.Bin29	d__Bacteria;p__Bacillota_A;c__Clostridia;o__Monoglobales_A;f__UBA1381;g__CAG-41;s__
CD30-2.Bin30	d__Bacteria;p__Bacteroidota;c__Bacteroidia;o__Bacteroidales;f__Barnesiellaceae;g__Barnesiella;s__Barnesiella intestinihominis
CD30-2.Bin41	d__Bacteria;p__Bacillota_A;c__Clostridia_A;o__Christensenellales;f__CAG-74;g__UMGS1633;s__
CD30-2.Bin45	d__Bacteria;p__Bacillota_A;c__Clostridia;o__Oscillospirales;f__Butyricicoccaceae;g__Agathobaculum;s__Agathobaculum sp900291975
CD30-2.Bin46	d__Bacteria;p__Bacillota_A;c__Clostridia;o__Peptostreptococcales;f__Anaerovoracaceae;g__CAG-145;s__CAG-145 sp000435715
CD30-2.Bin53	d__Bacteria;p__Bacillota_A;c__Clostridia;o__Oscillospirales;f__Ruminococcaceae;g__Anaerotruncus;s__Anaerotruncus massiliensis
CD30-2.Bin55	d__Bacteria;p__Bacillota_A;c__Clostridia;o__Lachnospirales;f__Lachnospiraceae;g__Mediterraneibacter;s__
CD30-2.Bin6	d__Bacteria;p__Actinobacteriota;c__Coriobacteriia;o__Coriobacteriales;f__Coriobacteriaceae;g__Collinsella;s__Collinsella sp900540845
CD30-2.Bin60	d__Bacteria;p__Bacillota_A;c__Clostridia;o__Lachnospirales;f__Lachnospiraceae;g__Hungatella;s__Hungatella sp005845265
CD30-2.Bin61	d__Bacteria;p__Bacillota_A;c__Clostridia_A;o__Christensenellales;f__CAG-138;g__UBA1685;s__UBA1685 sp002320595
CD30-2.Bin64	d__Bacteria;p__Bacillota_A;c__Clostridia_A;o__Christensenellales;f__CAG-74;g__HGM11575;s__
CD30-2.Bin69	d__Bacteria;p__Bacillota_A;c__Clostridia;o__Oscillospirales;f__Oscillospiraceae;g__UMGS1872;s__UMGS1872 sp900555795
CD30-2.Bin7	d__Bacteria;p__Bacillota;c__Bacilli;o__Erysipelotrichales;f__Erysipelotrichaceae;g__Faecalicoccus;s__Faecalicoccus pleomorphus
CD30-3.Bin11	d__Bacteria;p__Bacteroidota;c__Bacteroidia;o__Bacteroidales;f__Bacteroidaceae;g__Bacteroides;s__Bacteroides sp900552405
CD30-3.Bin17	d__Bacteria;p__Bacillota_A;c__Clostridia;o__Lachnospirales;f__Lachnospiraceae;g__Enterocloster;s__Enterocloster sp900540675
CD30-3.Bin21	d__Bacteria;p__Bacillota_A;c__Clostridia;o__Peptostreptococcales;f__Anaerovoracaceae;g__UBA1191;s__
CD30-3.Bin29	d__Bacteria;p__Bacteroidota;c__Bacteroidia;o__Bacteroidales;f__Marinifilaceae;g__Butyricimonas;s__Butyricimonas virosa
CD30-3.Bin31	d__Bacteria;p__Bacillota_A;c__Clostridia;o__Lachnospirales;f__Anaerotignaceae;g__Anaerotignum;s__Anaerotignum sp001304995
CD30-3.Bin35	d__Bacteria;p__Bacillota_A;c__Clostridia;o__Lachnospirales;f__Lachnospiraceae;g__Schaedlerella;s__Schaedlerella glycyrrhizinilytica
CD30-3.Bin42	d__Bacteria;p__Bacillota_A;c__Clostridia;o__Oscillospirales;f__Acutalibacteraceae;g__Ruminococcus_E;s__Ruminococcus_E sp900319655
CD30-3.Bin43	d__Bacteria;p__Bacillota;c__Bacilli;o__Erysipelotrichales;f__Erysipelotrichaceae;g__Bulleidia;s__Bulleidia sp000701725
CD30-3.Bin5	d__Bacteria;p__Bacillota_A;c__Clostridia;o__Oscillospirales;f__Oscillospiraceae;g__;s__
CD30-3.Bin52	d__Bacteria;p__Bacillota_A;c__Clostridia;o__Lachnospirales;f__Lachnospiraceae;g__Lachnoclostridium_A;s__
CD30-3.Bin58	d__Bacteria;p__Bacillota_A;c__Clostridia;o__Oscillospirales;f__Oscillospiraceae;g__Dysosmobacter;s__
CD30-3.Bin59	d__Bacteria;p__Bacillota_C;c__Negativicutes;o__Veillonellales;f__Veillonellaceae;g__Veillonella_A;s__
CD30-3.Bin67	d__Bacteria;p__Bacillota_A;c__Clostridia;o__Oscillospirales;f__Ruminococcaceae;g__UMGS1826;s__
CD30-3.Bin70	d__Bacteria;p__Bacillota_A;c__Clostridia;o__Oscillospirales;f__Acutalibacteraceae;g__UBA1417;s__UBA1417 sp900549945
CD30-3.Bin9	d__Bacteria;p__Bacillota_A;c__Clostridia;o__Lachnospirales;f__Lachnospiraceae;g__UBA9502;s__UBA9502 sp900538475
CD30-4.Bin107	d__Bacteria;p__Bacillota_A;c__Clostridia_A;o__Christensenellales;f__CAG-74;g__Firm-11;s__
CD30-4.Bin12	d__Bacteria;p__Bacillota_A;c__Clostridia;o__Lachnospirales;f__Lachnospiraceae;g__UBA3402;s__
CD30-4.Bin18	d__Bacteria;p__Bacillota;c__Bacilli;o__Erysipelotrichales;f__Erysipelotrichaceae;g__Holdemania;s__Holdemania massiliensis
CD30-4.Bin24	d__Bacteria;p__Bacteroidota;c__Bacteroidia;o__Bacteroidales;f__Bacteroidaceae;g__Bacteroides;s__Bacteroides uniformis
CD30-4.Bin31	d__Bacteria;p__Bacillota_A;c__Clostridia;o__Oscillospirales;f__Acutalibacteraceae;g__Anaeromassilibacillus;s__Anaeromassilibacillus sp002159845
CD30-4.Bin34	d__Bacteria;p__Bacillota_A;c__Clostridia;o__Peptostreptococcales;f__Anaerovoracaceae;g__CAG-145;s__CAG-145 sp900542295
CD30-4.Bin35	d__Bacteria;p__Bacillota_A;c__Clostridia;o__Lachnospirales;f__Lachnospiraceae;g__CAG-81;s__
CD30-4.Bin38	d__Bacteria;p__Bacillota_A;c__Clostridia;o__Lachnospirales;f__Lachnospiraceae;g__CAG-95;s__
CD30-4.Bin4	d__Bacteria;p__Bacteroidota;c__Bacteroidia;o__Bacteroidales;f__Rikenellaceae;g__Alistipes;s__Alistipes onderdonkii
CD30-4.Bin40	d__Bacteria;p__Bacteroidota;c__Bacteroidia;o__Bacteroidales;f__Muribaculaceae;g__UBA7173;s__
CD30-4.Bin51	d__Bacteria;p__Bacillota_A;c__Clostridia;o__Lachnospirales;f__Lachnospiraceae;g__UBA3282;s__
CD30-4.Bin53	d__Bacteria;p__Bacillota_A;c__Clostridia;o__Oscillospirales;f__Oscillospiraceae;g__CAG-110;s__
CD30-4.Bin54	d__Bacteria;p__Bacillota_A;c__Clostridia;o__Oscillospirales;f__Oscillospiraceae;g__CAG-170;s__
CD30-4.Bin65	d__Bacteria;p__Bacillota_A;c__Clostridia_A;o__Christensenellales;f__CAG-74;g__;s__
CD30-4.Bin76	d__Bacteria;p__Bacillota_A;c__Clostridia;o__Oscillospirales;f__Acutalibacteraceae;g__Ruminococcus_E;s__Ruminococcus_E sp902763855
CD30-4.Bin78	d__Bacteria;p__Bacillota_A;c__Clostridia;o__Oscillospirales;f__Ruminococcaceae;g__Ruthenibacterium;s__
CD30-4.Bin8	d__Bacteria;p__Bacillota_A;c__Clostridia;o__Oscillospirales;f__Oscillospiraceae;g__CAG-110;s__
CD30-4.Bin85	d__Bacteria;p__Bacteroidota;c__Bacteroidia;o__Bacteroidales;f__Bacteroidaceae;g__Bacteroides;s__Bacteroides xylanisolvens
CD30-4.Bin86	d__Bacteria;p__Bacillota_A;c__Clostridia;o__Monoglobales_A;f__UBA1381;g__HGM11523;s__
CD30-4.Bin97	d__Bacteria;p__Bacillota_A;c__Clostridia_A;o__Christensenellales;f__CAG-74;g__SFTH01;s__
CD30-5.Bin3	d__Bacteria;p__Bacillota_A;c__Clostridia;o__Oscillospirales;f__Ruminococcaceae;g__Faecalibacterium;s__
CD30-5.Bin36	d__Bacteria;p__Bacillota_A;c__Clostridia;o__Oscillospirales;f__Ruminococcaceae;g__Ruthenibacterium;s__Ruthenibacterium sp003149955
CD30-5.Bin39	d__Bacteria;p__Bacillota_A;c__Clostridia;o__Oscillospirales;f__Ruminococcaceae;g__Fournierella;s__
CD30-5.Bin46	d__Bacteria;p__Bacillota_A;c__Clostridia;o__Lachnospirales;f__Lachnospiraceae;g__14-2;s__
CD30-5.Bin56	d__Bacteria;p__Bacillota_A;c__Clostridia;o__Oscillospirales;f__Oscillospiraceae;g__UBA1777;s__UBA1777 sp002320035
CD30-5.Bin64	d__Bacteria;p__Bacillota_A;c__Clostridia;o__Lachnospirales;f__Lachnospiraceae;g__CAG-81;s__CAG-81 sp000435795
CD30-5.Bin70	d__Bacteria;p__Bacillota_A;c__Clostridia;o__Lachnospirales;f__Lachnospiraceae;g__Eisenbergiella;s__Eisenbergiella sp900539715
CD30-5.Bin71	d__Bacteria;p__Bacillota_C;c__Negativicutes;o__Acidaminococcales;f__Acidaminococcaceae;g__Succiniclasticum;s__
CD30-5.Bin74	d__Bacteria;p__Bacillota_A;c__Clostridia;o__Lachnospirales;f__Lachnospiraceae;g__Lachnoclostridium_A;s__
CD30-6.Bin12	d__Bacteria;p__Bacillota_A;c__Clostridia;o__Peptostreptococcales;f__Anaerovoracaceae;g__RUG099;s__
CD30-6.Bin2	d__Bacteria;p__Bacillota_A;c__Clostridia;o__Clostridiales;f__Clostridiaceae;g__Clostridium;s__Clostridium paraputrificum
CD30-6.Bin3	d__Bacteria;p__Bacillota_A;c__Clostridia;o__Lachnospirales;f__Lachnospiraceae;g__Blautia_A;s__Blautia_A caecimuris
CD30-6.Bin44	d__Bacteria;p__Bacillota_A;c__Clostridia;o__Lachnospirales;f__Lachnospiraceae;g__Blautia;s__Blautia sp900555025
CD30-7.Bin11	d__Bacteria;p__Bacillota_A;c__Clostridia;o__Oscillospirales;f__Butyricicoccaceae;g__Agathobaculum;s__
CD30-7.Bin23	d__Bacteria;p__Bacillota_A;c__Clostridia;o__Lachnospirales;f__Lachnospiraceae;g__Eisenbergiella;s__Eisenbergiella massiliensis
CD30-7.Bin4	d__Bacteria;p__Bacillota_A;c__Clostridia;o__Lachnospirales;f__Lachnospiraceae;g__Schaedlerella;s__
CD30-7.Bin49	d__Bacteria;p__Bacillota_A;c__Clostridia;o__Peptostreptococcales;f__Anaerovoracaceae;g__RUG099;s__
CD30-7.Bin53	d__Bacteria;p__Desulfobacterota;c__Desulfovibrionia;o__Desulfovibrionales;f__Desulfovibrionaceae;g__Desulfovibrio;s__Desulfovibrio sp900556755
CD30-7.Bin55	d__Bacteria;p__Bacillota_A;c__Clostridia;o__Lachnospirales;f__Lachnospiraceae;g__Clostridium_Q;s__Clostridium_Q saccharolyticum_A
CD30-7.Bin6	d__Bacteria;p__Bacillota_A;c__Clostridia;o__Oscillospirales;f__Oscillospiraceae;g__Dysosmobacter;s__Dysosmobacter sp900548505
CD30-7.Bin64	d__Bacteria;p__Bacillota_C;c__Negativicutes;o__Selenomonadales;f__Selenomonadaceae;g__Megamonas;s__Megamonas funiformis
CD90-1.Bin103	d__Bacteria;p__Bacillota_A;c__Clostridia;o__Lachnospirales;f__Lachnospiraceae;g__CAG-510;s__CAG-510 sp000434615
CD90-1.Bin105	d__Bacteria;p__Bacillota_A;c__Clostridia;o__Lachnospirales;f__Lachnospiraceae;g__CAG-791;s__CAG-791 sp902785055
CD90-1.Bin114	d__Bacteria;p__Bacillota_A;c__Clostridia;o__Oscillospirales;f__Acutalibacteraceae;g__UBA6857;s__
CD90-1.Bin115	d__Bacteria;p__Bacillota_A;c__Clostridia;o__Oscillospirales;f__Ruminococcaceae;g__UBA3818;s__UBA3818 sp900557155
CD90-1.Bin117	d__Bacteria;p__Bacillota_A;c__Clostridia;o__Lachnospirales;f__Lachnospiraceae;g__CAG-791;s__CAG-791 sp002394525
CD90-1.Bin119	d__Bacteria;p__Bacillota_A;c__Clostridia;o__Oscillospirales;f__CAG-272;g__;s__
CD90-1.Bin130	d__Bacteria;p__Bacillota_A;c__Clostridia;o__Lachnospirales;f__Lachnospiraceae;g__UBA1066;s__UBA1066 sp900314565
CD90-1.Bin148	d__Bacteria;p__Bacillota_C;c__Negativicutes;o__Selenomonadales;f__Selenomonadaceae;g__Schwartzia;s__Schwartzia succinivorans
CD90-1.Bin15	d__Bacteria;p__Bacillota_A;c__Clostridia_A;o__Christensenellales;f__CAG-74;g__SFFH01;s__SFFH01 sp004557905
CD90-1.Bin152	d__Bacteria;p__Bacillota_A;c__Clostridia;o__Lachnospirales;f__Lachnospiraceae;g__Agathobacter;s__
CD90-1.Bin161	d__Bacteria;p__Bacillota_A;c__Clostridia;o__Oscillospirales;f__Oscillospiraceae;g__CAG-110;s__
CD90-1.Bin167	d__Bacteria;p__Bacillota_A;c__Clostridia;o__Oscillospirales;f__Acutalibacteraceae;g__Pseudoruminococcus;s__
CD90-1.Bin180	d__Bacteria;p__Bacillota_A;c__Clostridia;o__Oscillospirales;f__Acutalibacteraceae;g__UBA737;s__
CD90-1.Bin25	d__Bacteria;p__Bacillota_A;c__Clostridia;o__Lachnospirales;f__Lachnospiraceae;g__CAG-81;s__
CD90-1.Bin26	d__Bacteria;p__Bacillota_A;c__Clostridia;o__Oscillospirales;f__Oscillospiraceae;g__CAG-110;s__
CD90-1.Bin27	d__Bacteria;p__Bacillota_A;c__Clostridia;o__Oscillospirales;f__Ruminococcaceae;g__Ruminococcus;s__
CD90-1.Bin28	d__Bacteria;p__Bacillota_A;c__Clostridia;o__Lachnospirales;f__Lachnospiraceae;g__SFDP01;s__
CD90-1.Bin30	d__Bacteria;p__Bacillota_A;c__Clostridia;o__Oscillospirales;f__Butyricicoccaceae;g__;s__
CD90-1.Bin34	d__Bacteria;p__Bacillota_A;c__Clostridia;o__Oscillospirales;f__Acutalibacteraceae;g__CAG-177;s__
CD90-1.Bin36	d__Bacteria;p__Bacillota_A;c__Clostridia;o__Oscillospirales;f__Ruminococcaceae;g__Ruminiclostridium_E;s__Ruminiclostridium_E siraeum
CD90-1.Bin4	d__Bacteria;p__Bacillota_A;c__Clostridia;o__Lachnospirales;f__Lachnospiraceae;g__Faecalimonas;s__
CD90-1.Bin46	d__Bacteria;p__Bacillota_A;c__Clostridia;o__Oscillospirales;f__Oscillospiraceae;g__CAG-83;s__CAG-83 sp003487665
CD90-1.Bin48	d__Bacteria;p__Bacillota_A;c__Clostridia;o__Oscillospirales;f__Oscillospiraceae;g__CAG-170;s__CAG-170 sp004555655
CD90-1.Bin5	d__Bacteria;p__Bacillota;c__Bacilli;o__RF39;f__UBA660;g__CAG-877;s__CAG-877 sp900552495
CD90-1.Bin64	d__Bacteria;p__Bacillota_A;c__Clostridia;o__Lachnospirales;f__Lachnospiraceae;g__UBA2882;s__UBA2882 sp900542015
CD90-1.Bin7	d__Bacteria;p__Bacillota_A;c__Clostridia;o__Lachnospirales;f__Lachnospiraceae;g__Eubacterium_F;s__
CD90-1.Bin81	d__Bacteria;p__Bacillota_A;c__Clostridia;o__Lachnospirales;f__Lachnospiraceae;g__UBA3305;s__UBA3305 sp002373555
CD90-1.Bin82	d__Bacteria;p__Bacteroidota;c__Bacteroidia;o__Bacteroidales;f__Muribaculaceae;g__CAG-873;s__
CD90-1.Bin87	d__Bacteria;p__Bacillota_A;c__Clostridia;o__Lachnospirales;f__Lachnospiraceae;g__Agathobacter;s__
CD90-1.Bin95	d__Bacteria;p__Bacillota_A;c__Clostridia;o__Lachnospirales;f__Lachnospiraceae;g__UBA2856;s__UBA2856 sp902779575
CD90-1.Bin96	d__Bacteria;p__Bacillota_A;c__Clostridia;o__Oscillospirales;f__Oscillospiraceae;g__CAG-110;s__
CD90-10.Bin102	d__Bacteria;p__Bacillota_A;c__Clostridia;o__Lachnospirales;f__Lachnospiraceae;g__RUG115;s__RUG115 sp900066395
CD90-10.Bin111	d__Bacteria;p__Bacillota_A;c__Clostridia;o__Oscillospirales;f__Oscillospiraceae;g__Lawsonibacter;s__Lawsonibacter sp000177015
CD90-10.Bin120	d__Bacteria;p__Bacteroidota;c__Bacteroidia;o__Bacteroidales;f__Rikenellaceae;g__Alistipes;s__Alistipes putredinis
CD90-10.Bin124	d__Bacteria;p__Bacteroidota;c__Bacteroidia;o__Bacteroidales;f__Muribaculaceae;g__CAG-873;s__CAG-873 sp900550395
CD90-10.Bin153	d__Bacteria;p__Bacillota_A;c__Clostridia;o__Oscillospirales;f__Oscillospiraceae;g__UBA1777;s__
CD90-10.Bin158	d__Bacteria;p__Bacillota_A;c__Clostridia;o__Oscillospirales;f__Oscillospiraceae;g__CAG-170;s__
CD90-10.Bin32	d__Bacteria;p__Bacteroidota;c__Bacteroidia;o__Bacteroidales;f__Rikenellaceae;g__Alistipes;s__Alistipes shahii
CD90-10.Bin35	d__Bacteria;p__Bacillota_A;c__Clostridia;o__Oscillospirales;f__Acutalibacteraceae;g__UBA1417;s__UBA1417 bromii_A
CD90-10.Bin49	d__Bacteria;p__Bacillota_A;c__Clostridia;o__Lachnospirales;f__Lachnospiraceae;g__UBA2821;s__UBA2821 sp902763335
CD90-10.Bin65	d__Bacteria;p__Bacillota_A;c__Clostridia_A;o__Christensenellales;f__CAG-74;g__;s__
CD90-10.Bin66	d__Bacteria;p__Bacillota_A;c__Clostridia;o__Lachnospirales;f__Lachnospiraceae;g__Anaerobutyricum;s__Anaerobutyricum sp900754855
CD90-2.Bin101	d__Bacteria;p__Bacillota_A;c__Clostridia;o__Lachnospirales;f__Lachnospiraceae;g__Roseburia;s__
CD90-2.Bin117	d__Bacteria;p__Bacillota_A;c__Clostridia;o__Oscillospirales;f__Ruminococcaceae;g__Ruminococcus;s__
CD90-2.Bin119	d__Bacteria;p__Bacillota_A;c__Clostridia;o__Oscillospirales;f__Butyricicoccaceae;g__;s__
CD90-2.Bin121	d__Bacteria;p__Bacillota_A;c__Clostridia;o__Lachnospirales;f__Lachnospiraceae;g__Acetatifactor;s__
CD90-2.Bin148	d__Bacteria;p__Bacillota;c__Bacilli;o__RF39;f__UBA660;g__;s__
CD90-2.Bin151	d__Bacteria;p__Bacillota_A;c__Clostridia;o__Lachnospirales;f__Lachnospiraceae;g__Roseburia;s__
CD90-2.Bin158	d__Bacteria;p__Bacteroidota;c__Bacteroidia;o__Bacteroidales;f__Muribaculaceae;g__CAG-873;s__
CD90-2.Bin16	d__Bacteria;p__Bacillota_A;c__Clostridia;o__Oscillospirales;f__Acutalibacteraceae;g__Ruminococcus_E;s__
CD90-2.Bin21	d__Bacteria;p__Bacteroidota;c__Bacteroidia;o__Bacteroidales;f__UBA932;g__RC9;s__
CD90-2.Bin22	d__Bacteria;p__Bacteroidota;c__Bacteroidia;o__Bacteroidales;f__Muribaculaceae;g__UBA7173;s__
CD90-2.Bin47	d__Bacteria;p__Bacteroidota;c__Bacteroidia;o__Bacteroidales;f__Bacteroidaceae;g__Bacteroides;s__
CD90-2.Bin49	d__Bacteria;p__Actinobacteriota;c__Coriobacteriia;o__Coriobacteriales;f__Eggerthellaceae;g__UBA9715;s__
CD90-2.Bin5	d__Bacteria;p__Bacteroidota;c__Bacteroidia;o__Bacteroidales;f__UBA932;g__RC9;s__
CD90-2.Bin59	d__Bacteria;p__Bacillota_A;c__Clostridia;o__Lachnospirales;f__Lachnospiraceae;g__;s__
CD90-2.Bin62	d__Bacteria;p__Bacillota_A;c__Clostridia;o__Lachnospirales;f__Lachnospiraceae;g__UBA7050;s__
CD90-2.Bin71	d__Bacteria;p__Bacillota_A;c__Clostridia;o__Oscillospirales;f__Oscillospiraceae;g__CAG-110;s__
CD90-2.Bin95	d__Bacteria;p__Bacillota_A;c__Clostridia;o__Lachnospirales;f__Lachnospiraceae;g__Eubacterium_H;s__
CD90-2.Bin99	d__Bacteria;p__Bacillota_A;c__Clostridia;o__Oscillospirales;f__Acutalibacteraceae;g__UBA6857;s__
CD90-3.Bin109	d__Bacteria;p__Bacillota_A;c__Clostridia_A;o__Christensenellales;f__CAG-74;g__UBA2862;s__
CD90-3.Bin132	d__Bacteria;p__Bacillota_A;c__Clostridia;o__Oscillospirales;f__Acutalibacteraceae;g__UBA6857;s__
CD90-3.Bin133	d__Bacteria;p__Bacillota_A;c__Clostridia;o__Lachnospirales;f__Lachnospiraceae;g__;s__
CD90-3.Bin138	d__Bacteria;p__Bacillota_A;c__Clostridia;o__Lachnospirales;f__Lachnospiraceae;g__HGM12587;s__
CD90-3.Bin143	d__Bacteria;p__Bacillota_A;c__Clostridia;o__UMGS1840;f__UMGS1840;g__;s__
CD90-3.Bin149	d__Bacteria;p__Bacteroidota;c__Bacteroidia;o__Bacteroidales;f__Muribaculaceae;g__CAG-873;s__
CD90-3.Bin156	d__Bacteria;p__Bacillota_A;c__Clostridia_A;o__Christensenellales;f__CAG-74;g__;s__
CD90-3.Bin158	d__Bacteria;p__Bacteroidota;c__Bacteroidia;o__Bacteroidales;f__Bacteroidaceae;g__Prevotella;s__Prevotella sp900315545
CD90-3.Bin161	d__Bacteria;p__Bacteroidota;c__Bacteroidia;o__Bacteroidales;f__Muribaculaceae;g__;s__
CD90-3.Bin163	d__Bacteria;p__Bacteroidota;c__Bacteroidia;o__Bacteroidales;f__Muribaculaceae;g__Paramuribaculum;s__
CD90-3.Bin164	d__Bacteria;p__Bacillota_A;c__Clostridia;o__Oscillospirales;f__Acutalibacteraceae;g__UMGS856;s__
CD90-3.Bin173	d__Bacteria;p__Bacillota_A;c__Clostridia;o__Oscillospirales;f__Oscillospiraceae;g__;s__
CD90-3.Bin174	d__Bacteria;p__Bacteroidota;c__Bacteroidia;o__Bacteroidales;f__Muribaculaceae;g__Paramuribaculum;s__
CD90-3.Bin177	d__Bacteria;p__Bacillota_A;c__Clostridia;o__Oscillospirales;f__Oscillospiraceae;g__CAG-83;s__
CD90-3.Bin36	d__Bacteria;p__Bacillota_A;c__Clostridia;o__Oscillospirales;f__Oscillospiraceae;g__JAAYXM01;s__
CD90-3.Bin41	d__Bacteria;p__Bacillota_A;c__Clostridia;o__Oscillospirales;f__Ruminococcaceae;g__UMGS1668;s__
CD90-3.Bin49	d__Bacteria;p__Bacteroidota;c__Bacteroidia;o__Bacteroidales;f__Muribaculaceae;g__CAG-873;s__
CD90-3.Bin5	d__Bacteria;p__Bacillota_A;c__Clostridia;o__Oscillospirales;f__Ruminococcaceae;g__;s__
CD90-3.Bin52	d__Bacteria;p__Bacillota_A;c__Clostridia;o__Lachnospirales;f__Lachnospiraceae;g__Faecalimonas;s__
CD90-3.Bin68	d__Bacteria;p__Verrucomicrobiota;c__Verrucomicrobiae;o__Verrucomicrobiales;f__Akkermansiaceae;g__Akkermansia;s__
CD90-3.Bin69	d__Bacteria;p__Bacillota_A;c__Clostridia;o__Lachnospirales;f__Anaerotignaceae;g__Anaerotignum;s__
CD90-3.Bin7	d__Bacteria;p__Bacteroidota;c__Bacteroidia;o__Bacteroidales;f__UBA932;g__RC9;s__
CD90-3.Bin75	d__Bacteria;p__Bacillota_A;c__Clostridia;o__Lachnospirales;f__Lachnospiraceae;g__RUG11200;s__
CD90-3.Bin77	d__Bacteria;p__Bacillota_A;c__Clostridia_A;o__Christensenellales;f__CAG-74;g__;s__
CD90-3.Bin8	d__Bacteria;p__Bacteroidota;c__Bacteroidia;o__Bacteroidales;f__Muribaculaceae;g__CAG-485;s__
CD90-3.Bin95	d__Bacteria;p__Bacillota_A;c__Clostridia;o__Oscillospirales;f__Oscillospiraceae;g__CAG-110;s__
CD90-4.Bin106	d__Bacteria;p__Bacillota_A;c__Clostridia;o__UMGS1883;f__UMGS1883;g__UMGS1883;s__
CD90-4.Bin111	d__Bacteria;p__Bacteroidota;c__Bacteroidia;o__Bacteroidales;f__UBA932;g__RC9;s__RC9 sp902801885
CD90-4.Bin128	d__Bacteria;p__Bacillota_A;c__Clostridia;o__Oscillospirales;f__Oscillospiraceae;g__JAAYXM01;s__
CD90-4.Bin15	d__Bacteria;p__Bacillota_A;c__Clostridia;o__Oscillospirales;f__Acutalibacteraceae;g__CAG-964;s__
CD90-4.Bin34	d__Bacteria;p__Bacillota_A;c__Clostridia;o__Oscillospirales;f__Acutalibacteraceae;g__CAG-488;s__
CD90-4.Bin41	d__Bacteria;p__Bacteroidota;c__Bacteroidia;o__Bacteroidales;f__Muribaculaceae;g__CAG-485;s__
CD90-4.Bin44	d__Bacteria;p__Bacillota_A;c__Clostridia;o__Oscillospirales;f__Acutalibacteraceae;g__UBA737;s__
CD90-4.Bin5	d__Bacteria;p__Bacteroidota;c__Bacteroidia;o__Bacteroidales;f__UBA932;g__RC9;s__
CD90-4.Bin94	d__Bacteria;p__Bacteroidota;c__Bacteroidia;o__Bacteroidales;f__Muribaculaceae;g__Paramuribaculum;s__Paramuribaculum sp000431155
CD90-5.Bin112	d__Bacteria;p__Bacillota_A;c__Clostridia;o__Oscillospirales;f__Acutalibacteraceae;g__CAG-488;s__
CD90-5.Bin116	d__Bacteria;p__Bacillota_A;c__Clostridia;o__Oscillospirales;f__Acutalibacteraceae;g__UMGS1623;s__
CD90-5.Bin124	d__Bacteria;p__Bacillota_A;c__Clostridia;o__Oscillospirales;f__Oscillospiraceae;g__CAG-110;s__
CD90-5.Bin125	d__Bacteria;p__Bacillota_A;c__Clostridia;o__Oscillospirales;f__Ruminococcaceae;g__CAG-115;s__
CD90-5.Bin128	d__Bacteria;p__Bacillota_A;c__Clostridia;o__Oscillospirales;f__Ruminococcaceae;g__UBA1409;s__
CD90-5.Bin147	d__Bacteria;p__Bacillota_A;c__Clostridia;o__Oscillospirales;f__Acutalibacteraceae;g__;s__
CD90-5.Bin152	d__Bacteria;p__Bacillota_A;c__Clostridia;o__Oscillospirales;f__Ruminococcaceae;g__;s__
CD90-5.Bin155	d__Bacteria;p__Bacteroidota;c__Bacteroidia;o__Bacteroidales;f__Bacteroidaceae;g__Prevotella;s__
CD90-5.Bin156	d__Bacteria;p__Bacillota_A;c__Clostridia_A;o__Christensenellales;f__CAG-74;g__;s__
CD90-5.Bin164	d__Bacteria;p__Bacteroidota;c__Bacteroidia;o__Bacteroidales;f__P3;g__UBA1217;s__
CD90-5.Bin165	d__Bacteria;p__Bacteroidota;c__Bacteroidia;o__Bacteroidales;f__Muribaculaceae;g__Duncaniella;s__
CD90-5.Bin171	d__Bacteria;p__Bacillota_A;c__Clostridia;o__Oscillospirales;f__Oscillospiraceae;g__;s__
CD90-5.Bin176	d__Bacteria;p__Bacteroidota;c__Bacteroidia;o__Bacteroidales;f__Bacteroidaceae;g__UBA2918;s__UBA2918 sp002349865
CD90-5.Bin179	d__Bacteria;p__Bacillota_A;c__Clostridia;o__Lachnospirales;f__Lachnospiraceae;g__CAG-603;s__
CD90-5.Bin180	d__Bacteria;p__Bacillota_A;c__Clostridia;o__Lachnospirales;f__Lachnospiraceae;g__CAG-95;s__
CD90-5.Bin181	d__Bacteria;p__Bacillota_A;c__Clostridia;o__Oscillospirales;f__Ruminococcaceae;g__Ruminococcus;s__
CD90-5.Bin23	d__Bacteria;p__Bacteroidota;c__Bacteroidia;o__Bacteroidales;f__Bacteroidaceae;g__Phocaeicola;s__Phocaeicola sartorii
CD90-5.Bin24	d__Bacteria;p__Bacillota_A;c__Clostridia;o__Oscillospirales;f__Acutalibacteraceae;g__UMGS1279;s__
CD90-5.Bin25	d__Bacteria;p__Bacillota_A;c__Clostridia;o__Lachnospirales;f__Lachnospiraceae;g__14-2;s__
CD90-5.Bin26	d__Bacteria;p__Bacillota_A;c__Clostridia;o__Lachnospirales;f__Lachnospiraceae;g__SFDP01;s__
CD90-5.Bin32	d__Bacteria;p__Bacteroidota;c__Bacteroidia;o__Bacteroidales;f__Muribaculaceae;g__CAG-873;s__CAG-873 sp900554715
CD90-5.Bin35	d__Bacteria;p__Bacillota_A;c__Clostridia;o__Lachnospirales;f__Lachnospiraceae;g__;s__
CD90-5.Bin36	d__Bacteria;p__Bacillota_A;c__Clostridia;o__Oscillospirales;f__CAG-272;g__;s__
CD90-5.Bin45	d__Bacteria;p__Bacillota_A;c__Clostridia;o__Oscillospirales;f__Ruminococcaceae;g__UBA3818;s__
CD90-5.Bin49	d__Bacteria;p__Bacillota_A;c__Clostridia;o__Lachnospirales;f__Lachnospiraceae;g__992a;s__992a sp001940245
CD90-5.Bin52	d__Bacteria;p__Bacillota_A;c__Clostridia;o__Oscillospirales;f__Ruminococcaceae;g__UBA866;s__
CD90-5.Bin57	d__Bacteria;p__Bacillota_A;c__Clostridia;o__Lachnospirales;f__Lachnospiraceae;g__COE1;s__
CD90-5.Bin58	d__Bacteria;p__Bacillota_A;c__Clostridia;o__Oscillospirales;f__Acutalibacteraceae;g__;s__
CD90-5.Bin59	d__Bacteria;p__Bacillota_A;c__Clostridia;o__Oscillospirales;f__Acutalibacteraceae;g__Ruminococcus_E;s__
CD90-5.Bin68	d__Bacteria;p__Bacillota_A;c__Clostridia;o__Lachnospirales;f__Lachnospiraceae;g__CHKCI001;s__
CD90-5.Bin81	d__Bacteria;p__Bacillota_A;c__Clostridia;o__Lachnospirales;f__Lachnospiraceae;g__Eisenbergiella;s__
CD90-5.Bin82	d__Bacteria;p__Planctomycetota;c__Planctomycetes;o__Pirellulales;f__Thermoguttaceae;g__;s__
CD90-5.Bin84	d__Bacteria;p__Bacillota_A;c__Clostridia;o__Oscillospirales;f__Acutalibacteraceae;g__UMGS1397;s__UMGS1397 sp900551425
CD90-5.Bin87	d__Bacteria;p__Bacillota_A;c__Clostridia;o__Oscillospirales;f__Acutalibacteraceae;g__CAG-177;s__
CD90-5.Bin98	d__Bacteria;p__Bacteroidota;c__Bacteroidia;o__Bacteroidales;f__Bacteroidaceae;g__UBA4334;s__UBA4334 sp900316975
CD90-6.Bin106	d__Bacteria;p__Bacillota;c__Bacilli;o__Erysipelotrichales;f__Erysipelotrichaceae;g__Allobaculum;s__
CD90-6.Bin120	d__Bacteria;p__Bacillota_A;c__Clostridia;o__Lachnospirales;f__Lachnospiraceae;g__UBA1066;s__UBA1066 sp902766955
CD90-6.Bin122	d__Bacteria;p__Bacillota;c__Bacilli;o__Erysipelotrichales;f__Erysipelatoclostridiaceae;g__Faecalibacillus;s__
CD90-6.Bin124	d__Bacteria;p__Bacteroidota;c__Bacteroidia;o__Bacteroidales;f__Muribaculaceae;g__UBA7173;s__UBA7173 sp900555165
CD90-6.Bin132	d__Bacteria;p__Bacillota_A;c__Clostridia;o__Oscillospirales;f__Butyricicoccaceae;g__;s__
CD90-6.Bin133	d__Bacteria;p__Bacillota_A;c__Clostridia;o__Oscillospirales;f__Ruminococcaceae;g__Ruthenibacterium;s__Ruthenibacterium lactatiformans
CD90-6.Bin17	d__Bacteria;p__Bacillota_A;c__Clostridia;o__Lachnospirales;f__Lachnospiraceae;g__Dorea_A;s__
CD90-6.Bin30	d__Bacteria;p__Bacillota_A;c__Clostridia;o__UBA1212;f__;g__;s__
CD90-6.Bin41	d__Bacteria;p__Bacillota_A;c__Clostridia;o__Oscillospirales;f__Oscillospiraceae;g__Dysosmobacter;s__
CD90-6.Bin54	d__Bacteria;p__Bacteroidota;c__Bacteroidia;o__Bacteroidales;f__Rikenellaceae;g__Alistipes_A;s__Alistipes_A ihumii
CD90-6.Bin59	d__Bacteria;p__Bacteroidota;c__Bacteroidia;o__Bacteroidales;f__Rikenellaceae;g__Alistipes_A;s__Alistipes_A sp900539755
CD90-6.Bin63	d__Bacteria;p__Bacillota_A;c__Clostridia;o__Lachnospirales;f__Lachnospiraceae;g__Roseburia;s__
CD90-6.Bin66	d__Bacteria;p__Bacillota_A;c__Clostridia;o__Peptostreptococcales;f__Anaerovoracaceae;g__Emergencia;s__
CD90-6.Bin69	d__Bacteria;p__Bacillota_A;c__Clostridia;o__Lachnospirales;f__Lachnospiraceae;g__Clostridium_Q;s__
CD90-6.Bin7	d__Bacteria;p__Bacteroidota;c__Bacteroidia;o__Bacteroidales;f__Tannerellaceae;g__Parabacteroides;s__Parabacteroides sp000436495
CD90-6.Bin72	d__Bacteria;p__Bacillota_C;c__Negativicutes;o__Selenomonadales;f__Selenomonadaceae;g__Mitsuokella;s__Mitsuokella jalaludinii
CD90-6.Bin73	d__Bacteria;p__Bacillota_A;c__Clostridia;o__Lachnospirales;f__Lachnospiraceae;g__CAG-791;s__CAG-791 sp900321785
CD90-6.Bin76	d__Bacteria;p__Bacillota_A;c__Clostridia;o__Oscillospirales;f__Oscillospiraceae;g__CAG-110;s__
CD90-6.Bin78	d__Bacteria;p__Bacillota;c__Bacilli;o__Erysipelotrichales;f__Erysipelotrichaceae;g__Holdemania;s__Holdemania sp900120005
CD90-6.Bin81	d__Bacteria;p__Bacillota_A;c__Clostridia;o__Peptostreptococcales;f__Anaerovoracaceae;g__UBA1191;s__
CD90-6.Bin83	d__Bacteria;p__Bacillota_A;c__Clostridia;o__Lachnospirales;f__Lachnospiraceae;g__Blautia_A;s__
CD90-6.Bin88	d__Bacteria;p__Pseudomonadota;c__Gammaproteobacteria;o__Enterobacterales;f__Succinivibrionaceae;g__Succinivibrio;s__Succinivibrio sp003456415
CD90-6.Bin89	d__Bacteria;p__Bacillota_A;c__Clostridia;o__Oscillospirales;f__Oscillospiraceae;g__;s__
CD90-6.Bin95	d__Bacteria;p__Bacillota_A;c__Clostridia;o__Peptostreptococcales;f__Anaerovoracaceae;g__RUG099;s__
CD90-7.Bin10	d__Bacteria;p__Bacillota_A;c__Clostridia;o__Oscillospirales;f__Acutalibacteraceae;g__Ruminococcus_E;s__
CD90-7.Bin103	d__Bacteria;p__Bacillota_A;c__Clostridia;o__Lachnospirales;f__Lachnospiraceae;g__Agathobacter;s__
CD90-7.Bin110	d__Bacteria;p__Bacillota_A;c__Clostridia;o__Oscillospirales;f__Oscillospiraceae;g__CAG-110;s__
CD90-7.Bin115	d__Bacteria;p__Bacillota_A;c__Clostridia;o__Oscillospirales;f__Oscillospiraceae;g__NK3B98;s__
CD90-7.Bin118	d__Bacteria;p__Bacillota_A;c__Clostridia;o__Oscillospirales;f__Oscillospiraceae;g__CAG-110;s__
CD90-7.Bin122	d__Bacteria;p__Bacillota_A;c__Clostridia;o__Lachnospirales;f__Lachnospiraceae;g__CAG-127;s__
CD90-7.Bin134	d__Bacteria;p__Bacillota_A;c__Clostridia;o__Oscillospirales;f__Oscillospiraceae;g__CAG-83;s__
CD90-7.Bin135	d__Bacteria;p__Bacteroidota;c__Bacteroidia;o__Flavobacteriales;f__UBA1820;g__UBA1820;s__UBA1820 sp003150615
CD90-7.Bin146	d__Bacteria;p__Bacillota_A;c__Clostridia;o__Lachnospirales;f__Lachnospiraceae;g__Faecalimonas;s__
CD90-7.Bin149	d__Bacteria;p__Bacteroidota;c__Bacteroidia;o__Bacteroidales;f__Rikenellaceae;g__Alistipes;s__Alistipes finegoldii
CD90-7.Bin16	d__Bacteria;p__Bacillota_A;c__Clostridia;o__Peptostreptococcales;f__Anaerovoracaceae;g__UBA1191;s__
CD90-7.Bin25	d__Bacteria;p__Bacillota_A;c__Clostridia;o__Oscillospirales;f__Oscillospiraceae;g__CAG-110;s__
CD90-7.Bin31	d__Bacteria;p__Bacillota_A;c__Clostridia;o__Oscillospirales;f__Acutalibacteraceae;g__CAG-177;s__
CD90-7.Bin32	d__Bacteria;p__Planctomycetota;c__Planctomycetes;o__Pirellulales;f__Thermoguttaceae;g__;s__
CD90-7.Bin42	d__Bacteria;p__Bacillota_A;c__Clostridia;o__Peptostreptococcales;f__Anaerovoracaceae;g__RUG099;s__RUG099 sp902786355
CD90-7.Bin51	d__Bacteria;p__Bacillota_A;c__Clostridia;o__Lachnospirales;f__Lachnospiraceae;g__COE1;s__
CD90-7.Bin8	d__Bacteria;p__Actinobacteriota;c__Coriobacteriia;o__Coriobacteriales;f__Atopobiaceae;g__UBA1367;s__UBA1367 sp900314645
CD90-7.Bin83	d__Bacteria;p__Bacteroidota;c__Bacteroidia;o__Bacteroidales;f__Muribaculaceae;g__CAG-485;s__
CD90-7.Bin91	d__Bacteria;p__Bacteroidota;c__Bacteroidia;o__Bacteroidales;f__Muribaculaceae;g__Paramuribaculum;s__
CD90-8.Bin1	d__Bacteria;p__Bacillota_A;c__Clostridia;o__Oscillospirales;f__Acutalibacteraceae;g__UBA6857;s__
CD90-8.Bin101	d__Bacteria;p__Bacillota_A;c__Clostridia;o__Lachnospirales;f__Lachnospiraceae;g__CAG-81;s__
CD90-8.Bin112	d__Bacteria;p__Bacillota_A;c__Clostridia_A;o__Christensenellales;f__Christensenellaceae;g__Christensenella;s__Christensenella minuta
CD90-8.Bin116	d__Bacteria;p__Actinobacteriota;c__Coriobacteriia;o__Coriobacteriales;f__Atopobiaceae;g__Olsenella;s__Olsenella umbonata
CD90-8.Bin123	d__Bacteria;p__Bacillota_A;c__Clostridia;o__Lachnospirales;f__Lachnospiraceae;g__RUG115;s__
CD90-8.Bin126	d__Bacteria;p__Bacillota_A;c__Clostridia;o__Oscillospirales;f__Oscillospiraceae;g__CAG-170;s__
CD90-8.Bin128	d__Bacteria;p__Bacillota_A;c__Clostridia;o__Oscillospirales;f__Acutalibacteraceae;g__CAG-488;s__
CD90-8.Bin132	d__Bacteria;p__Bacillota_A;c__Clostridia;o__Oscillospirales;f__Oscillospiraceae;g__CAG-110;s__
CD90-8.Bin134	d__Bacteria;p__Bacteroidota;c__Bacteroidia;o__Bacteroidales;f__Rikenellaceae;g__Alistipes_A;s__Alistipes_A sp900240235
CD90-8.Bin137	d__Bacteria;p__Bacteroidota;c__Bacteroidia;o__Bacteroidales;f__Muribaculaceae;g__Paramuribaculum;s__
CD90-8.Bin138	d__Bacteria;p__Bacillota_C;c__Negativicutes;o__Acidaminococcales;f__Acidaminococcaceae;g__Phascolarctobacterium_A;s__
CD90-8.Bin25	d__Bacteria;p__Bacteroidota;c__Bacteroidia;o__Bacteroidales;f__Muribaculaceae;g__CAG-485;s__
CD90-8.Bin34	d__Bacteria;p__Bacillota_A;c__Clostridia_A;o__Christensenellales;f__CAG-74;g__;s__
CD90-8.Bin38	d__Bacteria;p__Bacillota_A;c__Clostridia;o__Oscillospirales;f__Ruminococcaceae;g__UBA3855;s__
CD90-8.Bin39	d__Bacteria;p__Bacillota_A;c__Clostridia;o__Oscillospirales;f__Ruminococcaceae;g__Ruminiclostridium_E;s__
CD90-8.Bin44	d__Bacteria;p__Bacillota_A;c__Clostridia;o__Oscillospirales;f__Oscillospiraceae;g__UBA1777;s__UBA1777 sp004560305
CD90-8.Bin50	d__Bacteria;p__Bacteroidota;c__Bacteroidia;o__Bacteroidales;f__Muribaculaceae;g__CAG-873;s__
CD90-8.Bin52	d__Bacteria;p__Bacillota_A;c__Clostridia;o__Lachnospirales;f__Lachnospiraceae;g__Roseburia;s__
CD90-8.Bin59	d__Bacteria;p__Bacillota_A;c__Clostridia;o__Oscillospirales;f__Oscillospiraceae;g__CAG-110;s__
CD90-8.Bin74	d__Bacteria;p__Bacillota_A;c__Clostridia;o__Oscillospirales;f__Oscillospiraceae;g__NK3B98;s__
CD90-8.Bin76	d__Bacteria;p__Bacillota_A;c__Clostridia;o__Lachnospirales;f__Lachnospiraceae;g__CAG-127;s__
CD90-8.Bin80	d__Bacteria;p__Bacillota_A;c__Clostridia;o__Oscillospirales;f__Acutalibacteraceae;g__;s__
CD90-8.Bin90	d__Bacteria;p__Bacillota_A;c__Clostridia;o__Oscillospirales;f__Acutalibacteraceae;g__CAG-488;s__
CD90-9.Bin106	d__Bacteria;p__Bacillota_A;c__Clostridia;o__Oscillospirales;f__Ruminococcaceae;g__UBA1409;s__UBA1409 sp900553675
CD90-9.Bin116	d__Bacteria;p__Bacillota_A;c__Clostridia;o__Oscillospirales;f__Acutalibacteraceae;g__;s__
CD90-9.Bin133	d__Bacteria;p__Bacillota_A;c__Clostridia;o__Lachnospirales;f__Lachnospiraceae;g__UBA1066;s__UBA1066 sp002350625
CD90-9.Bin134	d__Bacteria;p__Bacteroidota;c__Bacteroidia;o__Bacteroidales;f__Muribaculaceae;g__CAG-485;s__CAG-485 sp002491165
CD90-9.Bin139	d__Bacteria;p__Bacillota_A;c__Clostridia;o__UMGS1840;f__UMGS1840;g__UMGS1840;s__
CD90-9.Bin140	d__Bacteria;p__Bacillota_A;c__Clostridia_A;o__Christensenellales;f__CAG-138;g__SFEL01;s__
CD90-9.Bin141	d__Bacteria;p__Desulfobacterota;c__Desulfovibrionia;o__Desulfovibrionales;f__Desulfovibrionaceae;g__Desulfovibrio;s__
CD90-9.Bin145	d__Bacteria;p__Bacillota;c__Bacilli;o__Erysipelotrichales;f__Erysipelotrichaceae;g__Bulleidia;s__
CD90-9.Bin17	d__Bacteria;p__Bacillota_A;c__Clostridia;o__Oscillospirales;f__Acutalibacteraceae;g__UBA1691;s__UBA1691 sp900544375
CD90-9.Bin2	d__Bacteria;p__Bacillota;c__Bacilli;o__RF39;f__UBA660;g__CAG-877;s__
CD90-9.Bin20	d__Bacteria;p__Bacillota_A;c__Clostridia;o__Oscillospirales;f__Ruminococcaceae;g__JAAZZIT01;s__
CD90-9.Bin22	d__Bacteria;p__Bacillota_A;c__Clostridia;o__Oscillospirales;f__Acutalibacteraceae;g__;s__
CD90-9.Bin56	d__Bacteria;p__Bacillota_A;c__Clostridia;o__Lachnospirales;f__Lachnospiraceae;g__CAG-127;s__
CD90-9.Bin61	d__Bacteria;p__Bacillota_A;c__Clostridia;o__Lachnospirales;f__Lachnospiraceae;g__UBA7182;s__
CD90-9.Bin71	d__Bacteria;p__Bacillota_A;c__Clostridia;o__Lachnospirales;f__Lachnospiraceae;g__SFDP01;s__
CD90-9.Bin72	d__Bacteria;p__Bacillota_A;c__Clostridia;o__Oscillospirales;f__Ruminococcaceae;g__UMGS1668;s__
CD90-9.Bin76	d__Bacteria;p__Bacillota_A;c__Clostridia;o__Oscillospirales;f__Acutalibacteraceae;g__UMGS1279;s__
CD90-9.Bin77	d__Bacteria;p__Bacillota_A;c__Clostridia;o__Lachnospirales;f__Anaerotignaceae;g__Anaerotignum;s__
CD90-9.Bin85	d__Bacteria;p__Bacillota_A;c__Clostridia;o__Peptostreptococcales;f__Anaerovoracaceae;g__;s__
CD90-9.Bin86	d__Bacteria;p__Bacillota_A;c__Clostridia;o__Lachnospirales;f__Lachnospiraceae;g__;s__
CD90-9.Bin88	d__Bacteria;p__Bacillota_A;c__Clostridia;o__Oscillospirales;f__Ruminococcaceae;g__;s__

## Sheet: Table S7
Table S7. Microbial phylum-level composition of four datasets (RGMC, GMMC, GFMC and GKGMC) based on GTDB
Phyla	RGMC	GMMC	GFMC	GKGMC
Bacteroidota	1994	894	180	211
Bacillota	3398	841	777	651
Pseudomonadota	189	80	47	38
Spirochaetota	148	94	0	10
Verrucomicrobiota	102	74	0	4
Actinomycetota	119	0	0	0
Elusimicrobiota	59	19	0	3
Methanobacteriota	60	1	19	17
Fibrobacterota	39	20	0	2
Campylobacterota	13	30	0	4
Actinobacteriota	0	7	0	37
Thermoplasmatota	23	19	0	0
Others	116	42	98	25

## Sheet: Table S8
Table S8. Microbial genus-level composition of four datasets (RGMC, GMMC, GFMC and GKGMC) based on GTDB
Genus	RGMC	GMMC	GFMC	GKGMC
Unknow	0	0	854	0
unmarked	24	499	0	86
Prevotella	355	110	2	40
Alistipes	234	169	60	4
Cryptobacteroides	246	0	0	0
RF16	115	43	0	2
Treponema_D	97	47	0	9
Ruminococcus_E	113	3	0	18
UBA1740	78	50	0	0
Faecousia	118	0	0	0
UBA4372	91	16	0	8
RC9	0	72	0	29
Ruminococcus	49	6	32	7
Limimorpha	89	0	0	0
UBA1711	68	16	0	4
Sodaliphilus	71	0	0	14
CAG-448	51	20	0	0
HGM04593	68	0	0	0
Butyrivibrio	52	5	4	3
Scatosoma	63	0	0	0
CAG-110	0	39	0	17
F082	0	46	0	10
Saccharofermentans	43	7	3	3
UBA6857	40	11	0	5
UBA1213	51	0	0	4
Akkermansia	33	14	5	2
Methanobrevibacter_A	41	1	0	12
CAG-791	36	1	0	16
Bulleidia	43	0	0	7
F23-D06	32	12	0	5
HGM12713	47	0	0	0
RUG099	31	0	0	16
others	3881	934	161	681

## Sheet: Tables S9
Table S9. The reference genome sequences for phylogenetic analyis from NCBI database
GenBank ID	Species Name	Strains
GCA_029227135.1	Sodaliphilus pleomorphus	SUG1659
GCA_029224845.1	Sodaliphilus pleomorphus	SUG1556
GCA_028721145.1	Sodaliphilus pleomorphus	SUG1996
GCA_009696565.1	Sodaliphilus pleomorphus	Oil-RF-744-WCA-WT-10
GCA_001543395.1	bacterium F082 isolate
GCA_002834225.1	Ruminococcus bromii	ATCC 27255
GCA_005601135.1	Ruminococcus bovis strain	JE7A12
GCA_000177375.1	Bulleidia extructa	W1219
GCA_016812035.1	Bulleidia sp.	zg-1006
GCA_017309095.1	Bulleidia sp.	zg-1006
GCA_019798045.1	Bulleidia sp.	zg-1013
GCA_000214355.1	Treponema azotonutricium	ZAS-9
GCA_000212415.1	Treponema brennaborense	DSM 12168
GCA_000219725.1	Treponema caldarium	DSM 7334
GCA_000008185.1	Treponema denticola	ATCC 35405
GCA_009017435.1	Treponema pallidum	UW-148B
GCA_000217655.1	Treponema paraluiscuniculi	Cuniculi A
GCA_000447675.1	Treponema pedis	T A4
GCA_008152505.1	Treponema phagedenis	S11.1
GCA_000214375.1	Treponema primitia	ZAS-2
GCA_000755145.1	Treponema putidum	OMZ 758
GCA_000195275.1	Treponema succinifaciens	DSM 2489
GCA_000513315.1	Methanobrevibacter arboriphilus	ANOR1
GCA_000320505.2	Methanobrevibacter boviskoreani	JH1
GCA_001639295.1	Methanobrevibacter curvatus	DSM 11111
GCA_001639285.1	Methanobrevibacter cuticularis	DSM 11139
GCA_001639265.1	Methanobrevibacter filiformis	DSM 11501
GCA_003814835.1	Methanobrevibacter gottschalkii	DSM 11977
GCA_001477655.1	Methanobrevibacter millerae	SM9
GCA_001563245.1	Methanobrevibacter olleyae	YLM1
GCA_001639275.1	Methanobrevibacter oralis	DSM 7256
GCA_000024185.1	Methanobrevibacter ruminantium	M1
GCA_000016525.1	Methanobrevibacter smithii	ATCC 35061
GCA_003111625.1	Methanobrevibacter thaueri	DSM 11995
GCA_003111605.1	Methanobrevibacter woesei	DSM 11979
GCA_000621965.1	Methanobrevibacter wolinii	SH
GCA_000430905.1	Methanocorpusculum bavaricum	DSM 4179
GCA_000015765.1	Methanocorpusculum labreanum	Z
GCA_002287215.1	Methanocorpusculum parvum	XII
GCA_001560915.1	methanogenic archaeon	ISO4-H5
GCA_001563305.1	methanogenic archaeon	ISO4-G1
GCA_001421175.1	Methanomassiliicoccales archaeon	RumEn M2
GCA_003149675.1	Methanosphaera cuniculi	DSM 4103
GCA_000012545.1	Methanosphaera stadtmanae	DSM 3091

## Sheet: Table S10
Table S10. Functional categories of cellulase, hemicellulase, amylase, and pectinase
Lactase	Fructan-degrading	Amylase	Cellulase	Hemicellulase	Pectin	Host-glycan-degrading
GH1	GH32	GH13	GH5	GH5	GH28	GH20
GH2	GH91	GH31	GH8	GH8	PL1	GH84
GH42		GH97	GH44	GH44	PL9	GH110
		GH4	GH51	GH51	CE8	GH89
		GH14	GH9	GH10	CE12	GH125
		GH15	GH12	GH11	PL11	GH109
		GH57	GH45	GH16	PL12	CE14
		GH63	GH48	GH26		GH123
			GH74	GH30		CE9
			GH124	GH43
			GH3	GH98
				GH141
				GH6
				GH9
				GH12
				GH48
				GH45
				GH67
				GH115
				GH3
				CE1
				CE2
				CE4
				CE6
				CE7
References
1. Wardman JF, Bains RK, Rahfeld P et al., 2022. Carbohydrate-active enzymes (CAZymes) in the gut microbiome. Nat Rev Microbiol 20:542-556.
2. Cabral L, Persinoti GF, Paixao DAA et al., 2022. Gut microbiome of the largest living rodent harbors unprecedented enzymatic systems to degrade plant polysaccharides. Nat Commun 13:629.
3. Flint HJ, Scott KP, Duncan SH et al., 2012. Microbial degradation of complex carbohydrates in the gut. Gut Microbes 3:289-306.

[truncated: 2 more sheets: Table S11, Table S12]
