# Supplementary material for: Ecological niches and assembly dynamics of diverse microbial consortia in the gastrointestine of goat kids
Source: ISME J. 2024 Jan 11;18(1):wrae002. doi: 10.1093/ismejo/wrae002 (PMC10872696; doi:10.1093/ismejo/wrae002)
Supplement: Additional_file_4_Supplemental_Tables_13_19_wrae002 [file additional_file_4_supplemental_tables_13_19_wrae002.xlsx]

## Sheet: Table S13
Table S13. KOs for SCFA production.
Pathway	Gene	EC	KO	Descrition
The Wood–Ljungdahl pathway of acetogenesis	FDH	EC:1.17.1.9	K00122; K00123	formate dehydrogenase
	fhs	EC:6.3.4.3	K01938	formate--tetrahydrofolate ligase
	folD	EC:1.5.1.5	K01491	methylenetetrahydrofolate dehydrogenase (NADP+) / methenyltetrahydrofolate cyclohydrolase
	metF	EC:1.5.1.54	K00297	methylenetetrahydrofolate reductase (NADH)
	acsE	EC:2.1.1.258	K15023	5-methyltetrahydrofolate corrinoid/iron sulfur protein methyltransferase
	cooS	EC:1.2.7.4	K00198	anaerobic carbon-monoxide dehydrogenase catalytic subunit
	cdh	EC:2.1.1.245	K00194; K00197	acetyl-CoA decarbonylase/synthase, CODH/ACS complex subunit
Pyruvate via acetyl-CoA for acetate production	por	EC:1.2.7.1	K00169; K00170; K00171; K00172; K03737	pyruvate ferredoxin oxidoreductase
	acs	EC:6.2.1.1	K01895	ACSS1_2, acs; acetyl-CoA synthetase
	pta	EC:2.3.1.8	K00625	pta; phosphate acetyltransferase
	ackA	EC:2.7.2.1	K00925	ackA; acetate kinase
Butyrate production from Acetyl-CoA	atoB	EC:2.3.1.9	K00626	acetyl-CoA C-acetyltransferase
	paaH	EC:1.1.1.157	K00074	3-hydroxybutyryl-CoA dehydrogenase
	fad	EC:1.1.1.35	K01782; K01825 ; K07516; K08683	3-hydroxyacyl-CoA dehydrogenase
	echA	EC:4.2.1.17	K01692; K01715	enoyl-CoA hydratase
	croR	EC:4.2.1.55	K17865	3-hydroxybutyryl-CoA dehydratase
Butyrate production from Succinate	sucD	EC:1.2.1.76	K18119	succinate-semialdehyde dehydrogenase
		EC: 1.1.1.61	K00043; K08318; K18120	4-hydroxybutyrate dehydrogenase
	cat2, abfT; 4-hydroxybutyrate CoA-transferase [EC:2.8.3.-]	EC:2.8.3.-	K18122	cat2, abfT; 4-hydroxybutyrate CoA-transferase
	abfD; 4-hydroxybutyryl-CoA dehydratase / vinylacetyl-CoA-Delta-isomerase [EC:4.2.1.120 5.3.3.3]	EC:4.2.1.120	K14534	4-hydroxybutyryl-CoA dehydratase / vinylacetyl-CoA-Delta-isomerase
	bcd	EC:1.3.8.1	K00248	butyryl-CoA dehydrogenase
		EC:2.8.3.8	K01034; K01035;K19709	acetate CoA/acetoacetate CoA-transferase; acetate CoA-transferase
	ptb	EC:2.3.1.19	K00634	phosphate butyryltransferase
	buk	EC:2.7.2.7	K00929	butyrate kinase
Propionate production from Succinate Pathway	PDH	EC:1.2.4.1	K00161; K00162; K00163	pyruvate dehydrogenase E1 component
	scpB	EC:7.2.4.3	K11264	methylmalonyl-CoA decarboxylase
	mdh	EC:1.1.1.37	K00024; K00026	malate dehydrogenase
	mdh	EC:1.1.1.38	K00027	malate dehydrogenase (oxaloacetate-decarboxylating)
	mdh	EC:1.1.1.40	K00029	malate dehydrogenase (oxaloacetate-decarboxylating)(NADP+)
	mdh	EC:1.1.5.4	K00116	malate dehydrogenase (quinone)
	fum	EC:4.2.1.2	K01676; K01677; K01678; K01679	fumarate hydratase
	frd	EC:1.3.5.4	K00244; K00245	fumarate reductase
	sdh	EC:1.3.5.1	K00239; K00240	Succinate dehydrogenase
	pct	EC:2.8.3.1	K01026	propionate CoA-transferase
	suc	EC:6.2.1.5	K01900; K01902; K01903	succinyl-CoA synthetase
	MUT	EC:5.4.99.2	K01847; K01848; K01849	methylmalonyl-CoA mutase
	epi	EC:5.1.99.1	K05606	methylmalonyl-CoA/ethylmalonyl-CoA epimerase
Propionate production via lactate, acrylate pathway	LDH	EC:1.1.1.27	K00016	L-lactate dehydrogenase
	acd	EC:1.3.8.7	K00249	acyl-CoA dehydrogenase

## Sheet: Table S14
Table S14. Phylogenetic analysis of genes involved in SCFA production and their expression profile in GIT (average TPM values were provided).
GeneID	Entry	Description	GIT	BinID	Kingdom	Phylum	Class	Order	Family	Genus	Species
CD25_2.Bin38|CD25_2_22011_77	K00016	LDH, ldh; L_lactate dehydrogenase [EC:1.1.1.27]	61.5436	CD25_2.Bin38	Bacteria	Bacillota	Bacilli	Lactobacillales	Lactobacillaceae	Lactobacillus	Lactobacillus amylovorus
CD25_2.Bin38|CD25_2_33689_128	K00016	LDH, ldh; L_lactate dehydrogenase [EC:1.1.1.27]	38.6244	CD25_2.Bin38	Bacteria	Bacillota	Bacilli	Lactobacillales	Lactobacillaceae	Lactobacillus	Lactobacillus amylovorus
CD10_4.Bin15|CD10_4_3251_11	K00016	LDH, ldh; L_lactate dehydrogenase [EC:1.1.1.27]	7.39491	CD10_4.Bin15	Bacteria	Bacillota|A	Clostridia	Oscillospirales	Butyricicoccaceae	Butyricicoccus	Butyricicoccus pullicaecorum
CD10_4.Bin15|CD10_4_7340_9	K00016	LDH, ldh; L_lactate dehydrogenase [EC:1.1.1.27]	6.93986	CD10_4.Bin15	Bacteria	Bacillota|A	Clostridia	Oscillospirales	Butyricicoccaceae	Butyricicoccus	Butyricicoccus pullicaecorum
CD1_7.Bin8|CD1_7_13188_49	K00016	LDH, ldh; L_lactate dehydrogenase [EC:1.1.1.27]	6.60338	CD1_7.Bin8	Bacteria	Bacillota	Bacilli	Lactobacillales	Lactobacillaceae	Limosilactobacillus	Limosilactobacillus reuteri
CD1_7.Bin8|CD1_7_22290_124	K00016	LDH, ldh; L_lactate dehydrogenase [EC:1.1.1.27]	6.49767	CD1_7.Bin8	Bacteria	Bacillota	Bacilli	Lactobacillales	Lactobacillaceae	Limosilactobacillus	Limosilactobacillus reuteri
CD1_7.Bin8|CD1_7_24903_49	K00016	LDH, ldh; L_lactate dehydrogenase [EC:1.1.1.27]	6.21599	CD1_7.Bin8	Bacteria	Bacillota	Bacilli	Lactobacillales	Lactobacillaceae	Limosilactobacillus	Limosilactobacillus reuteri
ID1_6.Bin3|A90ID_23403_38	K00016	LDH, ldh; L_lactate dehydrogenase [EC:1.1.1.27]	5.06751	ID1_6.Bin3	Bacteria	Bacillota	Bacilli	Lactobacillales	Lactobacillaceae	Ligilactobacillus	Ligilactobacillus murinus
CD90_1.Bin117|CD90_1_296836_15	K00016	LDH, ldh; L_lactate dehydrogenase [EC:1.1.1.27]	4.4569	CD90_1.Bin117	Bacteria	Bacillota|A	Clostridia	Lachnospirales	Lachnospiraceae	CAG_791	CAG_791 sp002394525
CD30_1.Bin15|CD30_1_99180_8	K00016	LDH, ldh; L_lactate dehydrogenase [EC:1.1.1.27]	4.31234	CD30_1.Bin15	Bacteria	Bacillota|A	Clostridia	Oscillospirales	Ruminococcaceae	Fournierella	Fournierella massiliensis
CD90_1.Bin105|CD90_1_339929_45	K00016	LDH, ldh; L_lactate dehydrogenase [EC:1.1.1.27]	4.30407	CD90_1.Bin105	Bacteria	Bacillota|A	Clostridia	Lachnospirales	Lachnospiraceae	CAG_791	CAG_791 sp902785055
RD30_7.Bin12|A44RD_44077_1	K00016	LDH, ldh; L_lactate dehydrogenase [EC:1.1.1.27]	3.35956	RD30_7.Bin12	Bacteria	Bacillota	Bacilli	Erysipelotrichales	Erysipelatoclostridiaceae	Sharpea	Sharpea azabuensis
RD30_2.Bin50|A37RD_42300_20	K00016	LDH, ldh; L_lactate dehydrogenase [EC:1.1.1.27]	3.21177	RD30_2.Bin50	Bacteria	Actinobacteriota	Actinomycetia	Actinomycetales	Bifidobacteriaceae	Bifidobacterium	Bifidobacterium globosum
CD30_7.Bin4|CD30_7_56259_50	K00016	LDH, ldh; L_lactate dehydrogenase [EC:1.1.1.27]	2.48732	CD30_7.Bin4	Bacteria	Bacillota|A	Clostridia	Lachnospirales	Lachnospiraceae	Schaedlerella
RD30_8.Bin31|A45RD_119959_14	K00016	LDH, ldh; L_lactate dehydrogenase [EC:1.1.1.27]	2.16183	RD30_8.Bin31	Bacteria	Bacillota|A	Clostridia	Lachnospirales	Lachnospiraceae	CAG_791	CAG_791 sp900319245
CD1_1.Bin21|CD1_1_24058_69	K00016	LDH, ldh; L_lactate dehydrogenase [EC:1.1.1.27]	2.03257	CD1_1.Bin21	Bacteria	Bacillota|A	Clostridia	Lachnospirales	Lachnospiraceae	Ruminococcus_B	Ruminococcus_B gnavus
RD1_2.Bin15|A82RD_41845_62	K00016	LDH, ldh; L_lactate dehydrogenase [EC:1.1.1.27]	1.97611	RD1_2.Bin15	Bacteria	Bacillota	Bacilli	Lactobacillales	Streptococcaceae	Streptococcus	Streptococcus suis_N
ID90_6.Bin67|A30ID_2_43537_69	K00016	LDH, ldh; L_lactate dehydrogenase [EC:1.1.1.27]	1.93415	ID90_6.Bin67	Bacteria	Bacillota|A	Clostridia	Oscillospirales	Acutalibacteraceae	RUG420	RUG420 sp900317085
RD1_7.Bin26|A88RD_49759_135	K00016	LDH, ldh; L_lactate dehydrogenase [EC:1.1.1.27]	1.87363	RD1_7.Bin26	Bacteria	Bacillota	Bacilli	Lactobacillales	Lactobacillaceae	Limosilactobacillus	Limosilactobacillus mucosae
RD30_12.Bin53|A50RD_290862_11	K00016	LDH, ldh; L_lactate dehydrogenase [EC:1.1.1.27]	1.83042	RD30_12.Bin53	Bacteria	Bacillota|A	Clostridia	Oscillospirales	Oscillospiraceae
ID1_2.Bin33|A83ID_12716_13	K00016	LDH, ldh; L_lactate dehydrogenase [EC:1.1.1.27]	1.73224	ID1_2.Bin33	Bacteria	Bacillota	Bacilli	Lactobacillales	Enterococcaceae	Enterococcus_B	Enterococcus_B hirae
RD30_7.Bin40|A44RD_175865_398	K00016	LDH, ldh; L_lactate dehydrogenase [EC:1.1.1.27]	1.71664	RD30_7.Bin40	Bacteria	Bacillota	Bacilli	Lactobacillales	Streptococcaceae	Streptococcus	Streptococcus gallolyticus
CD25_4.Bin21|CD25_4_25300_70	K00016	LDH, ldh; L_lactate dehydrogenase [EC:1.1.1.27]	1.67967	CD25_4.Bin21	Bacteria	Bacillota|A	Clostridia	Oscillospirales	Ruminococcaceae	UBA866
CD25_4.Bin21|CD25_4_34208_26	K00016	LDH, ldh; L_lactate dehydrogenase [EC:1.1.1.27]	1.62848	CD25_4.Bin21	Bacteria	Bacillota|A	Clostridia	Oscillospirales	Ruminococcaceae	UBA866
CD90_6.Bin76|CD90_6_113270_28	K00016	LDH, ldh; L_lactate dehydrogenase [EC:1.1.1.27]	1.51688	CD90_6.Bin76	Bacteria	Bacillota|A	Clostridia	Oscillospirales	Oscillospiraceae	CAG_110
RD30_4.Bin64|A41RD_86476_31	K00016	LDH, ldh; L_lactate dehydrogenase [EC:1.1.1.27]	1.51656	RD30_4.Bin64	Bacteria	Bacillota|A	Clostridia	Oscillospirales	Oscillospiraceae
ID30_4.Bin8|A47ID_43971_7	K00016	LDH, ldh; L_lactate dehydrogenase [EC:1.1.1.27]	1.44877	ID30_4.Bin8	Bacteria	Bacillota|A	Clostridia	Oscillospirales	Acutalibacteraceae	Ruminococcus_E	Ruminococcus_E sp900317315
RD90_4.Bin62|A15RD_137933_5	K00016	LDH, ldh; L_lactate dehydrogenase [EC:1.1.1.27]	1.38038	RD90_4.Bin62	Bacteria	Bacillota|A	Clostridia	Peptostreptococcales	Anaerovoracaceae	RUG099
CD30_3.Bin42|CD30_3_31419_187	K00016	LDH, ldh; L_lactate dehydrogenase [EC:1.1.1.27]	1.18676	CD30_3.Bin42	Bacteria	Bacillota|A	Clostridia	Oscillospirales	Acutalibacteraceae	Ruminococcus_E	Ruminococcus_E sp900319655
RD1_7.Bin28|A88RD_15912_265	K00016	LDH, ldh; L_lactate dehydrogenase [EC:1.1.1.27]	1.12278	RD1_7.Bin28	Bacteria	Bacillota	Bacilli	Lactobacillales	Streptococcaceae	Streptococcus
CD90_8.Bin116|CD90_8_94721_41	K00016	LDH, ldh; L_lactate dehydrogenase [EC:1.1.1.27]	1.1055	CD90_8.Bin116	Bacteria	Actinobacteriota	Coriobacteriia	Coriobacteriales	Atopobiaceae	Olsenella	Olsenella umbonata
RD1_7.Bin26|A88RD_59013_146	K00016	LDH, ldh; L_lactate dehydrogenase [EC:1.1.1.27]	1.09044	RD1_7.Bin26	Bacteria	Bacillota	Bacilli	Lactobacillales	Lactobacillaceae	Limosilactobacillus	Limosilactobacillus mucosae
ID30_4.Bin9|A47ID_42166_14	K00016	LDH, ldh; L_lactate dehydrogenase [EC:1.1.1.27]	1.06748	ID30_4.Bin9	Bacteria	Bacillota|A	Clostridia	Lachnospirales	Lachnospiraceae	CAG_791	CAG_791 sp002395235
RD1_7.Bin26|A88RD_49759_258	K00016	LDH, ldh; L_lactate dehydrogenase [EC:1.1.1.27]	0.993904	RD1_7.Bin26	Bacteria	Bacillota	Bacilli	Lactobacillales	Lactobacillaceae	Limosilactobacillus	Limosilactobacillus mucosae
CD25_5.Bin33|CD25_5_51123_6	K00016	LDH, ldh; L_lactate dehydrogenase [EC:1.1.1.27]	0.968287	CD25_5.Bin33	Bacteria	Bacillota|A	Clostridia	Oscillospirales	Oscillospiraceae	UBA9475	UBA9475 sp002161675
ID1_2.Bin7|A83ID_36015_25	K00016	LDH, ldh; L_lactate dehydrogenase [EC:1.1.1.27]	0.93561	ID1_2.Bin7	Bacteria	Bacillota|A	Clostridia	Clostridiales	Clostridiaceae	Clostridium_P	Clostridium_P perfringens
CD25_4.Bin10|CD25_4_11805_137	K00016	LDH, ldh; L_lactate dehydrogenase [EC:1.1.1.27]	0.868367	CD25_4.Bin10	Bacteria	Bacillota|A	Clostridia	Lachnospirales	Lachnospiraceae	Sellimonas	Sellimonas intestinalis
CD90_6.Bin133|CD90_6_93043_126	K00016	LDH, ldh; L_lactate dehydrogenase [EC:1.1.1.27]	0.831466	CD90_6.Bin133	Bacteria	Bacillota|A	Clostridia	Oscillospirales	Ruminococcaceae	Ruthenibacterium	Ruthenibacterium lactatiformans
ID1_2.Bin33|A83ID_47041_75	K00016	LDH, ldh; L_lactate dehydrogenase [EC:1.1.1.27]	0.821652	ID1_2.Bin33	Bacteria	Bacillota	Bacilli	Lactobacillales	Enterococcaceae	Enterococcus_B	Enterococcus_B hirae
RD30_6.Bin78|A43RD_106477_1	K00016	LDH, ldh; L_lactate dehydrogenase [EC:1.1.1.27]	0.812363	RD30_6.Bin78	Bacteria	Bacillota|A	Clostridia	Oscillospirales	Acutalibacteraceae	Ruminococcus_E	Ruminococcus_E sp900316555
CD10_1.Bin36|CD10_1_7974_90	K00016	LDH, ldh; L_lactate dehydrogenase [EC:1.1.1.27]	0.765304	CD10_1.Bin36	Bacteria	Actinobacteriota	Coriobacteriia	Coriobacteriales	Atopobiaceae	Olsenella_B	Olsenella_B sp000752675
ID90_1.Bin22|A6ID_2_7471_5	K00016	LDH, ldh; L_lactate dehydrogenase [EC:1.1.1.27]	0.753203	ID90_1.Bin22	Bacteria	Bacillota|A	Clostridia	Oscillospirales	Acutalibacteraceae	Ruminococcus_E	Ruminococcus_E sp902799325
CD1_1.Bin23|CD1_1_43821_103	K00016	LDH, ldh; L_lactate dehydrogenase [EC:1.1.1.27]	0.735238	CD1_1.Bin23	Bacteria	Bacillota	Bacilli	Lactobacillales	Enterococcaceae	Enterococcus	Enterococcus faecalis
RD30_9.Bin49|A47RD_92546_32	K00016	LDH, ldh; L_lactate dehydrogenase [EC:1.1.1.27]	0.724819	RD30_9.Bin49	Bacteria	Bacillota|A	Clostridia|A	Christensenellales	CAG_74	RUG563
CD1_2.Bin21|CD1_2_26351_87	K00016	LDH, ldh; L_lactate dehydrogenase [EC:1.1.1.27]	0.712644	CD1_2.Bin21	Bacteria	Bacillota|A	Clostridia	Oscillospirales	Acutalibacteraceae	An172	An172 sp002160515
ID25_5.Bin60|A66ID_147066_14	K00016	LDH, ldh; L_lactate dehydrogenase [EC:1.1.1.27]	0.707145	ID25_5.Bin60	Bacteria	Bacillota|A	Clostridia	Lachnospirales	Lachnospiraceae	CAG_791
CD90_2.Bin16|CD90_2_8413_113	K00016	LDH, ldh; L_lactate dehydrogenase [EC:1.1.1.27]	0.673655	CD90_2.Bin16	Bacteria	Bacillota|A	Clostridia	Oscillospirales	Acutalibacteraceae	Ruminococcus_E
ID1_6.Bin9|A90ID_20880_5	K00016	LDH, ldh; L_lactate dehydrogenase [EC:1.1.1.27]	0.666895	ID1_6.Bin9	Bacteria	Bacillota	Bacilli	Lactobacillales	Enterococcaceae	Enterococcus_B	Enterococcus_B lactis
CD30_6.Bin44|CD30_6_45461_196	K00016	LDH, ldh; L_lactate dehydrogenase [EC:1.1.1.27]	0.655572	CD30_6.Bin44	Bacteria	Bacillota|A	Clostridia	Lachnospirales	Lachnospiraceae	Blautia	Blautia sp900555025
CD10_3.Bin20|CD10_3_3949_181	K00016	LDH, ldh; L_lactate dehydrogenase [EC:1.1.1.27]	0.6519	CD10_3.Bin20	Bacteria	Bacillota|A	Clostridia	Lachnospirales	Lachnospiraceae	Blautia	Blautia sp900541955
CD1_1.Bin23|CD1_1_24579_37	K00016	LDH, ldh; L_lactate dehydrogenase [EC:1.1.1.27]	0.642688	CD1_1.Bin23	Bacteria	Bacillota	Bacilli	Lactobacillales	Enterococcaceae	Enterococcus	Enterococcus faecalis
CD30_1.Bin36|CD30_1_65108_7	K00016	LDH, ldh; L_lactate dehydrogenase [EC:1.1.1.27]	0.619446	CD30_1.Bin36	Bacteria	Bacillota|A	Clostridia	Oscillospirales	Acutalibacteraceae	UBA1691	UBA1691 sp002320555
ID10_3.Bin2|A63ID_10523_69	K00016	LDH, ldh; L_lactate dehydrogenase [EC:1.1.1.27]	0.599359	ID10_3.Bin2	Bacteria	Bacillota	Bacilli	Erysipelotrichales	Erysipelotrichaceae	UBA9076
CD1_1.Bin9|CD1_1_33658_49	K00016	LDH, ldh; L_lactate dehydrogenase [EC:1.1.1.27]	0.585644	CD1_1.Bin9	Bacteria	Bacillota|A	Clostridia	Lachnospirales	Lachnospiraceae	Blautia	Blautia sp900556555
CD90_9.Bin145|CD90_9_265753_18	K00016	LDH, ldh; L_lactate dehydrogenase [EC:1.1.1.27]	0.580973	CD90_9.Bin145	Bacteria	Bacillota	Bacilli	Erysipelotrichales	Erysipelotrichaceae	Bulleidia
RD90_8.Bin25|A23RD_89485_18	K00016	LDH, ldh; L_lactate dehydrogenase [EC:1.1.1.27]	0.573039	RD90_8.Bin25	Bacteria	Bacillota|A	Clostridia	Lachnospirales	Lachnospiraceae	Agathobacter	Agathobacter faecis
ID90_6.Bin55|A30ID_2_42032_32	K00016	LDH, ldh; L_lactate dehydrogenase [EC:1.1.1.27]	0.571255	ID90_6.Bin55	Bacteria	Bacillota|A	Clostridia	Oscillospirales	Acutalibacteraceae	Ruminococcus_E
CD30_7.Bin11|CD30_7_5296_37	K00016	LDH, ldh; L_lactate dehydrogenase [EC:1.1.1.27]	0.569479	CD30_7.Bin11	Bacteria	Bacillota|A	Clostridia	Oscillospirales	Butyricicoccaceae	Agathobaculum
RD25_8.Bin39|A58RD_309948_60	K00016	LDH, ldh; L_lactate dehydrogenase [EC:1.1.1.27]	0.558292	RD25_8.Bin39	Bacteria	Bacillota	Bacilli	Erysipelotrichales	Erysipelotrichaceae	Bulleidia
RD30_9.Bin10|A47RD_187258_26	K00016	LDH, ldh; L_lactate dehydrogenase [EC:1.1.1.27]	0.553522	RD30_9.Bin10	Bacteria	Bacillota|A	Clostridia	Oscillospirales	Acutalibacteraceae	Ruminococcus_E
CD30_7.Bin55|CD30_7_67906_77	K00016	LDH, ldh; L_lactate dehydrogenase [EC:1.1.1.27]	0.550936	CD30_7.Bin55	Bacteria	Bacillota|A	Clostridia	Lachnospirales	Lachnospiraceae	Clostridium_Q	Clostridium_Q saccharolyticum|A
CD25_2.Bin1|CD25_2_34870_2	K00016	LDH, ldh; L_lactate dehydrogenase [EC:1.1.1.27]	0.479507	CD25_2.Bin1	Bacteria	Bacillota|A	Clostridia	Lachnospirales	Lachnospiraceae	UBA9502
CD90_8.Bin132|CD90_8_139840_8	K00016	LDH, ldh; L_lactate dehydrogenase [EC:1.1.1.27]	0.472222	CD90_8.Bin132	Bacteria	Bacillota|A	Clostridia	Oscillospirales	Oscillospiraceae	CAG_110
CD90_10.Bin111|CD90_10_280576_21	K00016	LDH, ldh; L_lactate dehydrogenase [EC:1.1.1.27]	0.458804	CD90_10.Bin111	Bacteria	Bacillota|A	Clostridia	Oscillospirales	Oscillospiraceae	Lawsonibacter	Lawsonibacter sp000177015
RD25_11.Bin96|A73RD_52901_134	K00016	LDH, ldh; L_lactate dehydrogenase [EC:1.1.1.27]	0.45812	RD25_11.Bin96	Bacteria	Spirochaetota	Spirochaetia	Treponematales	Treponemataceae	Treponema_D
ID25_3.Bin13|A56ID_73568_5	K00016	LDH, ldh; L_lactate dehydrogenase [EC:1.1.1.27]	0.449579	ID25_3.Bin13	Bacteria	Bacillota|A	Clostridia	Peptostreptococcales	Anaerovoracaceae	RUG099
RD90_9.Bin26|A26RD_27786_24	K00016	LDH, ldh; L_lactate dehydrogenase [EC:1.1.1.27]	0.424104	RD90_9.Bin26	Bacteria	Bacillota|A	Clostridia|A	Christensenellales	CAG_74	UBA2862
CD10_6.Bin36|CD10_6_15473_22	K00016	LDH, ldh; L_lactate dehydrogenase [EC:1.1.1.27]	0.416672	CD10_6.Bin36	Bacteria	Bacillota|A	Clostridia	Oscillospirales	Ruminococcaceae	Anaerotruncus
RD90_10.Bin102|A30RD_7255_16	K00016	LDH, ldh; L_lactate dehydrogenase [EC:1.1.1.27]	0.415124	RD90_10.Bin102	Bacteria	Actinobacteriota	Coriobacteriia	Coriobacteriales	Atopobiaceae	RUG721	RUG721 sp900321745
RD30_9.Bin104|A47RD_257885_8	K00016	LDH, ldh; L_lactate dehydrogenase [EC:1.1.1.27]	0.413348	RD30_9.Bin104	Bacteria	Bacillota|A	Clostridia	Oscillospirales	Acutalibacteraceae	Ruminococcus_E
RD90_3.Bin145|A10RD_245920_51	K00016	LDH, ldh; L_lactate dehydrogenase [EC:1.1.1.27]	0.400709	RD90_3.Bin145	Bacteria	Bacillota|A	Clostridia	Saccharofermentanales	Saccharofermentanaceae	Saccharofermentans
CD90_5.Bin25|CD90_5_219101_15	K00016	LDH, ldh; L_lactate dehydrogenase [EC:1.1.1.27]	0.396883	CD90_5.Bin25	Bacteria	Bacillota|A	Clostridia	Lachnospirales	Lachnospiraceae	2鏈?4鏃?
RD90_11.Bin17|A33RD_6518_56	K00016	LDH, ldh; L_lactate dehydrogenase [EC:1.1.1.27]	0.3883	RD90_11.Bin17	Bacteria	Bacillota|A	Clostridia	Lachnospirales	Lachnospiraceae	CAG_791	CAG_791 sp900317555
CD10_6.Bin36|CD10_6_3388_15	K00016	LDH, ldh; L_lactate dehydrogenase [EC:1.1.1.27]	0.386677	CD10_6.Bin36	Bacteria	Bacillota|A	Clostridia	Oscillospirales	Ruminococcaceae	Anaerotruncus
CD10_3.Bin32|CD10_3_8689_9	K00016	LDH, ldh; L_lactate dehydrogenase [EC:1.1.1.27]	0.383411	CD10_3.Bin32	Bacteria	Bacillota|A	Clostridia	Oscillospirales	Ruminococcaceae	UMGS599	UMGS599 sp900543705
RD90_6.Bin94|A21RD_3143_1	K00016	LDH, ldh; L_lactate dehydrogenase [EC:1.1.1.27]	0.367934	RD90_6.Bin94	Bacteria	Bacillota|C	Negativicutes	Selenomonadales	Selenomonadaceae	UBA7018
CD30_1.Bin54|CD30_1_90733_47	K00016	LDH, ldh; L_lactate dehydrogenase [EC:1.1.1.27]	0.367722	CD30_1.Bin54	Bacteria	Bacillota|A	Clostridia	Lachnospirales	Lachnospiraceae	Mediterraneibacter	Mediterraneibacter sp900752395
ID1_6.Bin9|A90ID_16797_18	K00016	LDH, ldh; L_lactate dehydrogenase [EC:1.1.1.27]	0.354261	ID1_6.Bin9	Bacteria	Bacillota	Bacilli	Lactobacillales	Enterococcaceae	Enterococcus_B	Enterococcus_B lactis
RD90_11.Bin17|A33RD_19270_29	K00016	LDH, ldh; L_lactate dehydrogenase [EC:1.1.1.27]	0.351274	RD90_11.Bin17	Bacteria	Bacillota|A	Clostridia	Lachnospirales	Lachnospiraceae	CAG_791	CAG_791 sp900317555
ID90_2.Bin88|A10ID_2_67245_105	K00016	LDH, ldh; L_lactate dehydrogenase [EC:1.1.1.27]	0.33673	ID90_2.Bin88	Bacteria	Bacillota|A	Clostridia	Lachnospirales	Lachnospiraceae	Eubacterium_G
RD10_5.Bin2|A65RD_47332_33	K00016	LDH, ldh; L_lactate dehydrogenase [EC:1.1.1.27]	0.335061	RD10_5.Bin2	Bacteria	Actinobacteriota	Actinomycetia	Actinomycetales	Actinomycetaceae	Pauljensenia	Pauljensenia hyovaginalis
CD30_2.Bin60|CD30_2_74135_45	K00016	LDH, ldh; L_lactate dehydrogenase [EC:1.1.1.27]	0.334813	CD30_2.Bin60	Bacteria	Bacillota|A	Clostridia	Lachnospirales	Lachnospiraceae	Hungatella	Hungatella sp005845265
CD90_1.Bin114|CD90_1_43371_90	K00016	LDH, ldh; L_lactate dehydrogenase [EC:1.1.1.27]	0.3341	CD90_1.Bin114	Bacteria	Bacillota|A	Clostridia	Oscillospirales	Acutalibacteraceae	UBA6857
CD25_5.Bin19|CD25_5_67966_52	K00016	LDH, ldh; L_lactate dehydrogenase [EC:1.1.1.27]	0.329161	CD25_5.Bin19	Bacteria	Bacillota|A	Clostridia	Oscillospirales	Oscillospiraceae	Flavonifractor	Flavonifractor plautii
RD90_8.Bin25|A23RD_95049_104	K00016	LDH, ldh; L_lactate dehydrogenase [EC:1.1.1.27]	0.327771	RD90_8.Bin25	Bacteria	Bacillota|A	Clostridia	Lachnospirales	Lachnospiraceae	Agathobacter	Agathobacter faecis
CD90_5.Bin25|CD90_5_227514_178	K00016	LDH, ldh; L_lactate dehydrogenase [EC:1.1.1.27]	0.32143	CD90_5.Bin25	Bacteria	Bacillota|A	Clostridia	Lachnospirales	Lachnospiraceae	2鏈?4鏃?
CD30_6.Bin2|CD30_6_93814_1	K00016	LDH, ldh; L_lactate dehydrogenase [EC:1.1.1.27]	0.319567	CD30_6.Bin2	Bacteria	Bacillota|A	Clostridia	Clostridiales	Clostridiaceae	Clostridium	Clostridium paraputrificum
RD25_10.Bin34|A67RD_93962_48	K00016	LDH, ldh; L_lactate dehydrogenase [EC:1.1.1.27]	0.313027	RD25_10.Bin34	Bacteria	Bacillota|A	Clostridia	Oscillospirales	Acutalibacteraceae	Ruminococcus_E
RD1_7.Bin5|A88RD_27514_63	K00016	LDH, ldh; L_lactate dehydrogenase [EC:1.1.1.27]	0.312726	RD1_7.Bin5	Bacteria	Fusobacteriota	Fusobacteriia	Fusobacteriales	Fusobacteriaceae	Fusobacterium|C	Fusobacterium|C necrophorum
CD90_7.Bin10|CD90_7_82415_7	K00016	LDH, ldh; L_lactate dehydrogenase [EC:1.1.1.27]	0.310387	CD90_7.Bin10	Bacteria	Bacillota|A	Clostridia	Oscillospirales	Acutalibacteraceae	Ruminococcus_E
CD30_4.Bin76|CD30_4_116279_9	K00016	LDH, ldh; L_lactate dehydrogenase [EC:1.1.1.27]	0.309806	CD30_4.Bin76	Bacteria	Bacillota|A	Clostridia	Oscillospirales	Acutalibacteraceae	Ruminococcus_E	Ruminococcus_E sp902763855
CD90_8.Bin1|CD90_8_216893_72	K00016	LDH, ldh; L_lactate dehydrogenase [EC:1.1.1.27]	0.30742	CD90_8.Bin1	Bacteria	Bacillota|A	Clostridia	Oscillospirales	Acutalibacteraceae	UBA6857
RD90_7.Bin105|A22RD_183395_65	K00016	LDH, ldh; L_lactate dehydrogenase [EC:1.1.1.27]	0.302515	RD90_7.Bin105	Bacteria	Bacillota|A	Clostridia	Lachnospirales	Lachnospiraceae	CAG_791
CD90_5.Bin68|CD90_5_51648_13	K00016	LDH, ldh; L_lactate dehydrogenase [EC:1.1.1.27]	0.299991	CD90_5.Bin68	Bacteria	Bacillota|A	Clostridia	Lachnospirales	Lachnospiraceae	CHKCI001
RD90_7.Bin115|A22RD_34542_62	K00016	LDH, ldh; L_lactate dehydrogenase [EC:1.1.1.27]	0.299815	RD90_7.Bin115	Bacteria	Bacillota|A	Clostridia	Oscillospirales	Acutalibacteraceae	Ruminococcus_E	Ruminococcus_E sp003499325
CD30_5.Bin46|CD30_5_55692_10	K00016	LDH, ldh; L_lactate dehydrogenase [EC:1.1.1.27]	0.2949	CD30_5.Bin46	Bacteria	Bacillota|A	Clostridia	Lachnospirales	Lachnospiraceae	2鏈?4鏃?
CD90_8.Bin59|CD90_8_48843_114	K00016	LDH, ldh; L_lactate dehydrogenase [EC:1.1.1.27]	0.290995	CD90_8.Bin59	Bacteria	Bacillota|A	Clostridia	Oscillospirales	Oscillospiraceae	CAG_110
RD25_2.Bin119|A52RD_112728_5	K00016	LDH, ldh; L_lactate dehydrogenase [EC:1.1.1.27]	0.287417	RD25_2.Bin119	Bacteria	Bacillota|A	Clostridia|A	Christensenellales	CAG_74	Firm_10
CD90_5.Bin68|CD90_5_58949_47	K00016	LDH, ldh; L_lactate dehydrogenase [EC:1.1.1.27]	0.287376	CD90_5.Bin68	Bacteria	Bacillota|A	Clostridia	Lachnospirales	Lachnospiraceae	CHKCI001
RD10_3.Bin16|A63RD_38402_242	K00016	LDH, ldh; L_lactate dehydrogenase [EC:1.1.1.27]	0.283869	RD10_3.Bin16	Bacteria	Bacillota|A	Clostridia	Saccharofermentanales	Fastidiosipilaceae	JAAYOA01
CD30_2.Bin7|CD30_2_22102_16	K00016	LDH, ldh; L_lactate dehydrogenase [EC:1.1.1.27]	0.283226	CD30_2.Bin7	Bacteria	Bacillota	Bacilli	Erysipelotrichales	Erysipelotrichaceae	Faecalicoccus	Faecalicoccus pleomorphus
ID90_5.Bin44|A23ID_2_2586_56	K00016	LDH, ldh; L_lactate dehydrogenase [EC:1.1.1.27]	0.272052	ID90_5.Bin44	Bacteria	Actinobacteriota	Actinomycetia	Actinomycetales	Bifidobacteriaceae	Bifidobacterium	Bifidobacterium merycicum
CD90_5.Bin35|CD90_5_246270_144	K00016	LDH, ldh; L_lactate dehydrogenase [EC:1.1.1.27]	0.270121	CD90_5.Bin35	Bacteria	Bacillota|A	Clostridia	Lachnospirales	Lachnospiraceae
CD10_2.Bin13|CD10_2_4542_15	K00016	LDH, ldh; L_lactate dehydrogenase [EC:1.1.1.27]	0.264003	CD10_2.Bin13	Bacteria	Bacillota|A	Clostridia	Lachnospirales	Lachnospiraceae	Enterocloster	Enterocloster clostridioformis|A
ID90_5.Bin49|A23ID_2_6459_6	K00016	LDH, ldh; L_lactate dehydrogenase [EC:1.1.1.27]	0.263759	ID90_5.Bin49	Bacteria	Actinobacteriota	Coriobacteriia	Coriobacteriales	Atopobiaceae	Olsenella_B	Olsenella_B sp900548775
ID30_3.Bin3|A44ID_8010_12	K00016	LDH, ldh; L_lactate dehydrogenase [EC:1.1.1.27]	0.262906	ID30_3.Bin3	Bacteria	Bacillota	Bacilli	Lactobacillales	Lactobacillaceae	Limosilactobacillus	Limosilactobacillus fermentum
CD30_2.Bin7|CD30_2_22102_209	K00016	LDH, ldh; L_lactate dehydrogenase [EC:1.1.1.27]	0.261712	CD30_2.Bin7	Bacteria	Bacillota	Bacilli	Erysipelotrichales	Erysipelotrichaceae	Faecalicoccus	Faecalicoccus pleomorphus
ID90_5.Bin44|A23ID_2_12909_262	K00016	LDH, ldh; L_lactate dehydrogenase [EC:1.1.1.27]	0.252834	ID90_5.Bin44	Bacteria	Actinobacteriota	Actinomycetia	Actinomycetales	Bifidobacteriaceae	Bifidobacterium	Bifidobacterium merycicum
CD30_2.Bin60|CD30_2_45747_65	K00016	LDH, ldh; L_lactate dehydrogenase [EC:1.1.1.27]	0.251976	CD30_2.Bin60	Bacteria	Bacillota|A	Clostridia	Lachnospirales	Lachnospiraceae	Hungatella	Hungatella sp005845265
RD90_4.Bin79|A15RD_169599_257	K00016	LDH, ldh; L_lactate dehydrogenase [EC:1.1.1.27]	0.247673	RD90_4.Bin79	Bacteria	Spirochaetota	Spirochaetia	Treponematales	Treponemataceae	Treponema_D	Treponema_D bryantii_B
CD30_5.Bin46|CD30_5_34162_38	K00016	LDH, ldh; L_lactate dehydrogenase [EC:1.1.1.27]	0.247309	CD30_5.Bin46	Bacteria	Bacillota|A	Clostridia	Lachnospirales	Lachnospiraceae	2鏈?4鏃?
CD10_1.Bin35|CD10_1_8921_6	K00016	LDH, ldh; L_lactate dehydrogenase [EC:1.1.1.27]	0.244218	CD10_1.Bin35	Bacteria	Bacillota	Bacilli	Erysipelotrichales	Erysipelatoclostridiaceae	Erysipelatoclostridium	Erysipelatoclostridium spiroforme
CD30_2.Bin64|CD30_2_62676_40	K00016	LDH, ldh; L_lactate dehydrogenase [EC:1.1.1.27]	0.24347	CD30_2.Bin64	Bacteria	Bacillota|A	Clostridia|A	Christensenellales	CAG_74	HGM11575
RD30_8.Bin101|A45RD_31385_19	K00016	LDH, ldh; L_lactate dehydrogenase [EC:1.1.1.27]	0.24336	RD30_8.Bin101	Bacteria	Bacillota|A	Clostridia	Oscillospirales	Acutalibacteraceae	Ruminococcus_E	Ruminococcus_E sp900100595
CD90_1.Bin4|CD90_1_363795_188	K00016	LDH, ldh; L_lactate dehydrogenase [EC:1.1.1.27]	0.240969	CD90_1.Bin4	Bacteria	Bacillota|A	Clostridia	Lachnospirales	Lachnospiraceae	Faecalimonas
CD30_5.Bin46|CD30_5_97767_11	K00016	LDH, ldh; L_lactate dehydrogenase [EC:1.1.1.27]	0.238132	CD30_5.Bin46	Bacteria	Bacillota|A	Clostridia	Lachnospirales	Lachnospiraceae	2鏈?4鏃?
ID90_1.Bin80|A6ID_2_2295_11	K00016	LDH, ldh; L_lactate dehydrogenase [EC:1.1.1.27]	0.233133	ID90_1.Bin80	Bacteria	Actinobacteriota	Coriobacteriia	Coriobacteriales	Atopobiaceae	RUG721
ID90_2.Bin1|A10ID_2_150234_5	K00016	LDH, ldh; L_lactate dehydrogenase [EC:1.1.1.27]	0.22856	ID90_2.Bin1	Bacteria	Bacillota|A	Clostridia	Peptostreptococcales	Anaerovoracaceae	UBA1191
CD25_3.Bin42|CD25_3_17593_62	K00016	LDH, ldh; L_lactate dehydrogenase [EC:1.1.1.27]	0.223306	CD25_3.Bin42	Bacteria	Bacillota	Bacilli	Erysipelotrichales	Erysipelotrichaceae	Clostridium|AQ	Clostridium|AQ innocuum
RD10_8.Bin87|A72RD_83977_216	K00016	LDH, ldh; L_lactate dehydrogenase [EC:1.1.1.27]	0.214957	RD10_8.Bin87	Bacteria	Bacillota|A	Clostridia	Lachnospirales	Lachnospiraceae	CAG_791
ID25_3.Bin20|A56ID_15683_2	K00016	LDH, ldh; L_lactate dehydrogenase [EC:1.1.1.27]	0.209277	ID25_3.Bin20	Bacteria	Bacillota|A	Clostridia	Oscillospirales	Acutalibacteraceae	Ruminococcus_E	Ruminococcus_E sp902798755
RD10_9.Bin89|A74RD_176074_2	K00016	LDH, ldh; L_lactate dehydrogenase [EC:1.1.1.27]	0.205782	RD10_9.Bin89	Bacteria	Bacillota|A	Clostridia	Oscillospirales	Oscillospiraceae	CAG_110
CD25_3.Bin42|CD25_3_17593_63	K00016	LDH, ldh; L_lactate dehydrogenase [EC:1.1.1.27]	0.20346	CD25_3.Bin42	Bacteria	Bacillota	Bacilli	Erysipelotrichales	Erysipelotrichaceae	Clostridium|AQ	Clostridium|AQ innocuum
RD90_6.Bin12|A21RD_15515_44	K00016	LDH, ldh; L_lactate dehydrogenase [EC:1.1.1.27]	0.199587	RD90_6.Bin12	Bacteria	Bacillota|A	Clostridia	Lachnospirales	Lachnospiraceae	CAG_194
RD1_1.Bin26|A80RD_70897_31	K00016	LDH, ldh; L_lactate dehydrogenase [EC:1.1.1.27]	0.197342	RD1_1.Bin26	Bacteria	Bacillota	Bacilli	Lactobacillales	Streptococcaceae	Streptococcus
RD25_9.Bin94|A66RD_181197_137	K00016	LDH, ldh; L_lactate dehydrogenase [EC:1.1.1.27]	0.194738	RD25_9.Bin94	Bacteria	Bacillota|A	Clostridia	Lachnospirales	Lachnospiraceae	Butyrivibrio
CD30_6.Bin2|CD30_6_77623_44	K00016	LDH, ldh; L_lactate dehydrogenase [EC:1.1.1.27]	0.190267	CD30_6.Bin2	Bacteria	Bacillota|A	Clostridia	Clostridiales	Clostridiaceae	Clostridium	Clostridium paraputrificum
RD30_12.Bin112|A50RD_143904_48	K00016	LDH, ldh; L_lactate dehydrogenase [EC:1.1.1.27]	0.187767	RD30_12.Bin112	Bacteria	Bacillota|A	Clostridia	Lachnospirales	Lachnospiraceae	Eubacterium_Q
CD30_4.Bin97|CD30_4_193241_15	K00016	LDH, ldh; L_lactate dehydrogenase [EC:1.1.1.27]	0.185937	CD30_4.Bin97	Bacteria	Bacillota|A	Clostridia|A	Christensenellales	CAG_74	SFTH01
CD90_1.Bin114|CD90_1_28689_90	K00016	LDH, ldh; L_lactate dehydrogenase [EC:1.1.1.27]	0.182545	CD90_1.Bin114	Bacteria	Bacillota|A	Clostridia	Oscillospirales	Acutalibacteraceae	UBA6857
RD10_4.Bin58|A64RD_38377_6	K00016	LDH, ldh; L_lactate dehydrogenase [EC:1.1.1.27]	0.182236	RD10_4.Bin58	Bacteria	Bacillota|A	Clostridia	Oscillospirales	Oscillospiraceae	Flavonifractor	Flavonifractor sp900549795
RD10_1.Bin51|A60RD_38904_11	K00016	LDH, ldh; L_lactate dehydrogenase [EC:1.1.1.27]	0.181548	RD10_1.Bin51	Bacteria	Bacillota|A	Clostridia	Oscillospirales	Oscillospiraceae
ID90_4.Bin59|A17ID_2_16911_80	K00016	LDH, ldh; L_lactate dehydrogenase [EC:1.1.1.27]	0.180927	ID90_4.Bin59	Bacteria	Bacillota|A	Clostridia	Peptostreptococcales	Anaerovoracaceae	UBA1191
CD90_2.Bin117|CD90_2_75654_6	K00016	LDH, ldh; L_lactate dehydrogenase [EC:1.1.1.27]	0.180704	CD90_2.Bin117	Bacteria	Bacillota|A	Clostridia	Oscillospirales	Ruminococcaceae	Ruminococcus
RD90_8.Bin77|A23RD_15110_50	K00016	LDH, ldh; L_lactate dehydrogenase [EC:1.1.1.27]	0.180069	RD90_8.Bin77	Bacteria	Bacillota|A	Clostridia	Lachnospirales	UBA1390	RUG12817	RUG12817 sp902782895
ID90_6.Bin68|A30ID_2_23761_75	K00016	LDH, ldh; L_lactate dehydrogenase [EC:1.1.1.27]	0.178149	ID90_6.Bin68	Bacteria	Bacillota	Bacilli	Erysipelotrichales	Erysipelotrichaceae	UBA4312	UBA4312 sp002394635
RD90_7.Bin16|A22RD_130406_63	K00016	LDH, ldh; L_lactate dehydrogenase [EC:1.1.1.27]	0.17746	RD90_7.Bin16	Bacteria	Spirochaetota	Spirochaetia	Treponematales	Treponemataceae	Treponema_D	Treponema_D sp900316905
CD25_1.Bin58|CD25_1_111976_55	K00016	LDH, ldh; L_lactate dehydrogenase [EC:1.1.1.27]	0.176795	CD25_1.Bin58	Bacteria	Bacillota	Bacilli	Erysipelotrichales	Erysipelotrichaceae	Dielma	Dielma fastidiosa
CD30_2.Bin25|CD30_2_87311_61	K00016	LDH, ldh; L_lactate dehydrogenase [EC:1.1.1.27]	0.176182	CD30_2.Bin25	Bacteria	Bacillota|A	Clostridia	Lachnospirales	Lachnospiraceae	CAG_317	CAG_317 sp900543415
CD90_5.Bin59|CD90_5_260095_2	K00016	LDH, ldh; L_lactate dehydrogenase [EC:1.1.1.27]	0.175623	CD90_5.Bin59	Bacteria	Bacillota|A	Clostridia	Oscillospirales	Acutalibacteraceae	Ruminococcus_E
CD1_3.Bin13|CD1_3_7979_30	K00016	LDH, ldh; L_lactate dehydrogenase [EC:1.1.1.27]	0.172552	CD1_3.Bin13	Bacteria	Bacillota|A	Clostridia	Clostridiales	Clostridiaceae	Clostridium	Clostridium cuniculi
CD30_2.Bin64|CD30_2_19337_96	K00016	LDH, ldh; L_lactate dehydrogenase [EC:1.1.1.27]	0.163087	CD30_2.Bin64	Bacteria	Bacillota|A	Clostridia|A	Christensenellales	CAG_74	HGM11575
CD1_1.Bin13|CD1_1_21405_52	K00016	LDH, ldh; L_lactate dehydrogenase [EC:1.1.1.27]	0.161109	CD1_1.Bin13	Bacteria	Bacillota	Bacilli	Erysipelotrichales	Erysipelatoclostridiaceae	Erysipelatoclostridium	Erysipelatoclostridium ramosum
CD90_8.Bin101|CD90_8_92210_138	K00016	LDH, ldh; L_lactate dehydrogenase [EC:1.1.1.27]	0.155356	CD90_8.Bin101	Bacteria	Bacillota|A	Clostridia	Lachnospirales	Lachnospiraceae	CAG_81
CD10_6.Bin32|CD10_6_14583_20	K00016	LDH, ldh; L_lactate dehydrogenase [EC:1.1.1.27]	0.153863	CD10_6.Bin32	Bacteria	Bacillota|A	Clostridia	Oscillospirales	Acutalibacteraceae	Clostridium|A
CD30_2.Bin6|CD30_2_64125_94	K00016	LDH, ldh; L_lactate dehydrogenase [EC:1.1.1.27]	0.151577	CD30_2.Bin6	Bacteria	Actinobacteriota	Coriobacteriia	Coriobacteriales	Coriobacteriaceae	Collinsella	Collinsella sp900540845
CD30_4.Bin31|CD30_4_86216_15	K00016	LDH, ldh; L_lactate dehydrogenase [EC:1.1.1.27]	0.149884	CD30_4.Bin31	Bacteria	Bacillota|A	Clostridia	Oscillospirales	Acutalibacteraceae	Anaeromassilibacillus	Anaeromassilibacillus sp002159845
RD1_9.Bin3|A90RD_24603_10	K00016	LDH, ldh; L_lactate dehydrogenase [EC:1.1.1.27]	0.147247	RD1_9.Bin3	Bacteria	Pseudomonadota	Gammaproteobacteria	Burkholderiales	Neisseriaceae	Alysiella	Alysiella filiformis
CD25_1.Bin31|CD25_1_68454_49	K00016	LDH, ldh; L_lactate dehydrogenase [EC:1.1.1.27]	0.144974	CD25_1.Bin31	Bacteria	Bacillota|A	Clostridia	Lachnospirales	Lachnospiraceae	Enterocloster	Enterocloster bolteae
CD30_4.Bin31|CD30_4_52127_19	K00016	LDH, ldh; L_lactate dehydrogenase [EC:1.1.1.27]	0.144426	CD30_4.Bin31	Bacteria	Bacillota|A	Clostridia	Oscillospirales	Acutalibacteraceae	Anaeromassilibacillus	Anaeromassilibacillus sp002159845
ID90_4.Bin49|A17ID_2_293827_23	K00016	LDH, ldh; L_lactate dehydrogenase [EC:1.1.1.27]	0.143776	ID90_4.Bin49	Bacteria	Actinobacteriota	Coriobacteriia	Coriobacteriales	Eggerthellaceae
RD30_1.Bin60|A34RD_14800_65	K00016	LDH, ldh; L_lactate dehydrogenase [EC:1.1.1.27]	0.142865	RD30_1.Bin60	Bacteria	Spirochaetota	Spirochaetia	Treponematales	Treponemataceae	Treponema_D
RD30_6.Bin69|A43RD_239056_42	K00016	LDH, ldh; L_lactate dehydrogenase [EC:1.1.1.27]	0.141194	RD30_6.Bin69	Bacteria	Elusimicrobiota	Endomicrobia	Endomicrobiales	Endomicrobiaceae	RUG658
CD90_2.Bin117|CD90_2_105726_23	K00016	LDH, ldh; L_lactate dehydrogenase [EC:1.1.1.27]	0.136833	CD90_2.Bin117	Bacteria	Bacillota|A	Clostridia	Oscillospirales	Ruminococcaceae	Ruminococcus
RD25_7.Bin20|A57RD_316842_131	K00016	LDH, ldh; L_lactate dehydrogenase [EC:1.1.1.27]	0.136108	RD25_7.Bin20	Bacteria	Bacillota|A	Clostridia	Saccharofermentanales	Saccharofermentanaceae	Saccharofermentans
CD90_7.Bin103|CD90_7_112389_4	K00016	LDH, ldh; L_lactate dehydrogenase [EC:1.1.1.27]	0.134814	CD90_7.Bin103	Bacteria	Bacillota|A	Clostridia	Lachnospirales	Lachnospiraceae	Agathobacter
RD30_1.Bin2|A34RD_152449_3	K00016	LDH, ldh; L_lactate dehydrogenase [EC:1.1.1.27]	0.134398	RD30_1.Bin2	Bacteria	Bacillota|A	Clostridia	Lachnospirales	Lachnospiraceae	Pseudobutyrivibrio
ID90_4.Bin2|A17ID_2_100555_37	K00016	LDH, ldh; L_lactate dehydrogenase [EC:1.1.1.27]	0.12942	ID90_4.Bin2	Bacteria	Cyanobacteria	Vampirovibrionia	Gastranaerophilales	RUG14156
CD25_3.Bin25|CD25_3_86783_1	K00016	LDH, ldh; L_lactate dehydrogenase [EC:1.1.1.27]	0.129362	CD25_3.Bin25	Bacteria	Bacillota|A	Clostridia	Lachnospirales	Lachnospiraceae	Ruminococcus|A	Ruminococcus|A sp003011855
RD90_8.Bin47|A23RD_68311_44	K00016	LDH, ldh; L_lactate dehydrogenase [EC:1.1.1.27]	0.127386	RD90_8.Bin47	Bacteria	Bacillota|A	Clostridia	Lachnospirales	Lachnospiraceae	1XD8_76
RD90_11.Bin86|A33RD_5526_16	K00016	LDH, ldh; L_lactate dehydrogenase [EC:1.1.1.27]	0.126878	RD90_11.Bin86	Bacteria	Bacillota|A	Clostridia	Oscillospirales	Acutalibacteraceae	RUG420	RUG420 sp900315285
CD90_5.Bin179|CD90_5_363734_12	K00016	LDH, ldh; L_lactate dehydrogenase [EC:1.1.1.27]	0.1263	CD90_5.Bin179	Bacteria	Bacillota|A	Clostridia	Lachnospirales	Lachnospiraceae	CAG_603
ID90_4.Bin132|A17ID_2_51337_72	K00016	LDH, ldh; L_lactate dehydrogenase [EC:1.1.1.27]	0.124694	ID90_4.Bin132	Bacteria	Bacillota|A	Clostridia	Saccharofermentanales	Saccharofermentanaceae	Saccharofermentans
CD30_4.Bin78|CD30_4_2157_2	K00016	LDH, ldh; L_lactate dehydrogenase [EC:1.1.1.27]	0.124383	CD30_4.Bin78	Bacteria	Bacillota|A	Clostridia	Oscillospirales	Ruminococcaceae	Ruthenibacterium
CD30_3.Bin21|CD30_3_31351_290	K00016	LDH, ldh; L_lactate dehydrogenase [EC:1.1.1.27]	0.118453	CD30_3.Bin21	Bacteria	Bacillota|A	Clostridia	Peptostreptococcales	Anaerovoracaceae	UBA1191
CD90_8.Bin112|CD90_8_202294_154	K00016	LDH, ldh; L_lactate dehydrogenase [EC:1.1.1.27]	0.117228	CD90_8.Bin112	Bacteria	Bacillota|A	Clostridia|A	Christensenellales	Christensenellaceae	Christensenella	Christensenella minuta
CD90_6.Bin17|CD90_6_129533_31	K00016	LDH, ldh; L_lactate dehydrogenase [EC:1.1.1.27]	0.116953	CD90_6.Bin17	Bacteria	Bacillota|A	Clostridia	Lachnospirales	Lachnospiraceae	Dorea|A
RD90_11.Bin37|A33RD_74587_39	K00016	LDH, ldh; L_lactate dehydrogenase [EC:1.1.1.27]	0.114877	RD90_11.Bin37	Bacteria	Bacillota|A	Clostridia	Lachnospirales	Lachnospiraceae	UBA1066
ID25_5.Bin37|A66ID_71130_4	K00016	LDH, ldh; L_lactate dehydrogenase [EC:1.1.1.27]	0.114714	ID25_5.Bin37	Bacteria	Bacillota|A	Clostridia	Peptostreptococcales	Anaerovoracaceae	UBA1191	UBA1191 sp902795135
ID30_3.Bin7|A44ID_8018_65	K00016	LDH, ldh; L_lactate dehydrogenase [EC:1.1.1.27]	0.114394	ID30_3.Bin7	Bacteria	Bacillota	Bacilli	Lactobacillales	Lactobacillaceae	Lactobacillus
CD25_4.Bin28|CD25_4_28118_52	K00016	LDH, ldh; L_lactate dehydrogenase [EC:1.1.1.27]	0.113152	CD25_4.Bin28	Bacteria	Bacillota|A	Clostridia	Lachnospirales	Lachnospiraceae	Anaerostipes	Anaerostipes hadrus
RD30_9.Bin83|A47RD_243790_55	K00016	LDH, ldh; L_lactate dehydrogenase [EC:1.1.1.27]	0.113024	RD30_9.Bin83	Bacteria	Bacillota|A	Clostridia	Peptostreptococcales	Anaerovoracaceae	RUG11214
ID30_3.Bin5|A44ID_2915_2	K00016	LDH, ldh; L_lactate dehydrogenase [EC:1.1.1.27]	0.109684	ID30_3.Bin5	Bacteria	Bacillota	Bacilli	Lactobacillales	Lactobacillaceae	Limosilactobacillus	Limosilactobacillus oris
CD30_2.Bin55|CD30_2_79237_13	K00016	LDH, ldh; L_lactate dehydrogenase [EC:1.1.1.27]	0.108653	CD30_2.Bin55	Bacteria	Bacillota|A	Clostridia	Lachnospirales	Lachnospiraceae	Mediterraneibacter
CD25_1.Bin49|CD25_1_78791_48	K00016	LDH, ldh; L_lactate dehydrogenase [EC:1.1.1.27]	0.107929	CD25_1.Bin49	Bacteria	Actinobacteriota	Coriobacteriia	Coriobacteriales	Eggerthellaceae	Paraeggerthella	Paraeggerthella hongkongensis|A
RD1_6.Bin2|A87RD_25492_46	K00016	LDH, ldh; L_lactate dehydrogenase [EC:1.1.1.27]	0.107056	RD1_6.Bin2	Bacteria	Bacillota	Bacilli	Lactobacillales	Aerococcaceae
ID30_4.Bin6|A47ID_13655_2	K00016	LDH, ldh; L_lactate dehydrogenase [EC:1.1.1.27]	0.10556	ID30_4.Bin6	Bacteria	Bacillota|A	Clostridia	Oscillospirales	Acutalibacteraceae	UBA1213
CD25_4.Bin28|CD25_4_28118_44	K00016	LDH, ldh; L_lactate dehydrogenase [EC:1.1.1.27]	0.105455	CD25_4.Bin28	Bacteria	Bacillota|A	Clostridia	Lachnospirales	Lachnospiraceae	Anaerostipes	Anaerostipes hadrus
CD1_7.Bin17|CD1_7_25780_77	K00016	LDH, ldh; L_lactate dehydrogenase [EC:1.1.1.27]	0.100708	CD1_7.Bin17	Bacteria	Bacillota	Bacilli	Lactobacillales	Lactobacillaceae	Lactobacillus	Lactobacillus intestinalis
CD90_6.Bin78|CD90_6_34340_1	K00016	LDH, ldh; L_lactate dehydrogenase [EC:1.1.1.27]	0.100201	CD90_6.Bin78	Bacteria	Bacillota	Bacilli	Erysipelotrichales	Erysipelotrichaceae	Holdemania	Holdemania sp900120005
RD90_3.Bin21|A10RD_252034_41	K00016	LDH, ldh; L_lactate dehydrogenase [EC:1.1.1.27]	0.10006	RD90_3.Bin21	Bacteria	Bacillota|A	Clostridia|A	Christensenellales	Christensenellaceae	QANA01
CD30_3.Bin52|CD30_3_66096_130	K00016	LDH, ldh; L_lactate dehydrogenase [EC:1.1.1.27]	0.0996216	CD30_3.Bin52	Bacteria	Bacillota|A	Clostridia	Lachnospirales	Lachnospiraceae	Lachnoclostridium|A
ID90_2.Bin99|A10ID_2_96584_15	K00016	LDH, ldh; L_lactate dehydrogenase [EC:1.1.1.27]	0.0990164	ID90_2.Bin99	Bacteria	Bacillota|A	Clostridia	Peptostreptococcales	Anaerovoracaceae	UBA1191
CD90_6.Bin30|CD90_6_121981_48	K00016	LDH, ldh; L_lactate dehydrogenase [EC:1.1.1.27]	0.0980624	CD90_6.Bin30	Bacteria	Bacillota|A	Clostridia	UBA1212
CD90_2.Bin101|CD90_2_162321_42	K00016	LDH, ldh; L_lactate dehydrogenase [EC:1.1.1.27]	0.0971824	CD90_2.Bin101	Bacteria	Bacillota|A	Clostridia	Lachnospirales	Lachnospiraceae	Roseburia
RD30_3.Bin142|A38RD_398431_31	K00016	LDH, ldh; L_lactate dehydrogenase [EC:1.1.1.27]	0.0965738	RD30_3.Bin142	Bacteria	Bacillota|A	Clostridia	Lachnospirales	Lachnospiraceae	Eubacterium_G	Eubacterium_G sp002369135
RD10_3.Bin41|A63RD_14859_3	K00016	LDH, ldh; L_lactate dehydrogenase [EC:1.1.1.27]	0.0958367	RD10_3.Bin41	Bacteria	Pseudomonadota	Gammaproteobacteria	Cardiobacteriales	Cardiobacteriaceae	Suttonella
RD30_12.Bin131|A50RD_318538_18	K00016	LDH, ldh; L_lactate dehydrogenase [EC:1.1.1.27]	0.0927772	RD30_12.Bin131	Bacteria	Bacillota|A	Clostridia	Oscillospirales	Ruminococcaceae	Ruminococcus	Ruminococcus flavefaciens_Q
CD90_3.Bin133|CD90_3_17352_33	K00016	LDH, ldh; L_lactate dehydrogenase [EC:1.1.1.27]	0.0926648	CD90_3.Bin133	Bacteria	Bacillota|A	Clostridia	Lachnospirales	Lachnospiraceae
CD90_3.Bin52|CD90_3_339424_37	K00016	LDH, ldh; L_lactate dehydrogenase [EC:1.1.1.27]	0.0921385	CD90_3.Bin52	Bacteria	Bacillota|A	Clostridia	Lachnospirales	Lachnospiraceae	Faecalimonas
CD25_1.Bin69|CD25_1_67462_59	K00016	LDH, ldh; L_lactate dehydrogenase [EC:1.1.1.27]	0.0919572	CD25_1.Bin69	Bacteria	Bacillota|A	Clostridia	Lachnospirales	Lachnospiraceae	UBA9502
RD30_4.Bin3|A41RD_66561_4	K00016	LDH, ldh; L_lactate dehydrogenase [EC:1.1.1.27]	0.0904316	RD30_4.Bin3	Bacteria	Bacillota|A	Clostridia	Lachnospirales	Lachnospiraceae	Pseudobutyrivibrio
ID30_3.Bin5|A44ID_4970_3	K00016	LDH, ldh; L_lactate dehydrogenase [EC:1.1.1.27]	0.0902794	ID30_3.Bin5	Bacteria	Bacillota	Bacilli	Lactobacillales	Lactobacillaceae	Limosilactobacillus	Limosilactobacillus oris
CD90_10.Bin102|CD90_10_70366_72	K00016	LDH, ldh; L_lactate dehydrogenase [EC:1.1.1.27]	0.0900153	CD90_10.Bin102	Bacteria	Bacillota|A	Clostridia	Lachnospirales	Lachnospiraceae	RUG115	RUG115 sp900066395
CD90_1.Bin25|CD90_1_418243_70	K00016	LDH, ldh; L_lactate dehydrogenase [EC:1.1.1.27]	0.0898435	CD90_1.Bin25	Bacteria	Bacillota|A	Clostridia	Lachnospirales	Lachnospiraceae	CAG_81
CD30_4.Bin18|CD30_4_219757_20	K00016	LDH, ldh; L_lactate dehydrogenase [EC:1.1.1.27]	0.0895387	CD30_4.Bin18	Bacteria	Bacillota	Bacilli	Erysipelotrichales	Erysipelotrichaceae	Holdemania	Holdemania massiliensis
RD10_8.Bin1|A72RD_83130_24	K00016	LDH, ldh; L_lactate dehydrogenase [EC:1.1.1.27]	0.0891838	RD10_8.Bin1	Bacteria	Bacillota|A	Clostridia	Oscillospirales	Acutalibacteraceae	UBA1213	UBA1213 sp900317795
RD90_5.Bin108|A17RD_186556_2	K00016	LDH, ldh; L_lactate dehydrogenase [EC:1.1.1.27]	0.088873	RD90_5.Bin108	Bacteria	Bacillota|A	Clostridia	Oscillospirales	Acutalibacteraceae	RUG714	RUG714 sp900321665
RD30_10.Bin11|A48RD_169844_73	K00016	LDH, ldh; L_lactate dehydrogenase [EC:1.1.1.27]	0.0877445	RD30_10.Bin11	Bacteria	Bacillota|A	Clostridia	Oscillospirales	Oscillospiraceae
RD90_5.Bin20|A17RD_54379_18	K00016	LDH, ldh; L_lactate dehydrogenase [EC:1.1.1.27]	0.0876643	RD90_5.Bin20	Bacteria	Spirochaetota	Spirochaetia	Treponematales	Treponemataceae	Treponema_D	Treponema_D sp004554075
ID90_5.Bin21|A23ID_2_66412_193	K00016	LDH, ldh; L_lactate dehydrogenase [EC:1.1.1.27]	0.0874041	ID90_5.Bin21	Bacteria	Bacillota|A	Clostridia	Lachnospirales	Lachnospiraceae	UBA2856
ID1_2.Bin35|A83ID_40287_26	K00016	LDH, ldh; L_lactate dehydrogenase [EC:1.1.1.27]	0.0860532	ID1_2.Bin35	Bacteria	Bacillota	Bacilli	Lactobacillales	Streptococcaceae	Streptococcus
CD90_8.Bin34|CD90_8_45778_29	K00016	LDH, ldh; L_lactate dehydrogenase [EC:1.1.1.27]	0.0857886	CD90_8.Bin34	Bacteria	Bacillota|A	Clostridia|A	Christensenellales	CAG_74
ID30_1.Bin1|A37ID_43274_328	K00016	LDH, ldh; L_lactate dehydrogenase [EC:1.1.1.27]	0.0834819	ID30_1.Bin1	Bacteria	Actinobacteriota	Actinomycetia	Mycobacteriales	Mycobacteriaceae	Corynebacterium
CD90_9.Bin17|CD90_9_139517_7	K00016	LDH, ldh; L_lactate dehydrogenase [EC:1.1.1.27]	0.0834633	CD90_9.Bin17	Bacteria	Bacillota|A	Clostridia	Oscillospirales	Acutalibacteraceae	UBA1691	UBA1691 sp900544375
RD10_6.Bin6|A70RD_50665_60	K00016	LDH, ldh; L_lactate dehydrogenase [EC:1.1.1.27]	0.0815545	RD10_6.Bin6	Bacteria	Bacillota	Bacilli	Erysipelotrichales	Erysipelotrichaceae	DUUI01
RD90_6.Bin73|A21RD_116861_24	K00016	LDH, ldh; L_lactate dehydrogenase [EC:1.1.1.27]	0.0814784	RD90_6.Bin73	Bacteria	Bacillota|A	Clostridia	Lachnospirales	Lachnospiraceae	XBD2001	XBD2001 sp900116395
CD90_3.Bin138|CD90_3_409861_38	K00016	LDH, ldh; L_lactate dehydrogenase [EC:1.1.1.27]	0.0814538	CD90_3.Bin138	Bacteria	Bacillota|A	Clostridia	Lachnospirales	Lachnospiraceae	HGM12587
CD90_5.Bin181|CD90_5_393364_4	K00016	LDH, ldh; L_lactate dehydrogenase [EC:1.1.1.27]	0.0811695	CD90_5.Bin181	Bacteria	Bacillota|A	Clostridia	Oscillospirales	Ruminococcaceae	Ruminococcus
RD90_5.Bin42|A17RD_317786_3	K00016	LDH, ldh; L_lactate dehydrogenase [EC:1.1.1.27]	0.0807403	RD90_5.Bin42	Bacteria	Bacillota|A	Clostridia|A	Christensenellales	CAG_74
ID90_6.Bin5|A30ID_2_16423_22	K00016	LDH, ldh; L_lactate dehydrogenase [EC:1.1.1.27]	0.079637	ID90_6.Bin5	Bacteria	Bacillota|A	Clostridia	Lachnospirales	Lachnospiraceae	Anaerobutyricum
CD90_8.Bin123|CD90_8_225163_86	K00016	LDH, ldh; L_lactate dehydrogenase [EC:1.1.1.27]	0.0796305	CD90_8.Bin123	Bacteria	Bacillota|A	Clostridia	Lachnospirales	Lachnospiraceae	RUG115
RD1_1.Bin44|A80RD_18698_9	K00016	LDH, ldh; L_lactate dehydrogenase [EC:1.1.1.27]	0.0795892	RD1_1.Bin44	Bacteria	Bacillota	Bacilli	Lactobacillales	Aerococcaceae	WM01
RD90_11.Bin7|A33RD_30295_8	K00016	LDH, ldh; L_lactate dehydrogenase [EC:1.1.1.27]	0.0783742	RD90_11.Bin7	Bacteria	Pseudomonadota	Alphaproteobacteria	RF32	CAG_239	RUG410	RUG410 sp900313155
CD90_6.Bin69|CD90_6_214510_60	K00016	LDH, ldh; L_lactate dehydrogenase [EC:1.1.1.27]	0.0782077	CD90_6.Bin69	Bacteria	Bacillota|A	Clostridia	Lachnospirales	Lachnospiraceae	Clostridium_Q
CD90_9.Bin139|CD90_9_296641_60	K00016	LDH, ldh; L_lactate dehydrogenase [EC:1.1.1.27]	0.0779998	CD90_9.Bin139	Bacteria	Bacillota|A	Clostridia	UMGS1840	UMGS1840	UMGS1840
ID90_5.Bin21|A23ID_2_51088_129	K00016	LDH, ldh; L_lactate dehydrogenase [EC:1.1.1.27]	0.0768397	ID90_5.Bin21	Bacteria	Bacillota|A	Clostridia	Lachnospirales	Lachnospiraceae	UBA2856
CD10_1.Bin16|CD10_1_21542_49	K00016	LDH, ldh; L_lactate dehydrogenase [EC:1.1.1.27]	0.0750993	CD10_1.Bin16	Bacteria	Bacillota|A	Clostridia	Oscillospirales	Butyricicoccaceae	Butyricicoccus	Butyricicoccus sp900547195
CD90_6.Bin89|CD90_6_226068_1	K00016	LDH, ldh; L_lactate dehydrogenase [EC:1.1.1.27]	0.074988	CD90_6.Bin89	Bacteria	Bacillota|A	Clostridia	Oscillospirales	Oscillospiraceae
ID90_5.Bin33|A23ID_2_35112_16	K00016	LDH, ldh; L_lactate dehydrogenase [EC:1.1.1.27]	0.0740735	ID90_5.Bin33	Bacteria	Bacillota	Bacilli	Erysipelotrichales	Erysipelotrichaceae	Absicoccus	Absicoccus porci
CD25_2.Bin4|CD25_2_20687_49	K00016	LDH, ldh; L_lactate dehydrogenase [EC:1.1.1.27]	0.0739983	CD25_2.Bin4	Bacteria	Bacillota|A	Clostridia	Lachnospirales	Lachnospiraceae	Blautia	Blautia sp001304935
CD30_3.Bin31|CD30_3_24678_144	K00016	LDH, ldh; L_lactate dehydrogenase [EC:1.1.1.27]	0.0734814	CD30_3.Bin31	Bacteria	Bacillota|A	Clostridia	Lachnospirales	Anaerotignaceae	Anaerotignum	Anaerotignum sp001304995
ID25_3.Bin8|A56ID_25842_45	K00016	LDH, ldh; L_lactate dehydrogenase [EC:1.1.1.27]	0.072498	ID25_3.Bin8	Bacteria	Bacillota|A	Clostridia	Lachnospirales	Lachnospiraceae	CAG_791
CD25_2.Bin4|CD25_2_840_3	K00016	LDH, ldh; L_lactate dehydrogenase [EC:1.1.1.27]	0.0721722	CD25_2.Bin4	Bacteria	Bacillota|A	Clostridia	Lachnospirales	Lachnospiraceae	Blautia	Blautia sp001304935
CD90_3.Bin156|CD90_3_1959_9	K00016	LDH, ldh; L_lactate dehydrogenase [EC:1.1.1.27]	0.0717041	CD90_3.Bin156	Bacteria	Bacillota|A	Clostridia|A	Christensenellales	CAG_74
RD10_6.Bin23|A70RD_8338_15	K00016	LDH, ldh; L_lactate dehydrogenase [EC:1.1.1.27]	0.0697446	RD10_6.Bin23	Bacteria	Actinobacteriota	Actinomycetia	Actinomycetales	Actinomycetaceae	Trueperella	Trueperella pyogenes
ID30_3.Bin7|A44ID_6058_124	K00016	LDH, ldh; L_lactate dehydrogenase [EC:1.1.1.27]	0.0689412	ID30_3.Bin7	Bacteria	Bacillota	Bacilli	Lactobacillales	Lactobacillaceae	Lactobacillus
RD30_4.Bin37|A41RD_170715_12	K00016	LDH, ldh; L_lactate dehydrogenase [EC:1.1.1.27]	0.0680694	RD30_4.Bin37	Bacteria	Bacillota|A	Clostridia	Oscillospirales	CAG_272	UMGS1696	UMGS1696 sp902782445
RD30_8.Bin94|A45RD_144976_53	K00016	LDH, ldh; L_lactate dehydrogenase [EC:1.1.1.27]	0.0675401	RD30_8.Bin94	Bacteria	Elusimicrobiota	Endomicrobia	Endomicrobiales	Endomicrobiaceae	RUG658	RUG658 sp002448285
CD30_2.Bin41|CD30_2_57658_46	K00016	LDH, ldh; L_lactate dehydrogenase [EC:1.1.1.27]	0.06472	CD30_2.Bin41	Bacteria	Bacillota|A	Clostridia|A	Christensenellales	CAG_74	UMGS1633
CD25_1.Bin46|CD25_1_107598_44	K00016	LDH, ldh; L_lactate dehydrogenase [EC:1.1.1.27]	0.0636823	CD25_1.Bin46	Bacteria	Bacillota|A	Clostridia	Lachnospirales	Lachnospiraceae	CAG_81	CAG_81 sp900066785
CD30_3.Bin67|CD30_3_55994_16	K00016	LDH, ldh; L_lactate dehydrogenase [EC:1.1.1.27]	0.0636348	CD30_3.Bin67	Bacteria	Bacillota|A	Clostridia	Oscillospirales	Ruminococcaceae	UMGS1826
CD30_1.Bin51|CD30_1_106228_7	K00016	LDH, ldh; L_lactate dehydrogenase [EC:1.1.1.27]	0.0636232	CD30_1.Bin51	Bacteria	Bacillota	Bacilli	Erysipelotrichales	Erysipelotrichaceae	Holdemania	Holdemania filiformis
CD30_4.Bin35|CD30_4_106169_23	K00016	LDH, ldh; L_lactate dehydrogenase [EC:1.1.1.27]	0.0626303	CD30_4.Bin35	Bacteria	Bacillota|A	Clostridia	Lachnospirales	Lachnospiraceae	CAG_81
RD30_8.Bin64|A45RD_140897_11	K00016	LDH, ldh; L_lactate dehydrogenase [EC:1.1.1.27]	0.0605399	RD30_8.Bin64	Bacteria	Spirochaetota	Spirochaetia	Treponematales	Treponemataceae	Treponema_D
RD30_3.Bin150|A38RD_91736_23	K00016	LDH, ldh; L_lactate dehydrogenase [EC:1.1.1.27]	0.0604212	RD30_3.Bin150	Bacteria	Bacillota|A	Clostridia	Saccharofermentanales	Saccharofermentanaceae
CD30_3.Bin67|CD30_3_8394_44	K00016	LDH, ldh; L_lactate dehydrogenase [EC:1.1.1.27]	0.0602046	CD30_3.Bin67	Bacteria	Bacillota|A	Clostridia	Oscillospirales	Ruminococcaceae	UMGS1826
CD90_10.Bin158|CD90_10_93747_2	K00016	LDH, ldh; L_lactate dehydrogenase [EC:1.1.1.27]	0.0601678	CD90_10.Bin158	Bacteria	Bacillota|A	Clostridia	Oscillospirales	Oscillospiraceae	CAG_170
RD90_10.Bin20|A30RD_3169_30	K00016	LDH, ldh; L_lactate dehydrogenase [EC:1.1.1.27]	0.0599786	RD90_10.Bin20	Bacteria	Spirochaetota	Spirochaetia	Treponematales	Treponemataceae	Treponema_D
CD90_6.Bin30|CD90_6_190880_30	K00016	LDH, ldh; L_lactate dehydrogenase [EC:1.1.1.27]	0.0593364	CD90_6.Bin30	Bacteria	Bacillota|A	Clostridia	UBA1212
RD90_5.Bin20|A17RD_67525_52	K00016	LDH, ldh; L_lactate dehydrogenase [EC:1.1.1.27]	0.0589	RD90_5.Bin20	Bacteria	Spirochaetota	Spirochaetia	Treponematales	Treponemataceae	Treponema_D	Treponema_D sp004554075
RD10_8.Bin88|A72RD_45877_49	K00016	LDH, ldh; L_lactate dehydrogenase [EC:1.1.1.27]	0.0586327	RD10_8.Bin88	Bacteria	Bacillota|A	Clostridia	Oscillospirales	Ruminococcaceae	Ruminococcus	Ruminococcus flavefaciens_R
CD90_3.Bin164|CD90_3_256994_37	K00016	LDH, ldh; L_lactate dehydrogenase [EC:1.1.1.27]	0.057431	CD90_3.Bin164	Bacteria	Bacillota|A	Clostridia	Oscillospirales	Acutalibacteraceae	UMGS856
RD90_3.Bin84|A10RD_218491_584	K00016	LDH, ldh; L_lactate dehydrogenase [EC:1.1.1.27]	0.0573915	RD90_3.Bin84	Bacteria	Spirochaetota	Spirochaetia	Treponematales	Treponemataceae	Treponema_D
RD10_3.Bin37|A63RD_59563_7	K00016	LDH, ldh; L_lactate dehydrogenase [EC:1.1.1.27]	0.0570461	RD10_3.Bin37	Bacteria	Pseudomonadota	Gammaproteobacteria	Burkholderiales	Neisseriaceae	Alysiella
RD30_9.Bin21|A47RD_263774_34	K00016	LDH, ldh; L_lactate dehydrogenase [EC:1.1.1.27]	0.0567456	RD30_9.Bin21	Bacteria	Bacillota|A	Clostridia	Lachnospirales	Lachnospiraceae
CD90_8.Bin126|CD90_8_226101_2	K00016	LDH, ldh; L_lactate dehydrogenase [EC:1.1.1.27]	0.0545187	CD90_8.Bin126	Bacteria	Bacillota|A	Clostridia	Oscillospirales	Oscillospiraceae	CAG_170
CD90_8.Bin1|CD90_8_135099_1	K00016	LDH, ldh; L_lactate dehydrogenase [EC:1.1.1.27]	0.054099	CD90_8.Bin1	Bacteria	Bacillota|A	Clostridia	Oscillospirales	Acutalibacteraceae	UBA6857
RD25_9.Bin138|A66RD_121182_15	K00016	LDH, ldh; L_lactate dehydrogenase [EC:1.1.1.27]	0.0538413	RD25_9.Bin138	Bacteria	Bacillota	Bacilli	RFN20	CAG_826	UBA733
CD30_4.Bin38|CD30_4_61045_6	K00016	LDH, ldh; L_lactate dehydrogenase [EC:1.1.1.27]	0.053367	CD30_4.Bin38	Bacteria	Bacillota|A	Clostridia	Lachnospirales	Lachnospiraceae	CAG_95
RD10_8.Bin22|A72RD_19524_19	K00016	LDH, ldh; L_lactate dehydrogenase [EC:1.1.1.27]	0.052535	RD10_8.Bin22	Bacteria	Bacillota|A	Clostridia	Oscillospirales	Ruminococcaceae	Ruminococcus	Ruminococcus flavefaciens_N
RD30_5.Bin90|A42RD_301181_4	K00016	LDH, ldh; L_lactate dehydrogenase [EC:1.1.1.27]	0.0515036	RD30_5.Bin90	Bacteria	Actinobacteriota	Coriobacteriia	Coriobacteriales	Atopobiaceae	RUG721
CD90_9.Bin86|CD90_9_58613_18	K00016	LDH, ldh; L_lactate dehydrogenase [EC:1.1.1.27]	0.0513804	CD90_9.Bin86	Bacteria	Bacillota|A	Clostridia	Lachnospirales	Lachnospiraceae
ID90_5.Bin33|A23ID_2_37567_127	K00016	LDH, ldh; L_lactate dehydrogenase [EC:1.1.1.27]	0.050802	ID90_5.Bin33	Bacteria	Bacillota	Bacilli	Erysipelotrichales	Erysipelotrichaceae	Absicoccus	Absicoccus porci
CD90_1.Bin27|CD90_1_15762_14	K00016	LDH, ldh; L_lactate dehydrogenase [EC:1.1.1.27]	0.0503339	CD90_1.Bin27	Bacteria	Bacillota|A	Clostridia	Oscillospirales	Ruminococcaceae	Ruminococcus
RD1_8.Bin30|A89RD_76012_12	K00016	LDH, ldh; L_lactate dehydrogenase [EC:1.1.1.27]	0.0498296	RD1_8.Bin30	Bacteria	Bacillota	Bacilli	Lactobacillales	Lactobacillaceae	Ligilactobacillus
CD30_5.Bin74|CD30_5_25579_27	K00016	LDH, ldh; L_lactate dehydrogenase [EC:1.1.1.27]	0.0492968	CD30_5.Bin74	Bacteria	Bacillota|A	Clostridia	Lachnospirales	Lachnospiraceae	Lachnoclostridium|A
CD90_7.Bin146|CD90_7_225834_131	K00016	LDH, ldh; L_lactate dehydrogenase [EC:1.1.1.27]	0.0490005	CD90_7.Bin146	Bacteria	Bacillota|A	Clostridia	Lachnospirales	Lachnospiraceae	Faecalimonas
RD10_8.Bin22|A72RD_98355_27	K00016	LDH, ldh; L_lactate dehydrogenase [EC:1.1.1.27]	0.04885	RD10_8.Bin22	Bacteria	Bacillota|A	Clostridia	Oscillospirales	Ruminococcaceae	Ruminococcus	Ruminococcus flavefaciens_N
CD30_2.Bin53|CD30_2_49570_47	K00016	LDH, ldh; L_lactate dehydrogenase [EC:1.1.1.27]	0.0482369	CD30_2.Bin53	Bacteria	Bacillota|A	Clostridia	Oscillospirales	Ruminococcaceae	Anaerotruncus	Anaerotruncus massiliensis
CD90_6.Bin95|CD90_6_67302_203	K00016	LDH, ldh; L_lactate dehydrogenase [EC:1.1.1.27]	0.0477834	CD90_6.Bin95	Bacteria	Bacillota|A	Clostridia	Peptostreptococcales	Anaerovoracaceae	RUG099
CD90_3.Bin143|CD90_3_307138_40	K00016	LDH, ldh; L_lactate dehydrogenase [EC:1.1.1.27]	0.0466859	CD90_3.Bin143	Bacteria	Bacillota|A	Clostridia	UMGS1840	UMGS1840
ID1_5.Bin13|A89ID_4474_4	K00016	LDH, ldh; L_lactate dehydrogenase [EC:1.1.1.27]	0.0464817	ID1_5.Bin13	Bacteria	Bacillota	Bacilli	Lactobacillales	Lactobacillaceae	Pediococcus	Pediococcus pentosaceus
RD90_6.Bin58|A21RD_18595_24	K00016	LDH, ldh; L_lactate dehydrogenase [EC:1.1.1.27]	0.0462579	RD90_6.Bin58	Bacteria	Elusimicrobiota	Endomicrobia	Endomicrobiales	Endomicrobiaceae	RUG658
CD25_1.Bin19|CD25_1_99053_125	K00016	LDH, ldh; L_lactate dehydrogenase [EC:1.1.1.27]	0.0460095	CD25_1.Bin19	Bacteria	Bacillota|A	Clostridia	Oscillospirales	Ruminococcaceae	UBA866
RD25_2.Bin107|A52RD_81883_40	K00016	LDH, ldh; L_lactate dehydrogenase [EC:1.1.1.27]	0.0453638	RD25_2.Bin107	Bacteria	Bacillota|A	Clostridia	Oscillospirales	CAG_272	UMGS1696
CD90_5.Bin81|CD90_5_121932_41	K00016	LDH, ldh; L_lactate dehydrogenase [EC:1.1.1.27]	0.0450023	CD90_5.Bin81	Bacteria	Bacillota|A	Clostridia	Lachnospirales	Lachnospiraceae	Eisenbergiella
RD10_8.Bin38|A72RD_54084_13	K00016	LDH, ldh; L_lactate dehydrogenase [EC:1.1.1.27]	0.0433443	RD10_8.Bin38	Bacteria	Bacillota|A	Clostridia	Lachnospirales	Lachnospiraceae	Blautia	Blautia coccoides
CD90_5.Bin58|CD90_5_94760_55	K00016	LDH, ldh; L_lactate dehydrogenase [EC:1.1.1.27]	0.0428939	CD90_5.Bin58	Bacteria	Bacillota|A	Clostridia	Oscillospirales	Acutalibacteraceae
CD90_10.Bin35|CD90_10_65137_48	K00016	LDH, ldh; L_lactate dehydrogenase [EC:1.1.1.27]	0.0418213	CD90_10.Bin35	Bacteria	Bacillota|A	Clostridia	Oscillospirales	Acutalibacteraceae	UBA1417	UBA1417 bromii|A
CD30_4.Bin51|CD30_4_20792_174	K00016	LDH, ldh; L_lactate dehydrogenase [EC:1.1.1.27]	0.0415216	CD30_4.Bin51	Bacteria	Bacillota|A	Clostridia	Lachnospirales	Lachnospiraceae	UBA3282
CD90_4.Bin128|CD90_4_175556_18	K00016	LDH, ldh; L_lactate dehydrogenase [EC:1.1.1.27]	0.0411219	CD90_4.Bin128	Bacteria	Bacillota|A	Clostridia	Oscillospirales	Oscillospiraceae	JAAYXM01
RD25_10.Bin43|A67RD_13488_3	K00016	LDH, ldh; L_lactate dehydrogenase [EC:1.1.1.27]	0.0408387	RD25_10.Bin43	Bacteria	Bacillota|A	Clostridia	Lachnospirales	Lachnospiraceae	ISDg	ISDg sp902787715
CD30_2.Bin53|CD30_2_91336_77	K00016	LDH, ldh; L_lactate dehydrogenase [EC:1.1.1.27]	0.0407221	CD30_2.Bin53	Bacteria	Bacillota|A	Clostridia	Oscillospirales	Ruminococcaceae	Anaerotruncus	Anaerotruncus massiliensis
ID90_2.Bin6|A10ID_2_35518_41	K00016	LDH, ldh; L_lactate dehydrogenase [EC:1.1.1.27]	0.0401365	ID90_2.Bin6	Bacteria	Bacillota|A	Clostridia	Peptostreptococcales	Anaerovoracaceae	RUG099
RD10_6.Bin33|A70RD_12978_9	K00016	LDH, ldh; L_lactate dehydrogenase [EC:1.1.1.27]	0.039688	RD10_6.Bin33	Bacteria	Bacillota|A	Clostridia	Oscillospirales	Ruminococcaceae	Ruminococcus_D	Ruminococcus_D albus|C
CD90_3.Bin156|CD90_3_157908_4	K00016	LDH, ldh; L_lactate dehydrogenase [EC:1.1.1.27]	0.0393508	CD90_3.Bin156	Bacteria	Bacillota|A	Clostridia|A	Christensenellales	CAG_74
RD25_2.Bin36|A52RD_191794_8	K00016	LDH, ldh; L_lactate dehydrogenase [EC:1.1.1.27]	0.0386075	RD25_2.Bin36	Bacteria	Bacillota	Bacilli	Erysipelotrichales	Erysipelotrichaceae	Bulleidia
RD10_10.Bin49|A75RD_119636_10	K00016	LDH, ldh; L_lactate dehydrogenase [EC:1.1.1.27]	0.0385033	RD10_10.Bin49	Bacteria	Bacillota|A	Clostridia	Oscillospirales	CAG_272	UMGS1696	UMGS1696 sp902778205
CD90_7.Bin110|CD90_7_64121_8	K00016	LDH, ldh; L_lactate dehydrogenase [EC:1.1.1.27]	0.0384145	CD90_7.Bin110	Bacteria	Bacillota|A	Clostridia	Oscillospirales	Oscillospiraceae	CAG_110
CD90_1.Bin48|CD90_1_36917_2	K00016	LDH, ldh; L_lactate dehydrogenase [EC:1.1.1.27]	0.0382747	CD90_1.Bin48	Bacteria	Bacillota|A	Clostridia	Oscillospirales	Oscillospiraceae	CAG_170	CAG_170 sp004555655
CD90_1.Bin26|CD90_1_80333_6	K00016	LDH, ldh; L_lactate dehydrogenase [EC:1.1.1.27]	0.0382225	CD90_1.Bin26	Bacteria	Bacillota|A	Clostridia	Oscillospirales	Oscillospiraceae	CAG_110
CD25_4.Bin27|CD25_4_12959_3	K00016	LDH, ldh; L_lactate dehydrogenase [EC:1.1.1.27]	0.0366273	CD25_4.Bin27	Bacteria	Bacillota	Bacilli	Erysipelotrichales	Erysipelotrichaceae	Faecalicoccus	Faecalicoccus sp900546545
CD25_1.Bin19|CD25_1_35563_26	K00016	LDH, ldh; L_lactate dehydrogenase [EC:1.1.1.27]	0.0351039	CD25_1.Bin19	Bacteria	Bacillota|A	Clostridia	Oscillospirales	Ruminococcaceae	UBA866
RD90_8.Bin25|A23RD_77317_16	K00016	LDH, ldh; L_lactate dehydrogenase [EC:1.1.1.27]	0.0350889	RD90_8.Bin25	Bacteria	Bacillota|A	Clostridia	Lachnospirales	Lachnospiraceae	Agathobacter	Agathobacter faecis
CD90_10.Bin66|CD90_10_231130_26	K00016	LDH, ldh; L_lactate dehydrogenase [EC:1.1.1.27]	0.0348377	CD90_10.Bin66	Bacteria	Bacillota|A	Clostridia	Lachnospirales	Lachnospiraceae	Anaerobutyricum	Anaerobutyricum sp900754855
ID90_5.Bin16|A23ID_2_13239_1	K00016	LDH, ldh; L_lactate dehydrogenase [EC:1.1.1.27]	0.0347695	ID90_5.Bin16	Bacteria	Bacillota	Bacilli	RF39	UBA660
RD10_8.Bin38|A72RD_123379_29	K00016	LDH, ldh; L_lactate dehydrogenase [EC:1.1.1.27]	0.0342925	RD10_8.Bin38	Bacteria	Bacillota|A	Clostridia	Lachnospirales	Lachnospiraceae	Blautia	Blautia coccoides
CD30_2.Bin45|CD30_2_121951_187	K00016	LDH, ldh; L_lactate dehydrogenase [EC:1.1.1.27]	0.0339782	CD30_2.Bin45	Bacteria	Bacillota|A	Clostridia	Oscillospirales	Butyricicoccaceae	Agathobaculum	Agathobaculum sp900291975
RD25_6.Bin14|A56RD_101038_82	K00016	LDH, ldh; L_lactate dehydrogenase [EC:1.1.1.27]	0.033374	RD25_6.Bin14	Bacteria	Bacillota|A	Clostridia	Lachnospirales	Lachnospiraceae	AC2028	AC2028 sp000702685
CD90_10.Bin66|CD90_10_31935_12	K00016	LDH, ldh; L_lactate dehydrogenase [EC:1.1.1.27]	0.0329112	CD90_10.Bin66	Bacteria	Bacillota|A	Clostridia	Lachnospirales	Lachnospiraceae	Anaerobutyricum	Anaerobutyricum sp900754855
CD90_1.Bin167|CD90_1_127472_27	K00016	LDH, ldh; L_lactate dehydrogenase [EC:1.1.1.27]	0.0328744	CD90_1.Bin167	Bacteria	Bacillota|A	Clostridia	Oscillospirales	Acutalibacteraceae	Pseudoruminococcus
CD25_4.Bin6|CD25_4_24206_63	K00016	LDH, ldh; L_lactate dehydrogenase [EC:1.1.1.27]	0.0328455	CD25_4.Bin6	Bacteria	Actinobacteriota	Coriobacteriia	Coriobacteriales	Coriobacteriaceae	Collinsella
CD90_5.Bin124|CD90_5_157119_7	K00016	LDH, ldh; L_lactate dehydrogenase [EC:1.1.1.27]	0.0328442	CD90_5.Bin124	Bacteria	Bacillota|A	Clostridia	Oscillospirales	Oscillospiraceae	CAG_110
ID90_2.Bin96|A10ID_2_101001_70	K00016	LDH, ldh; L_lactate dehydrogenase [EC:1.1.1.27]	0.0325395	ID90_2.Bin96	Bacteria	Bacillota|A	Clostridia	Oscillospirales	Acutalibacteraceae	Acutalibacter
CD90_1.Bin26|CD90_1_166961_70	K00016	LDH, ldh; L_lactate dehydrogenase [EC:1.1.1.27]	0.0321644	CD90_1.Bin26	Bacteria	Bacillota|A	Clostridia	Oscillospirales	Oscillospiraceae	CAG_110
CD90_5.Bin36|CD90_5_7991_5	K00016	LDH, ldh; L_lactate dehydrogenase [EC:1.1.1.27]	0.0321	CD90_5.Bin36	Bacteria	Bacillota|A	Clostridia	Oscillospirales	CAG_272
CD90_5.Bin124|CD90_5_13136_11	K00016	LDH, ldh; L_lactate dehydrogenase [EC:1.1.1.27]	0.0314297	CD90_5.Bin124	Bacteria	Bacillota|A	Clostridia	Oscillospirales	Oscillospiraceae	CAG_110
CD90_8.Bin38|CD90_8_10311_53	K00016	LDH, ldh; L_lactate dehydrogenase [EC:1.1.1.27]	0.0311109	CD90_8.Bin38	Bacteria	Bacillota|A	Clostridia	Oscillospirales	Ruminococcaceae	UBA3855
CD90_3.Bin173|CD90_3_377020_31	K00016	LDH, ldh; L_lactate dehydrogenase [EC:1.1.1.27]	0.0310703	CD90_3.Bin173	Bacteria	Bacillota|A	Clostridia	Oscillospirales	Oscillospiraceae
RD30_9.Bin10|A47RD_278100_26	K00016	LDH, ldh; L_lactate dehydrogenase [EC:1.1.1.27]	0.0299933	RD30_9.Bin10	Bacteria	Bacillota|A	Clostridia	Oscillospirales	Acutalibacteraceae	Ruminococcus_E
CD90_9.Bin61|CD90_9_206224_16	K00016	LDH, ldh; L_lactate dehydrogenase [EC:1.1.1.27]	0.0299215	CD90_9.Bin61	Bacteria	Bacillota|A	Clostridia	Lachnospirales	Lachnospiraceae	UBA7182
ID1_3.Bin12|A86ID_40797_2	K00016	LDH, ldh; L_lactate dehydrogenase [EC:1.1.1.27]	0.0297846	ID1_3.Bin12	Bacteria	Bacillota	Bacilli	Lactobacillales	Lactobacillaceae	Weissella	Weissella cibaria
ID10_9.Bin5|A74ID_21346_18	K00016	LDH, ldh; L_lactate dehydrogenase [EC:1.1.1.27]	0.0294319	ID10_9.Bin5	Bacteria	Actinobacteriota	Actinomycetia	Actinomycetales	Micrococcaceae	Rothia
CD90_3.Bin132|CD90_3_407727_38	K00016	LDH, ldh; L_lactate dehydrogenase [EC:1.1.1.27]	0.0291843	CD90_3.Bin132	Bacteria	Bacillota|A	Clostridia	Oscillospirales	Acutalibacteraceae	UBA6857
CD30_4.Bin12|CD30_4_82439_63	K00016	LDH, ldh; L_lactate dehydrogenase [EC:1.1.1.27]	0.0281528	CD30_4.Bin12	Bacteria	Bacillota|A	Clostridia	Lachnospirales	Lachnospiraceae	UBA3402
CD30_7.Bin64|CD30_7_18911_10	K00016	LDH, ldh; L_lactate dehydrogenase [EC:1.1.1.27]	0.0279064	CD30_7.Bin64	Bacteria	Bacillota|C	Negativicutes	Selenomonadales	Selenomonadaceae	Megamonas	Megamonas funiformis
CD25_4.Bin25|CD25_4_23543_31	K00016	LDH, ldh; L_lactate dehydrogenase [EC:1.1.1.27]	0.0278132	CD25_4.Bin25	Bacteria	Bacillota|C	Negativicutes	Acidaminococcales	Acidaminococcaceae	Acidaminococcus	Acidaminococcus fermentans|A
RD1_4.Bin13|A84RD_48114_5	K00016	LDH, ldh; L_lactate dehydrogenase [EC:1.1.1.27]	0.0276429	RD1_4.Bin13	Bacteria	Bacillota	Bacilli	Erysipelotrichales	Erysipelotrichaceae	UBA9076
RD25_11.Bin45|A73RD_57864_16	K00016	LDH, ldh; L_lactate dehydrogenase [EC:1.1.1.27]	0.0273072	RD25_11.Bin45	Bacteria	Bacillota|A	Clostridia|A	Christensenellales	CAG_74	UBA1224
CD30_4.Bin86|CD30_4_239074_51	K00016	LDH, ldh; L_lactate dehydrogenase [EC:1.1.1.27]	0.0269857	CD30_4.Bin86	Bacteria	Bacillota|A	Clostridia	Monoglobales|A	UBA1381	HGM11523
CD90_5.Bin116|CD90_5_195224_24	K00016	LDH, ldh; L_lactate dehydrogenase [EC:1.1.1.27]	0.0258345	CD90_5.Bin116	Bacteria	Bacillota|A	Clostridia	Oscillospirales	Acutalibacteraceae	UMGS1623
CD90_6.Bin63|CD90_6_179167_54	K00016	LDH, ldh; L_lactate dehydrogenase [EC:1.1.1.27]	0.0249078	CD90_6.Bin63	Bacteria	Bacillota|A	Clostridia	Lachnospirales	Lachnospiraceae	Roseburia
CD30_1.Bin6|CD30_1_63525_22	K00016	LDH, ldh; L_lactate dehydrogenase [EC:1.1.1.27]	0.0246799	CD30_1.Bin6	Bacteria	Bacillota|A	Clostridia	Monoglobales|A	UBA9506	UBA9506	UBA9506 sp003506415
CD25_4.Bin27|CD25_4_28715_107	K00016	LDH, ldh; L_lactate dehydrogenase [EC:1.1.1.27]	0.0245308	CD25_4.Bin27	Bacteria	Bacillota	Bacilli	Erysipelotrichales	Erysipelotrichaceae	Faecalicoccus	Faecalicoccus sp900546545
RD90_6.Bin69|A21RD_71328_52	K00016	LDH, ldh; L_lactate dehydrogenase [EC:1.1.1.27]	0.0242967	RD90_6.Bin69	Bacteria	Bacillota|A	Clostridia	UBA1212	UBA1257
ID90_5.Bin51|A23ID_2_65659_128	K00016	LDH, ldh; L_lactate dehydrogenase [EC:1.1.1.27]	0.0234891	ID90_5.Bin51	Bacteria	Bacillota|A	Clostridia	Lachnospirales	Lachnospiraceae	Ruminococcus_G	Ruminococcus_G gauvreauii
CD90_2.Bin151|CD90_2_270473_20	K00016	LDH, ldh; L_lactate dehydrogenase [EC:1.1.1.27]	0.0228804	CD90_2.Bin151	Bacteria	Bacillota|A	Clostridia	Lachnospirales	Lachnospiraceae	Roseburia
CD90_6.Bin106|CD90_6_120417_8	K00016	LDH, ldh; L_lactate dehydrogenase [EC:1.1.1.27]	0.0224531	CD90_6.Bin106	Bacteria	Bacillota	Bacilli	Erysipelotrichales	Erysipelotrichaceae	Allobaculum
RD25_5.Bin105|A55RD_28673_8	K00016	LDH, ldh; L_lactate dehydrogenase [EC:1.1.1.27]	0.0220342	RD25_5.Bin105	Bacteria	Bacillota|A	Clostridia	Oscillospirales	Ruminococcaceae	Ruminococcus
CD90_3.Bin156|CD90_3_137370_11	K00016	LDH, ldh; L_lactate dehydrogenase [EC:1.1.1.27]	0.0216973	CD90_3.Bin156	Bacteria	Bacillota|A	Clostridia|A	Christensenellales	CAG_74
CD30_5.Bin36|CD30_5_93400_12	K00016	LDH, ldh; L_lactate dehydrogenase [EC:1.1.1.27]	0.0215473	CD30_5.Bin36	Bacteria	Bacillota|A	Clostridia	Oscillospirales	Ruminococcaceae	Ruthenibacterium	Ruthenibacterium sp003149955
CD90_5.Bin84|CD90_5_192727_21	K00016	LDH, ldh; L_lactate dehydrogenase [EC:1.1.1.27]	0.0209978	CD90_5.Bin84	Bacteria	Bacillota|A	Clostridia	Oscillospirales	Acutalibacteraceae	UMGS1397	UMGS1397 sp900551425
RD90_6.Bin53|A21RD_39435_12	K00016	LDH, ldh; L_lactate dehydrogenase [EC:1.1.1.27]	0.0208744	RD90_6.Bin53	Bacteria	Bacillota|A	Clostridia	Lachnospirales	Lachnospiraceae	Enterocloster	Enterocloster sp900753815
CD90_10.Bin66|CD90_10_255706_13	K00016	LDH, ldh; L_lactate dehydrogenase [EC:1.1.1.27]	0.0207893	CD90_10.Bin66	Bacteria	Bacillota|A	Clostridia	Lachnospirales	Lachnospiraceae	Anaerobutyricum	Anaerobutyricum sp900754855
CD25_4.Bin27|CD25_4_32713_22	K00016	LDH, ldh; L_lactate dehydrogenase [EC:1.1.1.27]	0.0207554	CD25_4.Bin27	Bacteria	Bacillota	Bacilli	Erysipelotrichales	Erysipelotrichaceae	Faecalicoccus	Faecalicoccus sp900546545
CD90_4.Bin106|CD90_4_17917_176	K00016	LDH, ldh; L_lactate dehydrogenase [EC:1.1.1.27]	0.0204189	CD90_4.Bin106	Bacteria	Bacillota|A	Clostridia	UMGS1883	UMGS1883	UMGS1883
CD90_3.Bin75|CD90_3_384974_39	K00016	LDH, ldh; L_lactate dehydrogenase [EC:1.1.1.27]	0.019737	CD90_3.Bin75	Bacteria	Bacillota|A	Clostridia	Lachnospirales	Lachnospiraceae	RUG11200
ID1_3.Bin12|A86ID_41136_18	K00016	LDH, ldh; L_lactate dehydrogenase [EC:1.1.1.27]	0.0193461	ID1_3.Bin12	Bacteria	Bacillota	Bacilli	Lactobacillales	Lactobacillaceae	Weissella	Weissella cibaria
CD90_1.Bin119|CD90_1_198043_5	K00016	LDH, ldh; L_lactate dehydrogenase [EC:1.1.1.27]	0.0184535	CD90_1.Bin119	Bacteria	Bacillota|A	Clostridia	Oscillospirales	CAG_272
CD90_1.Bin64|CD90_1_126651_2	K00016	LDH, ldh; L_lactate dehydrogenase [EC:1.1.1.27]	0.0182498	CD90_1.Bin64	Bacteria	Bacillota|A	Clostridia	Lachnospirales	Lachnospiraceae	UBA2882	UBA2882 sp900542015
CD30_3.Bin70|CD30_3_8770_26	K00016	LDH, ldh; L_lactate dehydrogenase [EC:1.1.1.27]	0.0180814	CD30_3.Bin70	Bacteria	Bacillota|A	Clostridia	Oscillospirales	Acutalibacteraceae	UBA1417	UBA1417 sp900549945
RD10_9.Bin83|A74RD_80192_6	K00016	LDH, ldh; L_lactate dehydrogenase [EC:1.1.1.27]	0.0176544	RD10_9.Bin83	Bacteria	Desulfobacterota	Desulfovibrionia	Desulfovibrionales	Desulfovibrionaceae	Nitratidesulfovibrio	Nitratidesulfovibrio vulgaris
CD90_2.Bin59|CD90_2_55365_19	K00016	LDH, ldh; L_lactate dehydrogenase [EC:1.1.1.27]	0.0171038	CD90_2.Bin59	Bacteria	Bacillota|A	Clostridia	Lachnospirales	Lachnospiraceae
CD90_1.Bin152|CD90_1_302606_112	K00016	LDH, ldh; L_lactate dehydrogenase [EC:1.1.1.27]	0.0170308	CD90_1.Bin152	Bacteria	Bacillota|A	Clostridia	Lachnospirales	Lachnospiraceae	Agathobacter
ID1_3.Bin23|A86ID_47048_109	K00016	LDH, ldh; L_lactate dehydrogenase [EC:1.1.1.27]	0.0168947	ID1_3.Bin23	Bacteria	Bacillota	Bacilli	Lactobacillales	Streptococcaceae	Lactococcus	Lactococcus lactis
CD90_5.Bin52|CD90_5_188427_75	K00016	LDH, ldh; L_lactate dehydrogenase [EC:1.1.1.27]	0.0168508	CD90_5.Bin52	Bacteria	Bacillota|A	Clostridia	Oscillospirales	Ruminococcaceae	UBA866
CD90_5.Bin52|CD90_5_400188_18	K00016	LDH, ldh; L_lactate dehydrogenase [EC:1.1.1.27]	0.0160236	CD90_5.Bin52	Bacteria	Bacillota|A	Clostridia	Oscillospirales	Ruminococcaceae	UBA866
CD90_4.Bin15|CD90_4_206967_17	K00016	LDH, ldh; L_lactate dehydrogenase [EC:1.1.1.27]	0.0157443	CD90_4.Bin15	Bacteria	Bacillota|A	Clostridia	Oscillospirales	Acutalibacteraceae	CAG_964
ID1_3.Bin23|A86ID_19488_22	K00016	LDH, ldh; L_lactate dehydrogenase [EC:1.1.1.27]	0.0154618	ID1_3.Bin23	Bacteria	Bacillota	Bacilli	Lactobacillales	Streptococcaceae	Lactococcus	Lactococcus lactis
CD90_5.Bin171|CD90_5_234858_3	K00016	LDH, ldh; L_lactate dehydrogenase [EC:1.1.1.27]	0.0153687	CD90_5.Bin171	Bacteria	Bacillota|A	Clostridia	Oscillospirales	Oscillospiraceae
RD25_4.Bin110|A54RD_223867_12	K00016	LDH, ldh; L_lactate dehydrogenase [EC:1.1.1.27]	0.0152639	RD25_4.Bin110	Bacteria	Bacillota|A	Clostridia	Lachnospirales	Lachnospiraceae	Clostridium_R	Clostridium_R aminophilum|A
RD10_8.Bin90|A72RD_55895_26	K00016	LDH, ldh; L_lactate dehydrogenase [EC:1.1.1.27]	0.0149613	RD10_8.Bin90	Bacteria	Bacillota|A	Clostridia	Oscillospirales	Butyricicoccaceae	Butyricicoccus
CD30_2.Bin29|CD30_2_55163_49	K00016	LDH, ldh; L_lactate dehydrogenase [EC:1.1.1.27]	0.0147465	CD30_2.Bin29	Bacteria	Bacillota|A	Clostridia	Monoglobales|A	UBA1381	CAG_41
ID1_3.Bin20|A86ID_52257_64	K00016	LDH, ldh; L_lactate dehydrogenase [EC:1.1.1.27]	0.0147022	ID1_3.Bin20	Bacteria	Bacillota	Bacilli	Staphylococcales	Staphylococcaceae	Staphylococcus	Staphylococcus simulans
CD90_10.Bin49|CD90_10_53312_12	K00016	LDH, ldh; L_lactate dehydrogenase [EC:1.1.1.27]	0.0146435	CD90_10.Bin49	Bacteria	Bacillota|A	Clostridia	Lachnospirales	Lachnospiraceae	UBA2821	UBA2821 sp902763335
CD90_5.Bin84|CD90_5_217026_2	K00016	LDH, ldh; L_lactate dehydrogenase [EC:1.1.1.27]	0.0144738	CD90_5.Bin84	Bacteria	Bacillota|A	Clostridia	Oscillospirales	Acutalibacteraceae	UMGS1397	UMGS1397 sp900551425
ID1_3.Bin23|A86ID_34556_10	K00016	LDH, ldh; L_lactate dehydrogenase [EC:1.1.1.27]	0.0124471	ID1_3.Bin23	Bacteria	Bacillota	Bacilli	Lactobacillales	Streptococcaceae	Lactococcus	Lactococcus lactis
RD10_4.Bin28|A64RD_85760_10	K00016	LDH, ldh; L_lactate dehydrogenase [EC:1.1.1.27]	0.0106452	RD10_4.Bin28	Bacteria	Bacillota|A	Clostridia	Oscillospirales	Acutalibacteraceae	UBA1213	UBA1213 sp902786345
CD90_1.Bin119|CD90_1_244391_1	K00016	LDH, ldh; L_lactate dehydrogenase [EC:1.1.1.27]	0.010539	CD90_1.Bin119	Bacteria	Bacillota|A	Clostridia	Oscillospirales	CAG_272
RD25_5.Bin140|A55RD_1388_21	K00016	LDH, ldh; L_lactate dehydrogenase [EC:1.1.1.27]	0.00971089	RD25_5.Bin140	Bacteria	Bacillota|A	Clostridia	Oscillospirales	Acutalibacteraceae	CAG_180	CAG_180 sp900315985
ID90_5.Bin10|A23ID_2_34473_25	K00016	LDH, ldh; L_lactate dehydrogenase [EC:1.1.1.27]	0.00756936	ID90_5.Bin10	Bacteria	Bacillota|A	Clostridia	Lachnospirales	Lachnospiraceae	Eubacterium_I	Eubacterium_I sp000270305
CD30_4.Bin54|CD30_4_15813_7	K00016	LDH, ldh; L_lactate dehydrogenase [EC:1.1.1.27]	0.00700255	CD30_4.Bin54	Bacteria	Bacillota|A	Clostridia	Oscillospirales	Oscillospiraceae	CAG_170
RD30_12.Bin15|A50RD_179969_20	K00023	ph.B; acetoacetyl|CoA reductase [EC:1.1.1.36]	0.220542	RD30_12.Bin15	Bacteria	Pseudomonadota	Gammaproteobacteria	Burkholderiales	Rhodocyclaceae
RD10_9.Bin99|A74RD_66569_4	K00023	ph.B; acetoacetyl|CoA reductase [EC:1.1.1.36]	0.121641	RD10_9.Bin99	Bacteria	Pseudomonadota	Gammaproteobacteria	Burkholderiales	Neisseriaceae
RD25_10.Bin61|A67RD_244711_23	K00023	ph.B; acetoacetyl|CoA reductase [EC:1.1.1.36]	0.0719552	RD25_10.Bin61	Bacteria	Pseudomonadota	Gammaproteobacteria	Burkholderiales	Neisseriaceae
RD25_11.Bin89|A73RD_99431_24	K00023	ph.B; acetoacetyl|CoA reductase [EC:1.1.1.36]	0.0317887	RD25_11.Bin89	Bacteria	Pseudomonadota	Gammaproteobacteria	Burkholderiales	Neisseriaceae
RD30_1.Bin72|A34RD_245758_11	K00023	ph.B; acetoacetyl|CoA reductase [EC:1.1.1.36]	0.0279281	RD30_1.Bin72	Bacteria	Pseudomonadota	Gammaproteobacteria	Burkholderiales	Neisseriaceae
RD30_3.Bin187|A38RD_303100_17	K00023	ph.B; acetoacetyl|CoA reductase [EC:1.1.1.36]	0.0268755	RD30_3.Bin187	Bacteria	Pseudomonadota	Gammaproteobacteria	Burkholderiales	Neisseriaceae
RD10_3.Bin43|A63RD_23753_3	K00023	ph.B; acetoacetyl|CoA reductase [EC:1.1.1.36]	0.0230994	RD10_3.Bin43	Bacteria	Pseudomonadota	Gammaproteobacteria	Burkholderiales	Burkholderiaceae	Comamonas	Comamonas kerstersii
RD10_2.Bin25|A62RD_48836_284	K00024	mdh; malate dehydrogenase [EC:1.1.1.37]	8.06089	RD10_2.Bin25	Bacteria	Verrucomicrobiota	Verrucomicrobiae	Verrucomicrobiales	Akkermansiaceae	Akkermansia	Akkermansia muciniphila
CD25_4.Bin9|CD25_4_25192_27	K00024	mdh; malate dehydrogenase [EC:1.1.1.37]	5.54188	CD25_4.Bin9	Bacteria	Bacteroidota	Bacteroidia	Bacteroidales	Bacteroidaceae	Phocaeicola	Phocaeicola vulgatus
CD10_4.Bin10|CD10_4_6932_40	K00024	mdh; malate dehydrogenase [EC:1.1.1.37]	3.04828	CD10_4.Bin10	Bacteria	Bacteroidota	Bacteroidia	Bacteroidales	Bacteroidaceae	Bacteroides	Bacteroides fragilis
CD30_4.Bin24|CD30_4_259537_102	K00024	mdh; malate dehydrogenase [EC:1.1.1.37]	2.72852	CD30_4.Bin24	Bacteria	Bacteroidota	Bacteroidia	Bacteroidales	Bacteroidaceae	Bacteroides	Bacteroides uniformis
RD90_6.Bin59|A21RD_101924_18	K00024	mdh; malate dehydrogenase [EC:1.1.1.37]	2.3261	RD90_6.Bin59	Bacteria	Bacteroidota	Bacteroidia	Bacteroidales	UBA932	Bact_11	Bact_11 sp902789445
RD10_2.Bin18|A62RD_43861_226	K00024	mdh; malate dehydrogenase [EC:1.1.1.37]	1.88509	RD10_2.Bin18	Bacteria	Bacteroidota	Bacteroidia	Bacteroidales	Bacteroidaceae	Bacteroides	Bacteroides heparinolyticus
RD1_5.Bin33|A85RD_17932_72	K00024	mdh; malate dehydrogenase [EC:1.1.1.37]	1.59187	RD1_5.Bin33	Bacteria	Pseudomonadota	Gammaproteobacteria	Burkholderiales	Neisseriaceae
RD25_6.Bin89|A56RD_165425_4	K00024	mdh; malate dehydrogenase [EC:1.1.1.37]	1.38077	RD25_6.Bin89	Bacteria	Bacteroidota	Bacteroidia	Bacteroidales	UBA932	Bact_11
CD25_2.Bin20|CD25_2_34010_31	K00024	mdh; malate dehydrogenase [EC:1.1.1.37]	1.36764	CD25_2.Bin20	Bacteria	Bacteroidota	Bacteroidia	Bacteroidales	Bacteroidaceae	Bacteroides	Bacteroides caccae
RD30_6.Bin90|A43RD_126943_35	K00024	mdh; malate dehydrogenase [EC:1.1.1.37]	1.06662	RD30_6.Bin90	Bacteria	Bacteroidota	Bacteroidia	Bacteroidales	UBA932	Bact_11
RD10_5.Bin20|A65RD_30280_23	K00024	mdh; malate dehydrogenase [EC:1.1.1.37]	1.03172	RD10_5.Bin20	Bacteria	Pseudomonadota	Gammaproteobacteria	Pseudomonadales	Moraxellaceae	Moraxella
RD30_4.Bin106|A41RD_74178_60	K00024	mdh; malate dehydrogenase [EC:1.1.1.37]	1.03155	RD30_4.Bin106	Bacteria	Bacteroidota	Bacteroidia	Bacteroidales	UBA932	Bact_11
CD25_3.Bin5|CD25_3_5546_17	K00024	mdh; malate dehydrogenase [EC:1.1.1.37]	0.973681	CD25_3.Bin5	Bacteria	Bacteroidota	Bacteroidia	Bacteroidales	Tannerellaceae	Parabacteroides	Parabacteroides distasonis
RD1_5.Bin27|A85RD_17976_17	K00024	mdh; malate dehydrogenase [EC:1.1.1.37]	0.972107	RD1_5.Bin27	Bacteria	Pseudomonadota	Gammaproteobacteria	Pseudomonadales	Moraxellaceae	Moraxella
RD30_2.Bin5|A37RD_98567_29	K00024	mdh; malate dehydrogenase [EC:1.1.1.37]	0.961594	RD30_2.Bin5	Bacteria	Bacillota|C	Negativicutes	Selenomonadales	Selenomonadaceae	Selenomonas|A
CD1_6.Bin13|CD1_6_44726_26	K00024	mdh; malate dehydrogenase [EC:1.1.1.37]	0.906458	CD1_6.Bin13	Bacteria	Bacteroidota	Bacteroidia	Bacteroidales	Bacteroidaceae	Phocaeicola	Phocaeicola sp002493165
CD30_1.Bin22|CD30_1_84645_87	K00024	mdh; malate dehydrogenase [EC:1.1.1.37]	0.790206	CD30_1.Bin22	Bacteria	Bacteroidota	Bacteroidia	Bacteroidales	Bacteroidaceae	Bacteroides	Bacteroides thetaiotaomicron
RD90_4.Bin42|A15RD_84004_10	K00024	mdh; malate dehydrogenase [EC:1.1.1.37]	0.74804	RD90_4.Bin42	Bacteria	Bacillota|C	Negativicutes	Selenomonadales	Selenomonadaceae	RUG643
RD1_2.Bin21|A82RD_25738_78	K00024	mdh; malate dehydrogenase [EC:1.1.1.37]	0.685442	RD1_2.Bin21	Bacteria	Bacteroidota	Bacteroidia	Flavobacteriales	Flavobacteriaceae	Capnocytophaga
RD10_2.Bin3|A62RD_13559_82	K00024	mdh; malate dehydrogenase [EC:1.1.1.37]	0.618903	RD10_2.Bin3	Bacteria	Bacteroidota	Bacteroidia	Bacteroidales	Bacteroidaceae	Bacteroides	Bacteroides pyogenes
RD10_7.Bin40|A71RD_61415_120	K00024	mdh; malate dehydrogenase [EC:1.1.1.37]	0.617499	RD10_7.Bin40	Bacteria	Pseudomonadota	Gammaproteobacteria	Burkholderiales	Neisseriaceae
CD30_4.Bin85|CD30_4_169830_98	K00024	mdh; malate dehydrogenase [EC:1.1.1.37]	0.595459	CD30_4.Bin85	Bacteria	Bacteroidota	Bacteroidia	Bacteroidales	Bacteroidaceae	Bacteroides	Bacteroides xylanisolvens
RD30_3.Bin94|A38RD_149761_76	K00024	mdh; malate dehydrogenase [EC:1.1.1.37]	0.517415	RD30_3.Bin94	Bacteria	Bacillota|C	Negativicutes	Selenomonadales	Selenomonadaceae	RUG643	RUG643 sp902782705
RD30_12.Bin152|A50RD_29702_58	K00024	mdh; malate dehydrogenase [EC:1.1.1.37]	0.494704	RD30_12.Bin152	Bacteria	Bacillota|C	Negativicutes	Selenomonadales	Selenomonadaceae	RUG643	RUG643 sp900321035
RD90_6.Bin94|A21RD_32537_7	K00024	mdh; malate dehydrogenase [EC:1.1.1.37]	0.450357	RD90_6.Bin94	Bacteria	Bacillota|C	Negativicutes	Selenomonadales	Selenomonadaceae	UBA7018
RD90_3.Bin146|A10RD_185276_6	K00024	mdh; malate dehydrogenase [EC:1.1.1.37]	0.448747	RD90_3.Bin146	Bacteria	Bacillota|C	Negativicutes	Selenomonadales	Selenomonadaceae	RUG643
RD90_10.Bin71|A30RD_46863_2	K00024	mdh; malate dehydrogenase [EC:1.1.1.37]	0.443802	RD90_10.Bin71	Bacteria	Bacillota|C	Negativicutes	Selenomonadales	Selenomonadaceae	Anaerovibrio
RD90_10.Bin42|A30RD_6458_58	K00024	mdh; malate dehydrogenase [EC:1.1.1.37]	0.393331	RD90_10.Bin42	Bacteria	Bacillota|C	Negativicutes	Selenomonadales	Selenomonadaceae	Selenomonas_B
RD90_2.Bin51|A8RD_180810_102	K00024	mdh; malate dehydrogenase [EC:1.1.1.37]	0.370089	RD90_2.Bin51	Bacteria	Bacillota|C	Negativicutes	Selenomonadales	Selenomonadaceae	UBA7018
CD30_3.Bin29|CD30_3_47564_130	K00024	mdh; malate dehydrogenase [EC:1.1.1.37]	0.348657	CD30_3.Bin29	Bacteria	Bacteroidota	Bacteroidia	Bacteroidales	Marinifilaceae	Butyricimonas	Butyricimonas virosa
CD30_4.Bin4|CD30_4_126794_61	K00024	mdh; malate dehydrogenase [EC:1.1.1.37]	0.344337	CD30_4.Bin4	Bacteria	Bacteroidota	Bacteroidia	Bacteroidales	Rikenellaceae	Alistipes	Alistipes onderdonkii
RD10_5.Bin2|A65RD_38548_65	K00024	mdh; malate dehydrogenase [EC:1.1.1.37]	0.332216	RD10_5.Bin2	Bacteria	Actinobacteriota	Actinomycetia	Actinomycetales	Actinomycetaceae	Pauljensenia	Pauljensenia hyovaginalis
RD25_6.Bin110|A56RD_172184_4	K00024	mdh; malate dehydrogenase [EC:1.1.1.37]	0.290355	RD25_6.Bin110	Bacteria	Pseudomonadota	Gammaproteobacteria	Burkholderiales	Burkholderiaceae	Ottowia
RD30_12.Bin15|A50RD_298110_2	K00024	mdh; malate dehydrogenase [EC:1.1.1.37]	0.284741	RD30_12.Bin15	Bacteria	Pseudomonadota	Gammaproteobacteria	Burkholderiales	Rhodocyclaceae
CD1_6.Bin11|CD1_6_9100_14	K00024	mdh; malate dehydrogenase [EC:1.1.1.37]	0.276606	CD1_6.Bin11	Bacteria	Bacteroidota	Bacteroidia	Bacteroidales	Bacteroidaceae	Bacteroides	Bacteroides congonensis
CD90_7.Bin149|CD90_7_22813_104	K00024	mdh; malate dehydrogenase [EC:1.1.1.37]	0.219579	CD90_7.Bin149	Bacteria	Bacteroidota	Bacteroidia	Bacteroidales	Rikenellaceae	Alistipes	Alistipes finegoldii
CD90_8.Bin25|CD90_8_87930_67	K00024	mdh; malate dehydrogenase [EC:1.1.1.37]	0.195621	CD90_8.Bin25	Bacteria	Bacteroidota	Bacteroidia	Bacteroidales	Muribaculaceae	CAG_485
RD90_4.Bin71|A15RD_128833_19	K00024	mdh; malate dehydrogenase [EC:1.1.1.37]	0.180344	RD90_4.Bin71	Bacteria	Bacteroidota	Bacteroidia	Bacteroidales	Paludibacteraceae	RF16	RF16 sp002373505
RD10_4.Bin22|A64RD_25243_187	K00024	mdh; malate dehydrogenase [EC:1.1.1.37]	0.174699	RD10_4.Bin22	Bacteria	Bacteroidota	Bacteroidia	Bacteroidales	Tannerellaceae	Parabacteroides
RD10_9.Bin99|A74RD_65785_3	K00024	mdh; malate dehydrogenase [EC:1.1.1.37]	0.153634	RD10_9.Bin99	Bacteria	Pseudomonadota	Gammaproteobacteria	Burkholderiales	Neisseriaceae
RD30_4.Bin18|A41RD_10523_18	K00024	mdh; malate dehydrogenase [EC:1.1.1.37]	0.147112	RD30_4.Bin18	Bacteria	Bacteroidota	Bacteroidia	Bacteroidales	BM520
CD90_8.Bin50|CD90_8_11526_19	K00024	mdh; malate dehydrogenase [EC:1.1.1.37]	0.145326	CD90_8.Bin50	Bacteria	Bacteroidota	Bacteroidia	Bacteroidales	Muribaculaceae	CAG_873
RD1_9.Bin4|A90RD_2485_25	K00024	mdh; malate dehydrogenase [EC:1.1.1.37]	0.141558	RD1_9.Bin4	Bacteria	Bacteroidota	Bacteroidia	Flavobacteriales	Weeksellaceae	JABCPE02
CD90_4.Bin94|CD90_4_287132_37	K00024	mdh; malate dehydrogenase [EC:1.1.1.37]	0.140875	CD90_4.Bin94	Bacteria	Bacteroidota	Bacteroidia	Bacteroidales	Muribaculaceae	Paramuribaculum	Paramuribaculum sp000431155
RD90_9.Bin47|A26RD_53563_133	K00024	mdh; malate dehydrogenase [EC:1.1.1.37]	0.125067	RD90_9.Bin47	Bacteria	Fibrobacterota	Fibrobacteria	Fibrobacterales	Fibrobacteraceae	Fibrobacter|A	Fibrobacter|A sp002390045
CD90_3.Bin161|CD90_3_191510_27	K00024	mdh; malate dehydrogenase [EC:1.1.1.37]	0.124974	CD90_3.Bin161	Bacteria	Bacteroidota	Bacteroidia	Bacteroidales	Muribaculaceae
CD90_5.Bin23|CD90_5_418415_106	K00024	mdh; malate dehydrogenase [EC:1.1.1.37]	0.124769	CD90_5.Bin23	Bacteria	Bacteroidota	Bacteroidia	Bacteroidales	Bacteroidaceae	Phocaeicola	Phocaeicola sartorii
RD25_9.Bin130|A66RD_69400_10	K00024	mdh; malate dehydrogenase [EC:1.1.1.37]	0.121144	RD25_9.Bin130	Bacteria	Bacteroidota	Bacteroidia	Bacteroidales	UBA932	RUG11257
RD25_6.Bin118|A56RD_45962_379	K00024	mdh; malate dehydrogenase [EC:1.1.1.37]	0.119622	RD25_6.Bin118	Bacteria	Bacteroidota	Bacteroidia	Bacteroidales	UBA1402	UBA1757
CD90_10.Bin124|CD90_10_200960_6	K00024	mdh; malate dehydrogenase [EC:1.1.1.37]	0.117246	CD90_10.Bin124	Bacteria	Bacteroidota	Bacteroidia	Bacteroidales	Muribaculaceae	CAG_873	CAG_873 sp900550395
CD90_10.Bin32|CD90_10_31360_6	K00024	mdh; malate dehydrogenase [EC:1.1.1.37]	0.108759	CD90_10.Bin32	Bacteria	Bacteroidota	Bacteroidia	Bacteroidales	Rikenellaceae	Alistipes	Alistipes shahii
RD25_10.Bin45|A67RD_158454_283	K00024	mdh; malate dehydrogenase [EC:1.1.1.37]	0.106665	RD25_10.Bin45	Bacteria	Bacteroidota	Bacteroidia	Bacteroidales	UBA932	RUG11257
CD90_2.Bin22|CD90_2_239736_43	K00024	mdh; malate dehydrogenase [EC:1.1.1.37]	0.0981003	CD90_2.Bin22	Bacteria	Bacteroidota	Bacteroidia	Bacteroidales	Muribaculaceae	UBA7173
ID25_5.Bin30|A66ID_87456_72	K00024	mdh; malate dehydrogenase [EC:1.1.1.37]	0.0968914	ID25_5.Bin30	Bacteria	Actinobacteriota	Coriobacteriia	Coriobacteriales	RUG844	RUG844	RUG844 sp900313875
RD25_10.Bin61|A67RD_216906_6	K00024	mdh; malate dehydrogenase [EC:1.1.1.37]	0.0916805	RD25_10.Bin61	Bacteria	Pseudomonadota	Gammaproteobacteria	Burkholderiales	Neisseriaceae
RD10_7.Bin12|A71RD_57065_6	K00024	mdh; malate dehydrogenase [EC:1.1.1.37]	0.0914559	RD10_7.Bin12	Bacteria	Pseudomonadota	Gammaproteobacteria	Burkholderiales	Burkholderiaceae	Brachymonas
RD1_9.Bin21|A90RD_20541_60	K00024	mdh; malate dehydrogenase [EC:1.1.1.37]	0.0856852	RD1_9.Bin21	Bacteria	Pseudomonadota	Gammaproteobacteria	Pseudomonadales	Moraxellaceae	Acinetobacter
RD90_10.Bin16|A30RD_22625_6	K00024	mdh; malate dehydrogenase [EC:1.1.1.37]	0.083605	RD90_10.Bin16	Bacteria	Desulfobacterota	Desulfobulbia	Desulfobulbales	Desulfobulbaceae	Desulfobulbus
ID30_1.Bin1|A37ID_19420_113	K00024	mdh; malate dehydrogenase [EC:1.1.1.37]	0.0823805	ID30_1.Bin1	Bacteria	Actinobacteriota	Actinomycetia	Mycobacteriales	Mycobacteriaceae	Corynebacterium
CD90_3.Bin163|CD90_3_307332_21	K00024	mdh; malate dehydrogenase [EC:1.1.1.37]	0.0819727	CD90_3.Bin163	Bacteria	Bacteroidota	Bacteroidia	Bacteroidales	Muribaculaceae	Paramuribaculum
RD25_5.Bin134|A55RD_255308_89	K00024	mdh; malate dehydrogenase [EC:1.1.1.37]	0.0781471	RD25_5.Bin134	Bacteria	Pseudomonadota	Gammaproteobacteria	Burkholderiales	Neisseriaceae
CD90_6.Bin72|CD90_6_99470_176	K00024	mdh; malate dehydrogenase [EC:1.1.1.37]	0.0757586	CD90_6.Bin72	Bacteria	Bacillota|C	Negativicutes	Selenomonadales	Selenomonadaceae	Mitsuokella	Mitsuokella jalaludinii
RD1_7.Bin13|A88RD_38630_60	K00024	mdh; malate dehydrogenase [EC:1.1.1.37]	0.0682189	RD1_7.Bin13	Bacteria	Pseudomonadota	Gammaproteobacteria	Pseudomonadales	Moraxellaceae	Moraxella
CD90_2.Bin158|CD90_2_203485_4	K00024	mdh; malate dehydrogenase [EC:1.1.1.37]	0.0649017	CD90_2.Bin158	Bacteria	Bacteroidota	Bacteroidia	Bacteroidales	Muribaculaceae	CAG_873
RD10_7.Bin18|A71RD_59001_3	K00024	mdh; malate dehydrogenase [EC:1.1.1.37]	0.0621135	RD10_7.Bin18	Bacteria	Campylobacterota	Campylobacteria	Campylobacterales	Arcobacteraceae	Aliarcobacter
RD25_11.Bin61|A73RD_181197_12	K00024	mdh; malate dehydrogenase [EC:1.1.1.37]	0.0616182	RD25_11.Bin61	Bacteria	Bacteroidota	Bacteroidia	Bacteroidales	Paludibacteraceae	RF16
CD90_3.Bin8|CD90_3_424415_45	K00024	mdh; malate dehydrogenase [EC:1.1.1.37]	0.0605977	CD90_3.Bin8	Bacteria	Bacteroidota	Bacteroidia	Bacteroidales	Muribaculaceae	CAG_485
RD10_6.Bin23|A70RD_9158_27	K00024	mdh; malate dehydrogenase [EC:1.1.1.37]	0.0602761	RD10_6.Bin23	Bacteria	Actinobacteriota	Actinomycetia	Actinomycetales	Actinomycetaceae	Trueperella	Trueperella pyogenes
RD10_7.Bin37|A71RD_51296_11	K00024	mdh; malate dehydrogenase [EC:1.1.1.37]	0.0596251	RD10_7.Bin37	Bacteria	Bacteroidota	Bacteroidia	Bacteroidales	Bacteroidaceae	Bacteroides
RD10_3.Bin41|A63RD_19400_76	K00024	mdh; malate dehydrogenase [EC:1.1.1.37]	0.0577543	RD10_3.Bin41	Bacteria	Pseudomonadota	Gammaproteobacteria	Cardiobacteriales	Cardiobacteriaceae	Suttonella
RD30_2.Bin41|A37RD_179418_8	K00024	mdh; malate dehydrogenase [EC:1.1.1.37]	0.0571133	RD30_2.Bin41	Bacteria	Pseudomonadota	Gammaproteobacteria	Burkholderiales	Neisseriaceae	Neisseria
RD25_10.Bin38|A67RD_67000_6	K00024	mdh; malate dehydrogenase [EC:1.1.1.37]	0.0568799	RD25_10.Bin38	Bacteria	Bacteroidota	Bacteroidia	Bacteroidales	WCHB1_69	UBA1756
RD90_7.Bin4|A22RD_186913_35	K00024	mdh; malate dehydrogenase [EC:1.1.1.37]	0.0550365	RD90_7.Bin4	Bacteria	Bacteroidota	Bacteroidia	Bacteroidales	UBA932	RUG11257	RUG11257 sp902767355
CD90_9.Bin134|CD90_9_272939_10	K00024	mdh; malate dehydrogenase [EC:1.1.1.37]	0.0547167	CD90_9.Bin134	Bacteria	Bacteroidota	Bacteroidia	Bacteroidales	Muribaculaceae	CAG_485	CAG_485 sp002491165
CD90_8.Bin134|CD90_8_263625_88	K00024	mdh; malate dehydrogenase [EC:1.1.1.37]	0.0540404	CD90_8.Bin134	Bacteria	Bacteroidota	Bacteroidia	Bacteroidales	Rikenellaceae	Alistipes|A	Alistipes|A sp900240235
CD90_7.Bin32|CD90_7_257397_119	K00024	mdh; malate dehydrogenase [EC:1.1.1.37]	0.0536502	CD90_7.Bin32	Bacteria	Planctomycetota	Planctomycetes	Pirellulales	Thermoguttaceae
ID10_4.Bin3|A64ID_20555_102	K00024	mdh; malate dehydrogenase [EC:1.1.1.37]	0.0510408	ID10_4.Bin3	Bacteria	Actinobacteriota	Actinomycetia	Actinomycetales	Actinomycetaceae	RUG11864
CD90_5.Bin82|CD90_5_421736_13	K00024	mdh; malate dehydrogenase [EC:1.1.1.37]	0.0497923	CD90_5.Bin82	Bacteria	Planctomycetota	Planctomycetes	Pirellulales	Thermoguttaceae
CD30_7.Bin64|CD30_7_44234_4	K00024	mdh; malate dehydrogenase [EC:1.1.1.37]	0.0497371	CD30_7.Bin64	Bacteria	Bacillota|C	Negativicutes	Selenomonadales	Selenomonadaceae	Megamonas	Megamonas funiformis
RD10_4.Bin14|A64RD_79149_8	K00024	mdh; malate dehydrogenase [EC:1.1.1.37]	0.049219	RD10_4.Bin14	Bacteria	Bacteroidota	Bacteroidia	Bacteroidales	Paludibacteraceae	F0058
CD90_5.Bin165|CD90_5_322860_49	K00024	mdh; malate dehydrogenase [EC:1.1.1.37]	0.0470036	CD90_5.Bin165	Bacteria	Bacteroidota	Bacteroidia	Bacteroidales	Muribaculaceae	Duncaniella
CD1_4.Bin18|CD1_4_26563_7	K00024	mdh; malate dehydrogenase [EC:1.1.1.37]	0.0460361	CD1_4.Bin18	Bacteria	Pseudomonadota	Gammaproteobacteria	Burkholderiales	Burkholderiaceae	Parasutterella	Parasutterella excrementihominis
RD10_3.Bin43|A63RD_47876_18	K00024	mdh; malate dehydrogenase [EC:1.1.1.37]	0.0445857	RD10_3.Bin43	Bacteria	Pseudomonadota	Gammaproteobacteria	Burkholderiales	Burkholderiaceae	Comamonas	Comamonas kerstersii
CD90_3.Bin49|CD90_3_165438_136	K00024	mdh; malate dehydrogenase [EC:1.1.1.37]	0.0442337	CD90_3.Bin49	Bacteria	Bacteroidota	Bacteroidia	Bacteroidales	Muribaculaceae	CAG_873
CD90_7.Bin83|CD90_7_77313_20	K00024	mdh; malate dehydrogenase [EC:1.1.1.37]	0.0424082	CD90_7.Bin83	Bacteria	Bacteroidota	Bacteroidia	Bacteroidales	Muribaculaceae	CAG_485
RD30_1.Bin72|A34RD_145560_5	K00024	mdh; malate dehydrogenase [EC:1.1.1.37]	0.0411491	RD30_1.Bin72	Bacteria	Pseudomonadota	Gammaproteobacteria	Burkholderiales	Neisseriaceae
ID10_9.Bin5|A74ID_16365_24	K00024	mdh; malate dehydrogenase [EC:1.1.1.37]	0.0370235	ID10_9.Bin5	Bacteria	Actinobacteriota	Actinomycetia	Actinomycetales	Micrococcaceae	Rothia
CD90_6.Bin124|CD90_6_111139_18	K00024	mdh; malate dehydrogenase [EC:1.1.1.37]	0.0361857	CD90_6.Bin124	Bacteria	Bacteroidota	Bacteroidia	Bacteroidales	Muribaculaceae	UBA7173	UBA7173 sp900555165
CD90_7.Bin135|CD90_7_76452_120	K00024	mdh; malate dehydrogenase [EC:1.1.1.37]	0.0347933	CD90_7.Bin135	Bacteria	Bacteroidota	Bacteroidia	Flavobacteriales	UBA1820	UBA1820	UBA1820 sp003150615
RD30_3.Bin187|A38RD_485878_26	K00024	mdh; malate dehydrogenase [EC:1.1.1.37]	0.0339856	RD30_3.Bin187	Bacteria	Pseudomonadota	Gammaproteobacteria	Burkholderiales	Neisseriaceae
RD25_11.Bin89|A73RD_202510_1	K00024	mdh; malate dehydrogenase [EC:1.1.1.37]	0.0339495	RD25_11.Bin89	Bacteria	Pseudomonadota	Gammaproteobacteria	Burkholderiales	Neisseriaceae
RD10_2.Bin11|A62RD_32343_47	K00024	mdh; malate dehydrogenase [EC:1.1.1.37]	0.0321055	RD10_2.Bin11	Bacteria	Bacteroidota	Bacteroidia	Bacteroidales	Marinifilaceae
CD90_6.Bin54|CD90_6_63095_4	K00024	mdh; malate dehydrogenase [EC:1.1.1.37]	0.0268151	CD90_6.Bin54	Bacteria	Bacteroidota	Bacteroidia	Bacteroidales	Rikenellaceae	Alistipes|A	Alistipes|A ihumii
CD30_2.Bin30|CD30_2_124692_7	K00024	mdh; malate dehydrogenase [EC:1.1.1.37]	0.0264732	CD30_2.Bin30	Bacteria	Bacteroidota	Bacteroidia	Bacteroidales	Barnesiellaceae	Barnesiella	Barnesiella intestinihominis
CD25_1.Bin20|CD25_1_111474_5	K00024	mdh; malate dehydrogenase [EC:1.1.1.37]	0.0253402	CD25_1.Bin20	Bacteria	Bacteroidota	Bacteroidia	Bacteroidales	Muribaculaceae	CAG_873
ID1_3.Bin20|A86ID_24521_50	K00024	mdh; malate dehydrogenase [EC:1.1.1.37]	0.0248944	ID1_3.Bin20	Bacteria	Bacillota	Bacilli	Staphylococcales	Staphylococcaceae	Staphylococcus	Staphylococcus simulans
RD10_2.Bin37|A62RD_11134_28	K00024	mdh; malate dehydrogenase [EC:1.1.1.37]	0.0236837	RD10_2.Bin37	Bacteria	Pseudomonadota	Gammaproteobacteria	Burkholderiales	Neisseriaceae	Eikenella
CD30_3.Bin11|CD30_3_81525_1	K00024	mdh; malate dehydrogenase [EC:1.1.1.37]	0.0234436	CD30_3.Bin11	Bacteria	Bacteroidota	Bacteroidia	Bacteroidales	Bacteroidaceae	Bacteroides	Bacteroides sp900552405
CD90_5.Bin32|CD90_5_122330_41	K00024	mdh; malate dehydrogenase [EC:1.1.1.37]	0.0225168	CD90_5.Bin32	Bacteria	Bacteroidota	Bacteroidia	Bacteroidales	Muribaculaceae	CAG_873	CAG_873 sp900554715
RD25_9.Bin100|A66RD_301825_12	K00024	mdh; malate dehydrogenase [EC:1.1.1.37]	0.021892	RD25_9.Bin100	Bacteria	Bacillota|C	Negativicutes	Selenomonadales	Selenomonadaceae	RUG643	RUG643 sp902777615
CD90_3.Bin149|CD90_3_389915_8	K00024	mdh; malate dehydrogenase [EC:1.1.1.37]	0.0214863	CD90_3.Bin149	Bacteria	Bacteroidota	Bacteroidia	Bacteroidales	Muribaculaceae	CAG_873
CD30_4.Bin40|CD30_4_101899_5	K00024	mdh; malate dehydrogenase [EC:1.1.1.37]	0.0140512	CD30_4.Bin40	Bacteria	Bacteroidota	Bacteroidia	Bacteroidales	Muribaculaceae	UBA7173
CD90_6.Bin59|CD90_6_23049_12	K00024	mdh; malate dehydrogenase [EC:1.1.1.37]	0.0112051	CD90_6.Bin59	Bacteria	Bacteroidota	Bacteroidia	Bacteroidales	Rikenellaceae	Alistipes|A	Alistipes|A sp900539755
RD10_4.Bin10|A64RD_73249_7	K00024	mdh; malate dehydrogenase [EC:1.1.1.37]	0.0108758	RD10_4.Bin10	Bacteria	Pseudomonadota	Gammaproteobacteria	Burkholderiales	Neisseriaceae
RD1_9.Bin10|A90RD_30507_65	K00026	MDH2; malate dehydrogenase [EC:1.1.1.37]	0.0172009	RD1_9.Bin10	Bacteria	Pseudomonadota	Gammaproteobacteria	Enterobacterales	Pasteurellaceae	Pasteurella	Pasteurella multocida
RD10_2.Bin33|A62RD_31303_133	K00027	ME2, sfcA, maeA; malate dehydrogenase (oxaloacetate_decarboxylating) [EC:1.1.1.38]	29.2025	RD10_2.Bin33	Bacteria	Pseudomonadota	Gammaproteobacteria	Enterobacterales	Enterobacteriaceae	Escherichia	Escherichia flexneri
ID10_2.Bin7|A62ID_10961_15	K00027	ME2, sfcA, maeA; malate dehydrogenase (oxaloacetate_decarboxylating) [EC:1.1.1.38]	11.6191	ID10_2.Bin7	Bacteria	Pseudomonadota	Gammaproteobacteria	Enterobacterales	Enterobacteriaceae	Enterobacter	Enterobacter cloacae_M
RD1_4.Bin9|A84RD_6310_3	K00027	ME2, sfcA, maeA; malate dehydrogenase (oxaloacetate_decarboxylating) [EC:1.1.1.38]	10.7437	RD1_4.Bin9	Bacteria	Pseudomonadota	Gammaproteobacteria	Enterobacterales	Pasteurellaceae	Bibersteinia
CD10_4.Bin15|CD10_4_3251_21	K00027	ME2, sfcA, maeA; malate dehydrogenase (oxaloacetate_decarboxylating) [EC:1.1.1.38]	8.04148	CD10_4.Bin15	Bacteria	Bacillota|A	Clostridia	Oscillospirales	Butyricicoccaceae	Butyricicoccus	Butyricicoccus pullicaecorum
CD25_4.Bin9|CD25_4_25192_15	K00027	ME2, sfcA, maeA; malate dehydrogenase (oxaloacetate_decarboxylating) [EC:1.1.1.38]	7.53965	CD25_4.Bin9	Bacteria	Bacteroidota	Bacteroidia	Bacteroidales	Bacteroidaceae	Phocaeicola	Phocaeicola vulgatus
ID1_4.Bin12|A88ID_20265_36	K00027	ME2, sfcA, maeA; malate dehydrogenase (oxaloacetate_decarboxylating) [EC:1.1.1.38]	4.92583	ID1_4.Bin12	Bacteria	Pseudomonadota	Gammaproteobacteria	Enterobacterales	Pasteurellaceae	Mannheimia	Mannheimia haemolytica
CD90_1.Bin117|CD90_1_34073_15	K00027	ME2, sfcA, maeA; malate dehydrogenase (oxaloacetate_decarboxylating) [EC:1.1.1.38]	4.79052	CD90_1.Bin117	Bacteria	Bacillota|A	Clostridia	Lachnospirales	Lachnospiraceae	CAG_791	CAG_791 sp002394525
CD90_1.Bin105|CD90_1_377788_40	K00027	ME2, sfcA, maeA; malate dehydrogenase (oxaloacetate_decarboxylating) [EC:1.1.1.38]	4.73326	CD90_1.Bin105	Bacteria	Bacillota|A	Clostridia	Lachnospirales	Lachnospiraceae	CAG_791	CAG_791 sp902785055
RD30_7.Bin12|A44RD_175916_12	K00027	ME2, sfcA, maeA; malate dehydrogenase (oxaloacetate_decarboxylating) [EC:1.1.1.38]	4.03066	RD30_7.Bin12	Bacteria	Bacillota	Bacilli	Erysipelotrichales	Erysipelatoclostridiaceae	Sharpea	Sharpea azabuensis
RD1_6.Bin16|A87RD_16153_26	K00027	ME2, sfcA, maeA; malate dehydrogenase (oxaloacetate_decarboxylating) [EC:1.1.1.38]	3.84528	RD1_6.Bin16	Bacteria	Pseudomonadota	Gammaproteobacteria	Enterobacterales	Pasteurellaceae	Mannheimia
RD10_2.Bin24|A62RD_9505_10	K00027	ME2, sfcA, maeA; malate dehydrogenase (oxaloacetate_decarboxylating) [EC:1.1.1.38]	3.51321	RD10_2.Bin24	Bacteria	Bacillota|A	Clostridia	Oscillospirales	Oscillospiraceae	ER4
CD10_4.Bin10|CD10_4_7353_190	K00027	ME2, sfcA, maeA; malate dehydrogenase (oxaloacetate_decarboxylating) [EC:1.1.1.38]	3.38272	CD10_4.Bin10	Bacteria	Bacteroidota	Bacteroidia	Bacteroidales	Bacteroidaceae	Bacteroides	Bacteroides fragilis
CD90_1.Bin117|CD90_1_192831_68	K00027	ME2, sfcA, maeA; malate dehydrogenase (oxaloacetate_decarboxylating) [EC:1.1.1.38]	3.28272	CD90_1.Bin117	Bacteria	Bacillota|A	Clostridia	Lachnospirales	Lachnospiraceae	CAG_791	CAG_791 sp002394525
CD30_1.Bin15|CD30_1_34320_45	K00027	ME2, sfcA, maeA; malate dehydrogenase (oxaloacetate_decarboxylating) [EC:1.1.1.38]	3.1604	CD30_1.Bin15	Bacteria	Bacillota|A	Clostridia	Oscillospirales	Ruminococcaceae	Fournierella	Fournierella massiliensis
RD30_8.Bin35|A45RD_191707_50	K00027	ME2, sfcA, maeA; malate dehydrogenase (oxaloacetate_decarboxylating) [EC:1.1.1.38]	3.0717	RD30_8.Bin35	Bacteria	Bacillota|C	Negativicutes	Acidaminococcales	Acidaminococcaceae	Succiniclasticum	Succiniclasticum sp900315925
RD10_3.Bin22|A63RD_3432_8	K00027	ME2, sfcA, maeA; malate dehydrogenase (oxaloacetate_decarboxylating) [EC:1.1.1.38]	3.02577	RD10_3.Bin22	Bacteria	Bacillota|A	Clostridia|A	Christensenellales	CAG_138	PeH17
CD30_4.Bin24|CD30_4_175684_174	K00027	ME2, sfcA, maeA; malate dehydrogenase (oxaloacetate_decarboxylating) [EC:1.1.1.38]	2.85455	CD30_4.Bin24	Bacteria	Bacteroidota	Bacteroidia	Bacteroidales	Bacteroidaceae	Bacteroides	Bacteroides uniformis
RD10_4.Bin36|A64RD_74963_48	K00027	ME2, sfcA, maeA; malate dehydrogenase (oxaloacetate_decarboxylating) [EC:1.1.1.38]	2.63712	RD10_4.Bin36	Bacteria	Bacteroidota	Bacteroidia	Bacteroidales	Porphyromonadaceae	Porphyromonas	Porphyromonas loveana
RD90_9.Bin39|A26RD_70017_48	K00027	ME2, sfcA, maeA; malate dehydrogenase (oxaloacetate_decarboxylating) [EC:1.1.1.38]	2.6114	RD90_9.Bin39	Bacteria	Actinobacteriota	Coriobacteriia	Coriobacteriales	Atopobiaceae	UBA1367	UBA1367 sp002449555
CD30_5.Bin3|CD30_5_34783_2	K00027	ME2, sfcA, maeA; malate dehydrogenase (oxaloacetate_decarboxylating) [EC:1.1.1.38]	2.34491	CD30_5.Bin3	Bacteria	Bacillota|A	Clostridia	Oscillospirales	Ruminococcaceae	Faecalibacterium
RD10_2.Bin18|A62RD_16898_2	K00027	ME2, sfcA, maeA; malate dehydrogenase (oxaloacetate_decarboxylating) [EC:1.1.1.38]	2.25204	RD10_2.Bin18	Bacteria	Bacteroidota	Bacteroidia	Bacteroidales	Bacteroidaceae	Bacteroides	Bacteroides heparinolyticus
RD90_9.Bin39|A26RD_70017_52	K00027	ME2, sfcA, maeA; malate dehydrogenase (oxaloacetate_decarboxylating) [EC:1.1.1.38]	2.16585	RD90_9.Bin39	Bacteria	Actinobacteriota	Coriobacteriia	Coriobacteriales	Atopobiaceae	UBA1367	UBA1367 sp002449555
ID10_8.Bin15|A72ID_6290_15	K00027	ME2, sfcA, maeA; malate dehydrogenase (oxaloacetate_decarboxylating) [EC:1.1.1.38]	2.08529	ID10_8.Bin15	Bacteria	Bacillota|A	Clostridia|A	Christensenellales	CAG_138	UBA3792
CD25_2.Bin11|CD25_2_17047_33	K00027	ME2, sfcA, maeA; malate dehydrogenase (oxaloacetate_decarboxylating) [EC:1.1.1.38]	2.06934	CD25_2.Bin11	Bacteria	Bacillota|A	Clostridia	Lachnospirales	Lachnospiraceae	Blautia|A	Blautia|A sp900541985
RD30_12.Bin53|A50RD_242447_106	K00027	ME2, sfcA, maeA; malate dehydrogenase (oxaloacetate_decarboxylating) [EC:1.1.1.38]	1.99273	RD30_12.Bin53	Bacteria	Bacillota|A	Clostridia	Oscillospirales	Oscillospiraceae
CD90_7.Bin8|CD90_7_348093_4	K00027	ME2, sfcA, maeA; malate dehydrogenase (oxaloacetate_decarboxylating) [EC:1.1.1.38]	1.92159	CD90_7.Bin8	Bacteria	Actinobacteriota	Coriobacteriia	Coriobacteriales	Atopobiaceae	UBA1367	UBA1367 sp900314645
RD30_8.Bin31|A45RD_205523_147	K00027	ME2, sfcA, maeA; malate dehydrogenase (oxaloacetate_decarboxylating) [EC:1.1.1.38]	1.9173	RD30_8.Bin31	Bacteria	Bacillota|A	Clostridia	Lachnospirales	Lachnospiraceae	CAG_791	CAG_791 sp900319245
RD90_4.Bin100|A15RD_114824_167	K00027	ME2, sfcA, maeA; malate dehydrogenase (oxaloacetate_decarboxylating) [EC:1.1.1.38]	1.90756	RD90_4.Bin100	Bacteria	Bacillota|A	Clostridia	Lachnospirales	Lachnospiraceae	UBA2868	UBA2868 sp002350465
ID90_6.Bin67|A30ID_2_7321_26	K00027	ME2, sfcA, maeA; malate dehydrogenase (oxaloacetate_decarboxylating) [EC:1.1.1.38]	1.90192	ID90_6.Bin67	Bacteria	Bacillota|A	Clostridia	Oscillospirales	Acutalibacteraceae	RUG420	RUG420 sp900317085
ID25_5.Bin82|A66ID_24254_18	K00027	ME2, sfcA, maeA; malate dehydrogenase (oxaloacetate_decarboxylating) [EC:1.1.1.38]	1.75014	ID25_5.Bin82	Bacteria	Bacillota|A	Clostridia|A	Christensenellales	CAG_74	UBA2862
CD1_1.Bin21|CD1_1_28610_435	K00027	ME2, sfcA, maeA; malate dehydrogenase (oxaloacetate_decarboxylating) [EC:1.1.1.38]	1.74255	CD1_1.Bin21	Bacteria	Bacillota|A	Clostridia	Lachnospirales	Lachnospiraceae	Ruminococcus_B	Ruminococcus_B gnavus
CD25_2.Bin20|CD25_2_10059_33	K00027	ME2, sfcA, maeA; malate dehydrogenase (oxaloacetate_decarboxylating) [EC:1.1.1.38]	1.60907	CD25_2.Bin20	Bacteria	Bacteroidota	Bacteroidia	Bacteroidales	Bacteroidaceae	Bacteroides	Bacteroides caccae
RD30_4.Bin64|A41RD_220514_13	K00027	ME2, sfcA, maeA; malate dehydrogenase (oxaloacetate_decarboxylating) [EC:1.1.1.38]	1.60655	RD30_4.Bin64	Bacteria	Bacillota|A	Clostridia	Oscillospirales	Oscillospiraceae
RD90_7.Bin88|A22RD_23928_8	K00027	ME2, sfcA, maeA; malate dehydrogenase (oxaloacetate_decarboxylating) [EC:1.1.1.38]	1.50475	RD90_7.Bin88	Bacteria	Bacillota|A	Clostridia	Oscillospirales	Oscillospiraceae	UBA1777
RD1_5.Bin33|A85RD_24755_85	K00027	ME2, sfcA, maeA; malate dehydrogenase (oxaloacetate_decarboxylating) [EC:1.1.1.38]	1.4814	RD1_5.Bin33	Bacteria	Pseudomonadota	Gammaproteobacteria	Burkholderiales	Neisseriaceae
RD30_10.Bin98|A48RD_437062_13	K00027	ME2, sfcA, maeA; malate dehydrogenase (oxaloacetate_decarboxylating) [EC:1.1.1.38]	1.4766	RD30_10.Bin98	Bacteria	Bacillota|A	Clostridia|A	Christensenellales	CAG_74	RUG563
CD25_3.Bin5|CD25_3_75044_63	K00027	ME2, sfcA, maeA; malate dehydrogenase (oxaloacetate_decarboxylating) [EC:1.1.1.38]	1.41666	CD25_3.Bin5	Bacteria	Bacteroidota	Bacteroidia	Bacteroidales	Tannerellaceae	Parabacteroides	Parabacteroides distasonis
RD25_6.Bin15|A56RD_186934_54	K00027	ME2, sfcA, maeA; malate dehydrogenase (oxaloacetate_decarboxylating) [EC:1.1.1.38]	1.40493	RD25_6.Bin15	Bacteria	Bacillota|C	Negativicutes	Acidaminococcales	Acidaminococcaceae	Succiniclasticum	Succiniclasticum sp900315345
RD90_4.Bin101|A15RD_27041_57	K00027	ME2, sfcA, maeA; malate dehydrogenase (oxaloacetate_decarboxylating) [EC:1.1.1.38]	1.40466	RD90_4.Bin101	Bacteria	Bacteroidota	Bacteroidia	Bacteroidales	Bacteroidaceae	Prevotella	Prevotella sp900315525
CD90_3.Bin109|CD90_3_198268_30	K00027	ME2, sfcA, maeA; malate dehydrogenase (oxaloacetate_decarboxylating) [EC:1.1.1.38]	1.39821	CD90_3.Bin109	Bacteria	Bacillota|A	Clostridia|A	Christensenellales	CAG_74	UBA2862
RD90_6.Bin72|A21RD_100377_37	K00027	ME2, sfcA, maeA; malate dehydrogenase (oxaloacetate_decarboxylating) [EC:1.1.1.38]	1.37759	RD90_6.Bin72	Bacteria	Bacillota|A	Clostridia	Oscillospirales	Oscillospiraceae	UBA1777
RD90_4.Bin62|A15RD_68712_74	K00027	ME2, sfcA, maeA; malate dehydrogenase (oxaloacetate_decarboxylating) [EC:1.1.1.38]	1.34929	RD90_4.Bin62	Bacteria	Bacillota|A	Clostridia	Peptostreptococcales	Anaerovoracaceae	RUG099
ID30_4.Bin9|A47ID_13395_38	K00027	ME2, sfcA, maeA; malate dehydrogenase (oxaloacetate_decarboxylating) [EC:1.1.1.38]	1.2986	ID30_4.Bin9	Bacteria	Bacillota|A	Clostridia	Lachnospirales	Lachnospiraceae	CAG_791	CAG_791 sp002395235
RD90_9.Bin49|A26RD_18019_130	K00027	ME2, sfcA, maeA; malate dehydrogenase (oxaloacetate_decarboxylating) [EC:1.1.1.38]	1.28909	RD90_9.Bin49	Bacteria	Bacillota	Bacilli	Erysipelotrichales	Erysipelotrichaceae	UBA636	UBA636 sp900321955
ID90_2.Bin40|A10ID_2_3525_31	K00027	ME2, sfcA, maeA; malate dehydrogenase (oxaloacetate_decarboxylating) [EC:1.1.1.38]	1.27746	ID90_2.Bin40	Bacteria	Bacillota|A	Clostridia	Lachnospirales	Lachnospiraceae	UBA2856	UBA2856 sp902781455
ID30_4.Bin8|A47ID_66752_45	K00027	ME2, sfcA, maeA; malate dehydrogenase (oxaloacetate_decarboxylating) [EC:1.1.1.38]	1.24694	ID30_4.Bin8	Bacteria	Bacillota|A	Clostridia	Oscillospirales	Acutalibacteraceae	Ruminococcus_E	Ruminococcus_E sp900317315
RD30_2.Bin5|A37RD_163264_26	K00027	ME2, sfcA, maeA; malate dehydrogenase (oxaloacetate_decarboxylating) [EC:1.1.1.38]	1.23371	RD30_2.Bin5	Bacteria	Bacillota|C	Negativicutes	Selenomonadales	Selenomonadaceae	Selenomonas|A
RD30_9.Bin49|A47RD_23478_60	K00027	ME2, sfcA, maeA; malate dehydrogenase (oxaloacetate_decarboxylating) [EC:1.1.1.38]	1.23019	RD30_9.Bin49	Bacteria	Bacillota|A	Clostridia|A	Christensenellales	CAG_74	RUG563
CD30_6.Bin44|CD30_6_23304_123	K00027	ME2, sfcA, maeA; malate dehydrogenase (oxaloacetate_decarboxylating) [EC:1.1.1.38]	1.20061	CD30_6.Bin44	Bacteria	Bacillota|A	Clostridia	Lachnospirales	Lachnospiraceae	Blautia	Blautia sp900555025
CD25_5.Bin33|CD25_5_69026_42	K00027	ME2, sfcA, maeA; malate dehydrogenase (oxaloacetate_decarboxylating) [EC:1.1.1.38]	1.19069	CD25_5.Bin33	Bacteria	Bacillota|A	Clostridia	Oscillospirales	Oscillospiraceae	UBA9475	UBA9475 sp002161675
RD10_5.Bin20|A65RD_79263_72	K00027	ME2, sfcA, maeA; malate dehydrogenase (oxaloacetate_decarboxylating) [EC:1.1.1.38]	1.17759	RD10_5.Bin20	Bacteria	Pseudomonadota	Gammaproteobacteria	Pseudomonadales	Moraxellaceae	Moraxella
RD10_3.Bin11|A63RD_25947_84	K00027	ME2, sfcA, maeA; malate dehydrogenase (oxaloacetate_decarboxylating) [EC:1.1.1.38]	1.12962	RD10_3.Bin11	Bacteria	Campylobacterota	Campylobacteria	Campylobacterales	Campylobacteraceae	Campylobacter_B
CD90_8.Bin116|CD90_8_175688_5	K00027	ME2, sfcA, maeA; malate dehydrogenase (oxaloacetate_decarboxylating) [EC:1.1.1.38]	1.12571	CD90_8.Bin116	Bacteria	Actinobacteriota	Coriobacteriia	Coriobacteriales	Atopobiaceae	Olsenella	Olsenella umbonata
RD10_2.Bin3|A62RD_28957_16	K00027	ME2, sfcA, maeA; malate dehydrogenase (oxaloacetate_decarboxylating) [EC:1.1.1.38]	1.10375	RD10_2.Bin3	Bacteria	Bacteroidota	Bacteroidia	Bacteroidales	Bacteroidaceae	Bacteroides	Bacteroides pyogenes
ID90_4.Bin18|A17ID_2_61374_82	K00027	ME2, sfcA, maeA; malate dehydrogenase (oxaloacetate_decarboxylating) [EC:1.1.1.38]	1.09062	ID90_4.Bin18	Bacteria	Bacillota|A	Clostridia|A	Christensenellales	CAG_74	RUG740
CD90_9.Bin145|CD90_9_84854_16	K00027	ME2, sfcA, maeA; malate dehydrogenase (oxaloacetate_decarboxylating) [EC:1.1.1.38]	1.08872	CD90_9.Bin145	Bacteria	Bacillota	Bacilli	Erysipelotrichales	Erysipelotrichaceae	Bulleidia
RD1_8.Bin7|A89RD_56920_19	K00027	ME2, sfcA, maeA; malate dehydrogenase (oxaloacetate_decarboxylating) [EC:1.1.1.38]	1.06999	RD1_8.Bin7	Bacteria	Pseudomonadota	Gammaproteobacteria	Enterobacterales	Pasteurellaceae	Bibersteinia
RD1_2.Bin21|A82RD_34567_55	K00027	ME2, sfcA, maeA; malate dehydrogenase (oxaloacetate_decarboxylating) [EC:1.1.1.38]	1.06833	RD1_2.Bin21	Bacteria	Bacteroidota	Bacteroidia	Flavobacteriales	Flavobacteriaceae	Capnocytophaga
RD25_9.Bin100|A66RD_247995_12	K00027	ME2, sfcA, maeA; malate dehydrogenase (oxaloacetate_decarboxylating) [EC:1.1.1.38]	1.05151	RD25_9.Bin100	Bacteria	Bacillota|C	Negativicutes	Selenomonadales	Selenomonadaceae	RUG643	RUG643 sp902777615
CD90_1.Bin34|CD90_1_150556_209	K00027	ME2, sfcA, maeA; malate dehydrogenase (oxaloacetate_decarboxylating) [EC:1.1.1.38]	1.05124	CD90_1.Bin34	Bacteria	Bacillota|A	Clostridia	Oscillospirales	Acutalibacteraceae	CAG_177
ID90_6.Bin25|A30ID_2_44729_7	K00027	ME2, sfcA, maeA; malate dehydrogenase (oxaloacetate_decarboxylating) [EC:1.1.1.38]	1.02296	ID90_6.Bin25	Bacteria	Bacillota|A	Clostridia	Peptostreptococcales	Anaerovoracaceae	RUG099
CD10_7.Bin7|CD10_7_17491_24	K00027	ME2, sfcA, maeA; malate dehydrogenase (oxaloacetate_decarboxylating) [EC:1.1.1.38]	0.988584	CD10_7.Bin7	Bacteria	Bacillota|A	Clostridia	Lachnospirales	Lachnospiraceae	Schaedlerella	Schaedlerella sp002320245
CD30_3.Bin42|CD30_3_51225_157	K00027	ME2, sfcA, maeA; malate dehydrogenase (oxaloacetate_decarboxylating) [EC:1.1.1.38]	0.960273	CD30_3.Bin42	Bacteria	Bacillota|A	Clostridia	Oscillospirales	Acutalibacteraceae	Ruminococcus_E	Ruminococcus_E sp900319655
RD1_5.Bin27|A85RD_5989_12	K00027	ME2, sfcA, maeA; malate dehydrogenase (oxaloacetate_decarboxylating) [EC:1.1.1.38]	0.901428	RD1_5.Bin27	Bacteria	Pseudomonadota	Gammaproteobacteria	Pseudomonadales	Moraxellaceae	Moraxella
RD10_7.Bin38|A71RD_27171_19	K00027	ME2, sfcA, maeA; malate dehydrogenase (oxaloacetate_decarboxylating) [EC:1.1.1.38]	0.897474	RD10_7.Bin38	Bacteria	Bacillota|C	Negativicutes	Acidaminococcales	Acidaminococcaceae	Succiniclasticum	Succiniclasticum sp902801365
RD10_6.Bin34|A70RD_52747_48	K00027	ME2, sfcA, maeA; malate dehydrogenase (oxaloacetate_decarboxylating) [EC:1.1.1.38]	0.884184	RD10_6.Bin34	Bacteria	Bacillota|A	Clostridia	Peptostreptococcales	Anaerovoracaceae	Eubacterium_B
CD1_6.Bin13|CD1_6_44726_13	K00027	ME2, sfcA, maeA; malate dehydrogenase (oxaloacetate_decarboxylating) [EC:1.1.1.38]	0.869879	CD1_6.Bin13	Bacteria	Bacteroidota	Bacteroidia	Bacteroidales	Bacteroidaceae	Phocaeicola	Phocaeicola sp002493165
CD90_7.Bin42|CD90_7_27674_1	K00027	ME2, sfcA, maeA; malate dehydrogenase (oxaloacetate_decarboxylating) [EC:1.1.1.38]	0.864867	CD90_7.Bin42	Bacteria	Bacillota|A	Clostridia	Peptostreptococcales	Anaerovoracaceae	RUG099	RUG099 sp902786355
RD30_6.Bin78|A43RD_207756_15	K00027	ME2, sfcA, maeA; malate dehydrogenase (oxaloacetate_decarboxylating) [EC:1.1.1.38]	0.864585	RD30_6.Bin78	Bacteria	Bacillota|A	Clostridia	Oscillospirales	Acutalibacteraceae	Ruminococcus_E	Ruminococcus_E sp900316555
ID90_6.Bin19|A30ID_2_5622_36	K00027	ME2, sfcA, maeA; malate dehydrogenase (oxaloacetate_decarboxylating) [EC:1.1.1.38]	0.851309	ID90_6.Bin19	Bacteria	Actinobacteriota	Coriobacteriia	Coriobacteriales	Atopobiaceae	UBA1367
RD25_5.Bin117|A55RD_182781_12	K00027	ME2, sfcA, maeA; malate dehydrogenase (oxaloacetate_decarboxylating) [EC:1.1.1.38]	0.847797	RD25_5.Bin117	Bacteria	Bacillota|A	Clostridia|A	Christensenellales	CAG_74	UBA2943	UBA2943 sp002350845
CD30_1.Bin22|CD30_1_29314_159	K00027	ME2, sfcA, maeA; malate dehydrogenase (oxaloacetate_decarboxylating) [EC:1.1.1.38]	0.843162	CD30_1.Bin22	Bacteria	Bacteroidota	Bacteroidia	Bacteroidales	Bacteroidaceae	Bacteroides	Bacteroides thetaiotaomicron
RD10_10.Bin24|A75RD_104143_3	K00027	ME2, sfcA, maeA; malate dehydrogenase (oxaloacetate_decarboxylating) [EC:1.1.1.38]	0.836235	RD10_10.Bin24	Bacteria	Bacillota|A	Clostridia	Oscillospirales	Oscillospiraceae	CAG_110
RD25_10.Bin106|A67RD_146404_133	K00027	ME2, sfcA, maeA; malate dehydrogenase (oxaloacetate_decarboxylating) [EC:1.1.1.38]	0.833333	RD25_10.Bin106	Bacteria	Bacillota|A	Clostridia|A	Christensenellales	CAG_138	UBA3857	UBA3857 sp002392505
CD90_1.Bin15|CD90_1_119990_15	K00027	ME2, sfcA, maeA; malate dehydrogenase (oxaloacetate_decarboxylating) [EC:1.1.1.38]	0.828826	CD90_1.Bin15	Bacteria	Bacillota|A	Clostridia|A	Christensenellales	CAG_74	SFFH01	SFFH01 sp004557905
RD10_10.Bin83|A75RD_168932_14	K00027	ME2, sfcA, maeA; malate dehydrogenase (oxaloacetate_decarboxylating) [EC:1.1.1.38]	0.823904	RD10_10.Bin83	Bacteria	Bacillota|A	Clostridia	Peptostreptococcales	Anaerovoracaceae	Eubacterium_B
RD25_5.Bin121|A55RD_40898_7	K00027	ME2, sfcA, maeA; malate dehydrogenase (oxaloacetate_decarboxylating) [EC:1.1.1.38]	0.819142	RD25_5.Bin121	Bacteria	Bacillota|A	Clostridia|A	Christensenellales	CAG_138	UBA3857	UBA3857 sp900313585
CD90_1.Bin96|CD90_1_246321_5	K00027	ME2, sfcA, maeA; malate dehydrogenase (oxaloacetate_decarboxylating) [EC:1.1.1.38]	0.818222	CD90_1.Bin96	Bacteria	Bacillota|A	Clostridia	Oscillospirales	Oscillospiraceae	CAG_110
RD10_3.Bin2|A63RD_68704_115	K00027	ME2, sfcA, maeA; malate dehydrogenase (oxaloacetate_decarboxylating) [EC:1.1.1.38]	0.814498	RD10_3.Bin2	Bacteria	Bacteroidota	Bacteroidia	Bacteroidales	Porphyromonadaceae	Porphyromonas
RD10_2.Bin27|A62RD_47824_29	K00027	ME2, sfcA, maeA; malate dehydrogenase (oxaloacetate_decarboxylating) [EC:1.1.1.38]	0.80247	RD10_2.Bin27	Bacteria	Bacteroidota	Bacteroidia	Bacteroidales	Porphyromonadaceae	Porphyromonas
RD90_10.Bin26|A30RD_45739_13	K00027	ME2, sfcA, maeA; malate dehydrogenase (oxaloacetate_decarboxylating) [EC:1.1.1.38]	0.796732	RD90_10.Bin26	Bacteria	Bacillota|A	Clostridia	Lachnospirales	Lachnospiraceae	CAG_791	CAG_791 sp002449595
RD25_2.Bin54|A52RD_172340_3	K00027	ME2, sfcA, maeA; malate dehydrogenase (oxaloacetate_decarboxylating) [EC:1.1.1.38]	0.783135	RD25_2.Bin54	Bacteria	Bacteroidota	Bacteroidia	Bacteroidales	Bacteroidaceae	Prevotella	Prevotella sp902798285
CD1_6.Bin14|CD1_6_34955_97	K00027	ME2, sfcA, maeA; malate dehydrogenase (oxaloacetate_decarboxylating) [EC:1.1.1.38]	0.779802	CD1_6.Bin14	Bacteria	Bacillota|A	Clostridia	Lachnospirales	Lachnospiraceae	Faecalimonas	Faecalimonas phoceensis
RD10_7.Bin40|A71RD_45876_16	K00027	ME2, sfcA, maeA; malate dehydrogenase (oxaloacetate_decarboxylating) [EC:1.1.1.38]	0.778943	RD10_7.Bin40	Bacteria	Pseudomonadota	Gammaproteobacteria	Burkholderiales	Neisseriaceae
RD30_9.Bin104|A47RD_300084_6	K00027	ME2, sfcA, maeA; malate dehydrogenase (oxaloacetate_decarboxylating) [EC:1.1.1.38]	0.770346	RD30_9.Bin104	Bacteria	Bacillota|A	Clostridia	Oscillospirales	Acutalibacteraceae	Ruminococcus_E
CD10_3.Bin20|CD10_3_15120_11	K00027	ME2, sfcA, maeA; malate dehydrogenase (oxaloacetate_decarboxylating) [EC:1.1.1.38]	0.742857	CD10_3.Bin20	Bacteria	Bacillota|A	Clostridia	Lachnospirales	Lachnospiraceae	Blautia	Blautia sp900541955
CD90_7.Bin25|CD90_7_136026_20	K00027	ME2, sfcA, maeA; malate dehydrogenase (oxaloacetate_decarboxylating) [EC:1.1.1.38]	0.742562	CD90_7.Bin25	Bacteria	Bacillota|A	Clostridia	Oscillospirales	Oscillospiraceae	CAG_110
CD25_5.Bin19|CD25_5_68083_21	K00027	ME2, sfcA, maeA; malate dehydrogenase (oxaloacetate_decarboxylating) [EC:1.1.1.38]	0.738619	CD25_5.Bin19	Bacteria	Bacillota|A	Clostridia	Oscillospirales	Oscillospiraceae	Flavonifractor	Flavonifractor plautii
RD25_4.Bin72|A54RD_31260_22	K00027	ME2, sfcA, maeA; malate dehydrogenase (oxaloacetate_decarboxylating) [EC:1.1.1.38]	0.731609	RD25_4.Bin72	Bacteria	Bacillota|A	Clostridia|A	Christensenellales	CAG_74	UBA2862
CD90_2.Bin99|CD90_2_214992_2	K00027	ME2, sfcA, maeA; malate dehydrogenase (oxaloacetate_decarboxylating) [EC:1.1.1.38]	0.724679	CD90_2.Bin99	Bacteria	Bacillota|A	Clostridia	Oscillospirales	Acutalibacteraceae	UBA6857
ID90_1.Bin22|A6ID_2_39242_47	K00027	ME2, sfcA, maeA; malate dehydrogenase (oxaloacetate_decarboxylating) [EC:1.1.1.38]	0.712393	ID90_1.Bin22	Bacteria	Bacillota|A	Clostridia	Oscillospirales	Acutalibacteraceae	Ruminococcus_E	Ruminococcus_E sp902799325
RD25_8.Bin102|A58RD_225982_46	K00027	ME2, sfcA, maeA; malate dehydrogenase (oxaloacetate_decarboxylating) [EC:1.1.1.38]	0.708967	RD25_8.Bin102	Bacteria	Bacillota|A	Clostridia	Oscillospirales	Oscillospiraceae	Evtepia
CD25_4.Bin10|CD25_4_31311_74	K00027	ME2, sfcA, maeA; malate dehydrogenase (oxaloacetate_decarboxylating) [EC:1.1.1.38]	0.70653	CD25_4.Bin10	Bacteria	Bacillota|A	Clostridia	Lachnospirales	Lachnospiraceae	Sellimonas	Sellimonas intestinalis
CD30_7.Bin11|CD30_7_66583_54	K00027	ME2, sfcA, maeA; malate dehydrogenase (oxaloacetate_decarboxylating) [EC:1.1.1.38]	0.705251	CD30_7.Bin11	Bacteria	Bacillota|A	Clostridia	Oscillospirales	Butyricicoccaceae	Agathobaculum
ID25_5.Bin60|A66ID_21119_39	K00027	ME2, sfcA, maeA; malate dehydrogenase (oxaloacetate_decarboxylating) [EC:1.1.1.38]	0.70141	ID25_5.Bin60	Bacteria	Bacillota|A	Clostridia	Lachnospirales	Lachnospiraceae	CAG_791
CD30_3.Bin9|CD30_3_37202_228	K00027	ME2, sfcA, maeA; malate dehydrogenase (oxaloacetate_decarboxylating) [EC:1.1.1.38]	0.697933	CD30_3.Bin9	Bacteria	Bacillota|A	Clostridia	Lachnospirales	Lachnospiraceae	UBA9502	UBA9502 sp900538475
CD30_1.Bin36|CD30_1_70370_7	K00027	ME2, sfcA, maeA; malate dehydrogenase (oxaloacetate_decarboxylating) [EC:1.1.1.38]	0.687178	CD30_1.Bin36	Bacteria	Bacillota|A	Clostridia	Oscillospirales	Acutalibacteraceae	UBA1691	UBA1691 sp002320555
CD90_6.Bin133|CD90_6_31517_105	K00027	ME2, sfcA, maeA; malate dehydrogenase (oxaloacetate_decarboxylating) [EC:1.1.1.38]	0.676736	CD90_6.Bin133	Bacteria	Bacillota|A	Clostridia	Oscillospirales	Ruminococcaceae	Ruthenibacterium	Ruthenibacterium lactatiformans
RD30_10.Bin149|A48RD_155815_34	K00027	ME2, sfcA, maeA; malate dehydrogenase (oxaloacetate_decarboxylating) [EC:1.1.1.38]	0.674833	RD30_10.Bin149	Bacteria	Bacillota|A	Clostridia	Lachnospirales	Lachnospiraceae	UBA2868	UBA2868 sp900320345
RD90_10.Bin42|A30RD_3942_17	K00027	ME2, sfcA, maeA; malate dehydrogenase (oxaloacetate_decarboxylating) [EC:1.1.1.38]	0.670012	RD90_10.Bin42	Bacteria	Bacillota|C	Negativicutes	Selenomonadales	Selenomonadaceae	Selenomonas_B
CD10_3.Bin20|CD10_3_3949_182	K00027	ME2, sfcA, maeA; malate dehydrogenase (oxaloacetate_decarboxylating) [EC:1.1.1.38]	0.668486	CD10_3.Bin20	Bacteria	Bacillota|A	Clostridia	Lachnospirales	Lachnospiraceae	Blautia	Blautia sp900541955
RD25_9.Bin21|A66RD_109101_16	K00027	ME2, sfcA, maeA; malate dehydrogenase (oxaloacetate_decarboxylating) [EC:1.1.1.38]	0.654798	RD25_9.Bin21	Bacteria	Bacteroidota	Bacteroidia	Bacteroidales	Bacteroidaceae	Prevotella
RD25_9.Bin39|A66RD_197756_21	K00027	ME2, sfcA, maeA; malate dehydrogenase (oxaloacetate_decarboxylating) [EC:1.1.1.38]	0.646335	RD25_9.Bin39	Bacteria	Bacillota|A	Clostridia|A	Christensenellales	CAG_74	RUG740	RUG740 sp900316415
RD30_12.Bin145|A50RD_74733_77	K00027	ME2, sfcA, maeA; malate dehydrogenase (oxaloacetate_decarboxylating) [EC:1.1.1.38]	0.642566	RD30_12.Bin145	Bacteria	Bacillota|A	Clostridia	Lachnospirales	Lachnospiraceae	Stomatobaculum
RD90_3.Bin23|A10RD_59932_38	K00027	ME2, sfcA, maeA; malate dehydrogenase (oxaloacetate_decarboxylating) [EC:1.1.1.38]	0.639247	RD90_3.Bin23	Bacteria	Bacillota|A	Clostridia|A	Christensenellales	CAG_74	UBA4246	UBA4246 sp002391225
CD30_6.Bin44|CD30_6_45461_195	K00027	ME2, sfcA, maeA; malate dehydrogenase (oxaloacetate_decarboxylating) [EC:1.1.1.38]	0.636217	CD30_6.Bin44	Bacteria	Bacillota|A	Clostridia	Lachnospirales	Lachnospiraceae	Blautia	Blautia sp900555025
CD25_1.Bin9|CD25_1_49973_50	K00027	ME2, sfcA, maeA; malate dehydrogenase (oxaloacetate_decarboxylating) [EC:1.1.1.38]	0.631942	CD25_1.Bin9	Bacteria	Bacillota|C	Negativicutes	Veillonellales	Veillonellaceae	Veillonella|A
CD10_1.Bin36|CD10_1_5703_40	K00027	ME2, sfcA, maeA; malate dehydrogenase (oxaloacetate_decarboxylating) [EC:1.1.1.38]	0.630918	CD10_1.Bin36	Bacteria	Actinobacteriota	Coriobacteriia	Coriobacteriales	Atopobiaceae	Olsenella_B	Olsenella_B sp000752675
CD30_7.Bin6|CD30_7_54808_55	K00027	ME2, sfcA, maeA; malate dehydrogenase (oxaloacetate_decarboxylating) [EC:1.1.1.38]	0.626106	CD30_7.Bin6	Bacteria	Bacillota|A	Clostridia	Oscillospirales	Oscillospiraceae	Dysosmobacter	Dysosmobacter sp900548505
CD30_4.Bin85|CD30_4_13496_25	K00027	ME2, sfcA, maeA; malate dehydrogenase (oxaloacetate_decarboxylating) [EC:1.1.1.38]	0.62185	CD30_4.Bin85	Bacteria	Bacteroidota	Bacteroidia	Bacteroidales	Bacteroidaceae	Bacteroides	Bacteroides xylanisolvens
RD90_3.Bin146|A10RD_178917_5	K00027	ME2, sfcA, maeA; malate dehydrogenase (oxaloacetate_decarboxylating) [EC:1.1.1.38]	0.613985	RD90_3.Bin146	Bacteria	Bacillota|C	Negativicutes	Selenomonadales	Selenomonadaceae	RUG643
CD1_8.Bin29|CD1_8_39075_13	K00027	ME2, sfcA, maeA; malate dehydrogenase (oxaloacetate_decarboxylating) [EC:1.1.1.38]	0.605855	CD1_8.Bin29	Bacteria	Bacillota|A	Clostridia	Oscillospirales	Ruminococcaceae	Negativibacillus	Negativibacillus massiliensis
RD30_10.Bin98|A48RD_263902_15	K00027	ME2, sfcA, maeA; malate dehydrogenase (oxaloacetate_decarboxylating) [EC:1.1.1.38]	0.602496	RD30_10.Bin98	Bacteria	Bacillota|A	Clostridia|A	Christensenellales	CAG_74	RUG563
RD90_4.Bin69|A15RD_145708_19	K00027	ME2, sfcA, maeA; malate dehydrogenase (oxaloacetate_decarboxylating) [EC:1.1.1.38]	0.598786	RD90_4.Bin69	Bacteria	Bacillota|A	Clostridia|A	Christensenellales	CAG_74	UBA2862	UBA2862 sp902800625
CD1_2.Bin21|CD1_2_14461_2	K00027	ME2, sfcA, maeA; malate dehydrogenase (oxaloacetate_decarboxylating) [EC:1.1.1.38]	0.598312	CD1_2.Bin21	Bacteria	Bacillota|A	Clostridia	Oscillospirales	Acutalibacteraceae	An172	An172 sp002160515
RD30_9.Bin16|A47RD_298337_5	K00027	ME2, sfcA, maeA; malate dehydrogenase (oxaloacetate_decarboxylating) [EC:1.1.1.38]	0.591164	RD30_9.Bin16	Bacteria	Bacillota|A	Clostridia|A	Christensenellales	CAG_74	GCA_900199385
ID90_4.Bin23|A17ID_2_287722_37	K00027	ME2, sfcA, maeA; malate dehydrogenase (oxaloacetate_decarboxylating) [EC:1.1.1.38]	0.58445	ID90_4.Bin23	Bacteria	Actinobacteriota	Coriobacteriia	Coriobacteriales	Atopobiaceae	RUG440
RD25_5.Bin156|A55RD_283587_78	K00027	ME2, sfcA, maeA; malate dehydrogenase (oxaloacetate_decarboxylating) [EC:1.1.1.38]	0.583941	RD25_5.Bin156	Bacteria	Bacillota|A	Clostridia	Lachnospirales	Lachnospiraceae	Clostridium_R	Clostridium_R sp003445895
RD30_3.Bin94|A38RD_473040_1	K00027	ME2, sfcA, maeA; malate dehydrogenase (oxaloacetate_decarboxylating) [EC:1.1.1.38]	0.579837	RD30_3.Bin94	Bacteria	Bacillota|C	Negativicutes	Selenomonadales	Selenomonadaceae	RUG643	RUG643 sp902782705
RD10_8.Bin79|A72RD_829_29	K00027	ME2, sfcA, maeA; malate dehydrogenase (oxaloacetate_decarboxylating) [EC:1.1.1.38]	0.575511	RD10_8.Bin79	Bacteria	Bacillota|A	Clostridia|A	Christensenellales	CAG_74	DTU024
RD30_4.Bin42|A41RD_342202_24	K00027	ME2, sfcA, maeA; malate dehydrogenase (oxaloacetate_decarboxylating) [EC:1.1.1.38]	0.561933	RD30_4.Bin42	Bacteria	Bacillota|A	Clostridia	Lachnospirales	Lachnospiraceae	UBA2868
RD30_9.Bin50|A47RD_130852_10	K00027	ME2, sfcA, maeA; malate dehydrogenase (oxaloacetate_decarboxylating) [EC:1.1.1.38]	0.561026	RD30_9.Bin50	Bacteria	Bacillota|C	Negativicutes	Acidaminococcales	Acidaminococcaceae	Succiniclasticum
CD30_7.Bin55|CD30_7_47034_29	K00027	ME2, sfcA, maeA; malate dehydrogenase (oxaloacetate_decarboxylating) [EC:1.1.1.38]	0.553954	CD30_7.Bin55	Bacteria	Bacillota|A	Clostridia	Lachnospirales	Lachnospiraceae	Clostridium_Q	Clostridium_Q saccharolyticum|A
RD10_7.Bin4|A71RD_17985_136	K00027	ME2, sfcA, maeA; malate dehydrogenase (oxaloacetate_decarboxylating) [EC:1.1.1.38]	0.550038	RD10_7.Bin4	Bacteria	Bacillota|A	Clostridia|A	Christensenellales	CAG_138	PeH17
CD1_1.Bin23|CD1_1_30697_16	K00027	ME2, sfcA, maeA; malate dehydrogenase (oxaloacetate_decarboxylating) [EC:1.1.1.38]	0.549934	CD1_1.Bin23	Bacteria	Bacillota	Bacilli	Lactobacillales	Enterococcaceae	Enterococcus	Enterococcus faecalis
RD25_8.Bin39|A58RD_160605_32	K00027	ME2, sfcA, maeA; malate dehydrogenase (oxaloacetate_decarboxylating) [EC:1.1.1.38]	0.548071	RD25_8.Bin39	Bacteria	Bacillota	Bacilli	Erysipelotrichales	Erysipelotrichaceae	Bulleidia
RD90_8.Bin22|A23RD_30500_3	K00027	ME2, sfcA, maeA; malate dehydrogenase (oxaloacetate_decarboxylating) [EC:1.1.1.38]	0.547439	RD90_8.Bin22	Bacteria	Bacteroidota	Bacteroidia	Bacteroidales	Bacteroidaceae	Prevotella	Prevotella sp900110085
RD25_10.Bin34|A67RD_67110_10	K00027	ME2, sfcA, maeA; malate dehydrogenase (oxaloacetate_decarboxylating) [EC:1.1.1.38]	0.54166	RD25_10.Bin34	Bacteria	Bacillota|A	Clostridia	Oscillospirales	Acutalibacteraceae	Ruminococcus_E
RD30_8.Bin18|A45RD_117056_122	K00027	ME2, sfcA, maeA; malate dehydrogenase (oxaloacetate_decarboxylating) [EC:1.1.1.38]	0.536199	RD30_8.Bin18	Bacteria	Bacillota|A	Clostridia	Lachnospirales	Lachnospiraceae	NK4A144	NK4A144 sp003488445
CD90_2.Bin16|CD90_2_69193_202	K00027	ME2, sfcA, maeA; malate dehydrogenase (oxaloacetate_decarboxylating) [EC:1.1.1.38]	0.531142	CD90_2.Bin16	Bacteria	Bacillota|A	Clostridia	Oscillospirales	Acutalibacteraceae	Ruminococcus_E
RD25_11.Bin96|A73RD_32280_14	K00027	ME2, sfcA, maeA; malate dehydrogenase (oxaloacetate_decarboxylating) [EC:1.1.1.38]	0.529534	RD25_11.Bin96	Bacteria	Spirochaetota	Spirochaetia	Treponematales	Treponemataceae	Treponema_D
CD30_1.Bin54|CD30_1_65176_37	K00027	ME2, sfcA, maeA; malate dehydrogenase (oxaloacetate_decarboxylating) [EC:1.1.1.38]	0.526511	CD30_1.Bin54	Bacteria	Bacillota|A	Clostridia	Lachnospirales	Lachnospiraceae	Mediterraneibacter	Mediterraneibacter sp900752395
CD1_1.Bin9|CD1_1_29086_74	K00027	ME2, sfcA, maeA; malate dehydrogenase (oxaloacetate_decarboxylating) [EC:1.1.1.38]	0.525074	CD1_1.Bin9	Bacteria	Bacillota|A	Clostridia	Lachnospirales	Lachnospiraceae	Blautia	Blautia sp900556555
CD90_5.Bin171|CD90_5_253722_22	K00027	ME2, sfcA, maeA; malate dehydrogenase (oxaloacetate_decarboxylating) [EC:1.1.1.38]	0.524656	CD90_5.Bin171	Bacteria	Bacillota|A	Clostridia	Oscillospirales	Oscillospiraceae
CD30_7.Bin55|CD30_7_84704_23	K00027	ME2, sfcA, maeA; malate dehydrogenase (oxaloacetate_decarboxylating) [EC:1.1.1.38]	0.522854	CD30_7.Bin55	Bacteria	Bacillota|A	Clostridia	Lachnospirales	Lachnospiraceae	Clostridium_Q	Clostridium_Q saccharolyticum|A
ID90_6.Bin55|A30ID_2_26244_62	K00027	ME2, sfcA, maeA; malate dehydrogenase (oxaloacetate_decarboxylating) [EC:1.1.1.38]	0.521541	ID90_6.Bin55	Bacteria	Bacillota|A	Clostridia	Oscillospirales	Acutalibacteraceae	Ruminococcus_E
CD30_6.Bin3|CD30_6_88618_85	K00027	ME2, sfcA, maeA; malate dehydrogenase (oxaloacetate_decarboxylating) [EC:1.1.1.38]	0.519502	CD30_6.Bin3	Bacteria	Bacillota|A	Clostridia	Lachnospirales	Lachnospiraceae	Blautia|A	Blautia|A caecimuris
CD1_1.Bin9|CD1_1_38315_166	K00027	ME2, sfcA, maeA; malate dehydrogenase (oxaloacetate_decarboxylating) [EC:1.1.1.38]	0.507563	CD1_1.Bin9	Bacteria	Bacillota|A	Clostridia	Lachnospirales	Lachnospiraceae	Blautia	Blautia sp900556555
RD30_3.Bin94|A38RD_70189_19	K00027	ME2, sfcA, maeA; malate dehydrogenase (oxaloacetate_decarboxylating) [EC:1.1.1.38]	0.507179	RD30_3.Bin94	Bacteria	Bacillota|C	Negativicutes	Selenomonadales	Selenomonadaceae	RUG643	RUG643 sp902782705
RD30_12.Bin152|A50RD_43626_1	K00027	ME2, sfcA, maeA; malate dehydrogenase (oxaloacetate_decarboxylating) [EC:1.1.1.38]	0.506862	RD30_12.Bin152	Bacteria	Bacillota|C	Negativicutes	Selenomonadales	Selenomonadaceae	RUG643	RUG643 sp900321035
RD90_7.Bin17|A22RD_41338_23	K00027	ME2, sfcA, maeA; malate dehydrogenase (oxaloacetate_decarboxylating) [EC:1.1.1.38]	0.502284	RD90_7.Bin17	Bacteria	Bacillota|A	Clostridia|A	Christensenellales	CAG_74	UBA2862	UBA2862 sp900315585
CD90_7.Bin134|CD90_7_140554_56	K00027	ME2, sfcA, maeA; malate dehydrogenase (oxaloacetate_decarboxylating) [EC:1.1.1.38]	0.499444	CD90_7.Bin134	Bacteria	Bacillota|A	Clostridia	Oscillospirales	Oscillospiraceae	CAG_83
CD30_4.Bin53|CD30_4_146243_40	K00027	ME2, sfcA, maeA; malate dehydrogenase (oxaloacetate_decarboxylating) [EC:1.1.1.38]	0.495818	CD30_4.Bin53	Bacteria	Bacillota|A	Clostridia	Oscillospirales	Oscillospiraceae	CAG_110
ID25_5.Bin35|A66ID_29351_111	K00027	ME2, sfcA, maeA; malate dehydrogenase (oxaloacetate_decarboxylating) [EC:1.1.1.38]	0.495517	ID25_5.Bin35	Bacteria	Bacillota|A	Clostridia	Lachnospirales	Lachnospiraceae	CAG_791
RD25_5.Bin158|A55RD_65226_39	K00027	ME2, sfcA, maeA; malate dehydrogenase (oxaloacetate_decarboxylating) [EC:1.1.1.38]	0.488938	RD25_5.Bin158	Bacteria	Bacteroidota	Bacteroidia	Bacteroidales	Bacteroidaceae	Prevotella
CD90_8.Bin132|CD90_8_206556_27	K00027	ME2, sfcA, maeA; malate dehydrogenase (oxaloacetate_decarboxylating) [EC:1.1.1.38]	0.485913	CD90_8.Bin132	Bacteria	Bacillota|A	Clostridia	Oscillospirales	Oscillospiraceae	CAG_110
ID25_1.Bin4|A51ID_23489_6	K00027	ME2, sfcA, maeA; malate dehydrogenase (oxaloacetate_decarboxylating) [EC:1.1.1.38]	0.478689	ID25_1.Bin4	Bacteria	Bacillota|A	Clostridia	Peptostreptococcales	Anaerovoracaceae	RUG099	RUG099 sp902778585
CD90_8.Bin44|CD90_8_156859_14	K00027	ME2, sfcA, maeA; malate dehydrogenase (oxaloacetate_decarboxylating) [EC:1.1.1.38]	0.473815	CD90_8.Bin44	Bacteria	Bacillota|A	Clostridia	Oscillospirales	Oscillospiraceae	UBA1777	UBA1777 sp004560305
ID90_4.Bin18|A17ID_2_85422_18	K00027	ME2, sfcA, maeA; malate dehydrogenase (oxaloacetate_decarboxylating) [EC:1.1.1.38]	0.460996	ID90_4.Bin18	Bacteria	Bacillota|A	Clostridia|A	Christensenellales	CAG_74	RUG740
RD30_8.Bin103|A45RD_89921_18	K00027	ME2, sfcA, maeA; malate dehydrogenase (oxaloacetate_decarboxylating) [EC:1.1.1.38]	0.454101	RD30_8.Bin103	Bacteria	Bacillota|A	Clostridia	Lachnospirales	Lachnospiraceae	Eubacterium_G
CD90_5.Bin25|CD90_5_267957_14	K00027	ME2, sfcA, maeA; malate dehydrogenase (oxaloacetate_decarboxylating) [EC:1.1.1.38]	0.448412	CD90_5.Bin25	Bacteria	Bacillota|A	Clostridia	Lachnospirales	Lachnospiraceae	2鏈?4鏃?
RD90_8.Bin29|A23RD_73950_7	K00027	ME2, sfcA, maeA; malate dehydrogenase (oxaloacetate_decarboxylating) [EC:1.1.1.38]	0.44807	RD90_8.Bin29	Bacteria	Bacillota|A	Clostridia	Peptostreptococcales	Anaerovoracaceae	RUG099	RUG099 sp900315485
RD90_3.Bin146|A10RD_69288_1	K00027	ME2, sfcA, maeA; malate dehydrogenase (oxaloacetate_decarboxylating) [EC:1.1.1.38]	0.442761	RD90_3.Bin146	Bacteria	Bacillota|C	Negativicutes	Selenomonadales	Selenomonadaceae	RUG643
RD25_2.Bin119|A52RD_180236_3	K00027	ME2, sfcA, maeA; malate dehydrogenase (oxaloacetate_decarboxylating) [EC:1.1.1.38]	0.439353	RD25_2.Bin119	Bacteria	Bacillota|A	Clostridia|A	Christensenellales	CAG_74	Firm_10
RD25_8.Bin103|A58RD_73010_29	K00027	ME2, sfcA, maeA; malate dehydrogenase (oxaloacetate_decarboxylating) [EC:1.1.1.38]	0.437054	RD25_8.Bin103	Bacteria	Bacteroidota	Bacteroidia	Bacteroidales	Bacteroidaceae	Prevotella	Prevotella sp900319715
RD25_9.Bin66|A66RD_146270_68	K00027	ME2, sfcA, maeA; malate dehydrogenase (oxaloacetate_decarboxylating) [EC:1.1.1.38]	0.43577	RD25_9.Bin66	Bacteria	Bacillota|A	Clostridia|A	Christensenellales	CAG_74	GCA_900199385
RD90_8.Bin17|A23RD_19302_12	K00027	ME2, sfcA, maeA; malate dehydrogenase (oxaloacetate_decarboxylating) [EC:1.1.1.38]	0.431824	RD90_8.Bin17	Bacteria	Bacillota|A	Clostridia	Lachnospirales	Lachnospiraceae	Eubacterium_H	Eubacterium_H sp900317175
RD90_3.Bin112|A10RD_18335_9	K00027	ME2, sfcA, maeA; malate dehydrogenase (oxaloacetate_decarboxylating) [EC:1.1.1.38]	0.412987	RD90_3.Bin112	Bacteria	Bacillota|A	Clostridia	Oscillospirales	Oscillospiraceae	ER4
ID30_4.Bin19|A47ID_54582_3	K00027	ME2, sfcA, maeA; malate dehydrogenase (oxaloacetate_decarboxylating) [EC:1.1.1.38]	0.409041	ID30_4.Bin19	Bacteria	Bacillota|A	Clostridia	Lachnospirales	Lachnospiraceae	UBA1066
RD90_3.Bin145|A10RD_78884_217	K00027	ME2, sfcA, maeA; malate dehydrogenase (oxaloacetate_decarboxylating) [EC:1.1.1.38]	0.405931	RD90_3.Bin145	Bacteria	Bacillota|A	Clostridia	Saccharofermentanales	Saccharofermentanaceae	Saccharofermentans
CD90_6.Bin41|CD90_6_152094_25	K00027	ME2, sfcA, maeA; malate dehydrogenase (oxaloacetate_decarboxylating) [EC:1.1.1.38]	0.399879	CD90_6.Bin41	Bacteria	Bacillota|A	Clostridia	Oscillospirales	Oscillospiraceae	Dysosmobacter
RD30_12.Bin46|A50RD_325684_36	K00027	ME2, sfcA, maeA; malate dehydrogenase (oxaloacetate_decarboxylating) [EC:1.1.1.38]	0.394154	RD30_12.Bin46	Bacteria	Bacteroidota	Bacteroidia	Bacteroidales	Bacteroidaceae	Prevotella
CD25_2.Bin1|CD25_2_6626_91	K00027	ME2, sfcA, maeA; malate dehydrogenase (oxaloacetate_decarboxylating) [EC:1.1.1.38]	0.392898	CD25_2.Bin1	Bacteria	Bacillota|A	Clostridia	Lachnospirales	Lachnospiraceae	UBA9502
CD30_3.Bin29|CD30_3_4595_5	K00027	ME2, sfcA, maeA; malate dehydrogenase (oxaloacetate_decarboxylating) [EC:1.1.1.38]	0.392066	CD30_3.Bin29	Bacteria	Bacteroidota	Bacteroidia	Bacteroidales	Marinifilaceae	Butyricimonas	Butyricimonas virosa
RD90_2.Bin95|A8RD_67988_36	K00027	ME2, sfcA, maeA; malate dehydrogenase (oxaloacetate_decarboxylating) [EC:1.1.1.38]	0.387473	RD90_2.Bin95	Bacteria	Bacteroidota	Bacteroidia	Bacteroidales	Bacteroidaceae	Prevotella
RD25_5.Bin98|A55RD_100860_105	K00027	ME2, sfcA, maeA; malate dehydrogenase (oxaloacetate_decarboxylating) [EC:1.1.1.38]	0.38446	RD25_5.Bin98	Bacteria	Bacteroidota	Bacteroidia	Bacteroidales	Bacteroidaceae	RUG210	RUG210 sp003265305
RD90_11.Bin17|A33RD_56542_45	K00027	ME2, sfcA, maeA; malate dehydrogenase (oxaloacetate_decarboxylating) [EC:1.1.1.38]	0.38059	RD90_11.Bin17	Bacteria	Bacillota|A	Clostridia	Lachnospirales	Lachnospiraceae	CAG_791	CAG_791 sp900317555
CD90_6.Bin73|CD90_6_184962_46	K00027	ME2, sfcA, maeA; malate dehydrogenase (oxaloacetate_decarboxylating) [EC:1.1.1.38]	0.379537	CD90_6.Bin73	Bacteria	Bacillota|A	Clostridia	Lachnospirales	Lachnospiraceae	CAG_791	CAG_791 sp900321785
CD90_8.Bin138|CD90_8_28553_11	K00027	ME2, sfcA, maeA; malate dehydrogenase (oxaloacetate_decarboxylating) [EC:1.1.1.38]	0.378815	CD90_8.Bin138	Bacteria	Bacillota|C	Negativicutes	Acidaminococcales	Acidaminococcaceae	Phascolarctobacterium|A
RD90_6.Bin94|A21RD_106653_3	K00027	ME2, sfcA, maeA; malate dehydrogenase (oxaloacetate_decarboxylating) [EC:1.1.1.38]	0.377786	RD90_6.Bin94	Bacteria	Bacillota|C	Negativicutes	Selenomonadales	Selenomonadaceae	UBA7018
RD90_10.Bin102|A30RD_22633_39	K00027	ME2, sfcA, maeA; malate dehydrogenase (oxaloacetate_decarboxylating) [EC:1.1.1.38]	0.376571	RD90_10.Bin102	Bacteria	Actinobacteriota	Coriobacteriia	Coriobacteriales	Atopobiaceae	RUG721	RUG721 sp900321745
RD90_4.Bin42|A15RD_153123_3	K00027	ME2, sfcA, maeA; malate dehydrogenase (oxaloacetate_decarboxylating) [EC:1.1.1.38]	0.369431	RD90_4.Bin42	Bacteria	Bacillota|C	Negativicutes	Selenomonadales	Selenomonadaceae	RUG643
CD30_7.Bin53|CD30_7_23635_39	K00027	ME2, sfcA, maeA; malate dehydrogenase (oxaloacetate_decarboxylating) [EC:1.1.1.38]	0.365911	CD30_7.Bin53	Bacteria	Desulfobacterota	Desulfovibrionia	Desulfovibrionales	Desulfovibrionaceae	Desulfovibrio	Desulfovibrio sp900556755
RD90_4.Bin8|A15RD_151422_6	K00027	ME2, sfcA, maeA; malate dehydrogenase (oxaloacetate_decarboxylating) [EC:1.1.1.38]	0.365841	RD90_4.Bin8	Bacteria	Bacillota|A	Clostridia|A	Christensenellales	CAG_74
CD90_9.Bin133|CD90_9_38650_2	K00027	ME2, sfcA, maeA; malate dehydrogenase (oxaloacetate_decarboxylating) [EC:1.1.1.38]	0.36292	CD90_9.Bin133	Bacteria	Bacillota|A	Clostridia	Lachnospirales	Lachnospiraceae	UBA1066	UBA1066 sp002350625
ID90_2.Bin78|A10ID_2_11870_25	K00027	ME2, sfcA, maeA; malate dehydrogenase (oxaloacetate_decarboxylating) [EC:1.1.1.38]	0.362701	ID90_2.Bin78	Bacteria	Bacillota|A	Clostridia	Lachnospirales	Lachnospiraceae	UBA1066	UBA1066 sp902776305
CD30_4.Bin97|CD30_4_33382_16	K00027	ME2, sfcA, maeA; malate dehydrogenase (oxaloacetate_decarboxylating) [EC:1.1.1.38]	0.361669	CD30_4.Bin97	Bacteria	Bacillota|A	Clostridia|A	Christensenellales	CAG_74	SFTH01
ID30_4.Bin19|A47ID_45240_14	K00027	ME2, sfcA, maeA; malate dehydrogenase (oxaloacetate_decarboxylating) [EC:1.1.1.38]	0.361655	ID30_4.Bin19	Bacteria	Bacillota|A	Clostridia	Lachnospirales	Lachnospiraceae	UBA1066
CD90_10.Bin111|CD90_10_189932_103	K00027	ME2, sfcA, maeA; malate dehydrogenase (oxaloacetate_decarboxylating) [EC:1.1.1.38]	0.359989	CD90_10.Bin111	Bacteria	Bacillota|A	Clostridia	Oscillospirales	Oscillospiraceae	Lawsonibacter	Lawsonibacter sp000177015
RD90_3.Bin118|A10RD_54073_34	K00027	ME2, sfcA, maeA; malate dehydrogenase (oxaloacetate_decarboxylating) [EC:1.1.1.38]	0.357744	RD90_3.Bin118	Bacteria	Bacillota|A	Clostridia	Oscillospirales	Oscillospiraceae	UBA1777
CD30_4.Bin76|CD30_4_185189_2	K00027	ME2, sfcA, maeA; malate dehydrogenase (oxaloacetate_decarboxylating) [EC:1.1.1.38]	0.356882	CD30_4.Bin76	Bacteria	Bacillota|A	Clostridia	Oscillospirales	Acutalibacteraceae	Ruminococcus_E	Ruminococcus_E sp902763855
RD10_4.Bin22|A64RD_25906_248	K00027	ME2, sfcA, maeA; malate dehydrogenase (oxaloacetate_decarboxylating) [EC:1.1.1.38]	0.355965	RD10_4.Bin22	Bacteria	Bacteroidota	Bacteroidia	Bacteroidales	Tannerellaceae	Parabacteroides
RD25_6.Bin110|A56RD_122298_4	K00027	ME2, sfcA, maeA; malate dehydrogenase (oxaloacetate_decarboxylating) [EC:1.1.1.38]	0.354135	RD25_6.Bin110	Bacteria	Pseudomonadota	Gammaproteobacteria	Burkholderiales	Burkholderiaceae	Ottowia
RD90_7.Bin115|A22RD_99998_44	K00027	ME2, sfcA, maeA; malate dehydrogenase (oxaloacetate_decarboxylating) [EC:1.1.1.38]	0.351864	RD90_7.Bin115	Bacteria	Bacillota|A	Clostridia	Oscillospirales	Acutalibacteraceae	Ruminococcus_E	Ruminococcus_E sp003499325
RD90_4.Bin76|A15RD_36292_2	K00027	ME2, sfcA, maeA; malate dehydrogenase (oxaloacetate_decarboxylating) [EC:1.1.1.38]	0.351215	RD90_4.Bin76	Bacteria	Actinobacteriota	Coriobacteriia	Coriobacteriales	Atopobiaceae	UBA1367
RD30_3.Bin165|A38RD_261673_10	K00027	ME2, sfcA, maeA; malate dehydrogenase (oxaloacetate_decarboxylating) [EC:1.1.1.38]	0.349666	RD30_3.Bin165	Bacteria	Bacteroidota	Bacteroidia	Bacteroidales	Bacteroidaceae	Prevotella	Prevotella ruminicola
RD25_9.Bin57|A66RD_229838_51	K00027	ME2, sfcA, maeA; malate dehydrogenase (oxaloacetate_decarboxylating) [EC:1.1.1.38]	0.347952	RD25_9.Bin57	Bacteria	Bacteroidota	Bacteroidia	Bacteroidales	Bacteroidaceae	Prevotella	Prevotella sp002351725
CD10_6.Bin36|CD10_6_15910_31	K00027	ME2, sfcA, maeA; malate dehydrogenase (oxaloacetate_decarboxylating) [EC:1.1.1.38]	0.347593	CD10_6.Bin36	Bacteria	Bacillota|A	Clostridia	Oscillospirales	Ruminococcaceae	Anaerotruncus
ID25_5.Bin65|A66ID_187735_25	K00027	ME2, sfcA, maeA; malate dehydrogenase (oxaloacetate_decarboxylating) [EC:1.1.1.38]	0.347488	ID25_5.Bin65	Bacteria	Bacillota|A	Clostridia	Oscillospirales	Oscillospiraceae	UBA738
RD10_3.Bin16|A63RD_69722_4	K00027	ME2, sfcA, maeA; malate dehydrogenase (oxaloacetate_decarboxylating) [EC:1.1.1.38]	0.344723	RD10_3.Bin16	Bacteria	Bacillota|A	Clostridia	Saccharofermentanales	Fastidiosipilaceae	JAAYOA01
CD30_1.Bin10|CD30_1_73428_3	K00027	ME2, sfcA, maeA; malate dehydrogenase (oxaloacetate_decarboxylating) [EC:1.1.1.38]	0.343342	CD30_1.Bin10	Bacteria	Bacillota|A	Clostridia	Oscillospirales	Ruminococcaceae	Faecalibacterium
RD25_2.Bin61|A52RD_49274_14	K00027	ME2, sfcA, maeA; malate dehydrogenase (oxaloacetate_decarboxylating) [EC:1.1.1.38]	0.341648	RD25_2.Bin61	Bacteria	Bacillota|A	Clostridia	Lachnospirales	Lachnospiraceae	Stomatobaculum
RD30_4.Bin11|A41RD_90442_78	K00027	ME2, sfcA, maeA; malate dehydrogenase (oxaloacetate_decarboxylating) [EC:1.1.1.38]	0.336793	RD30_4.Bin11	Bacteria	Synergistota	Synergistia	Synergistales	Synergistaceae	Synergistes
RD10_8.Bin25|A72RD_121611_24	K00027	ME2, sfcA, maeA; malate dehydrogenase (oxaloacetate_decarboxylating) [EC:1.1.1.38]	0.33637	RD10_8.Bin25	Bacteria	Bacillota|A	Clostridia	Peptostreptococcales	Anaerovoracaceae	S5_A14a	S5_A14a sp900112915
RD25_6.Bin11|A56RD_179114_4	K00027	ME2, sfcA, maeA; malate dehydrogenase (oxaloacetate_decarboxylating) [EC:1.1.1.38]	0.334804	RD25_6.Bin11	Bacteria	Bacillota|A	Clostridia	Oscillospirales	Oscillospiraceae	Marseille_P3106
ID90_6.Bin62|A30ID_2_3626_40	K00027	ME2, sfcA, maeA; malate dehydrogenase (oxaloacetate_decarboxylating) [EC:1.1.1.38]	0.328487	ID90_6.Bin62	Bacteria	Bacillota|A	Clostridia	Peptostreptococcales	Anaerovoracaceae	RUG099
CD30_4.Bin4|CD30_4_42319_90	K00027	ME2, sfcA, maeA; malate dehydrogenase (oxaloacetate_decarboxylating) [EC:1.1.1.38]	0.326103	CD30_4.Bin4	Bacteria	Bacteroidota	Bacteroidia	Bacteroidales	Rikenellaceae	Alistipes	Alistipes onderdonkii
RD90_4.Bin42|A15RD_24784_2	K00027	ME2, sfcA, maeA; malate dehydrogenase (oxaloacetate_decarboxylating) [EC:1.1.1.38]	0.32608	RD90_4.Bin42	Bacteria	Bacillota|C	Negativicutes	Selenomonadales	Selenomonadaceae	RUG643
CD90_7.Bin10|CD90_7_350959_170	K00027	ME2, sfcA, maeA; malate dehydrogenase (oxaloacetate_decarboxylating) [EC:1.1.1.38]	0.322399	CD90_7.Bin10	Bacteria	Bacillota|A	Clostridia	Oscillospirales	Acutalibacteraceae	Ruminococcus_E
RD90_6.Bin84|A21RD_51918_2	K00027	ME2, sfcA, maeA; malate dehydrogenase (oxaloacetate_decarboxylating) [EC:1.1.1.38]	0.317922	RD90_6.Bin84	Bacteria	Bacteroidota	Bacteroidia	Bacteroidales	Bacteroidaceae	Prevotella
RD90_7.Bin105|A22RD_124511_23	K00027	ME2, sfcA, maeA; malate dehydrogenase (oxaloacetate_decarboxylating) [EC:1.1.1.38]	0.317247	RD90_7.Bin105	Bacteria	Bacillota|A	Clostridia	Lachnospirales	Lachnospiraceae	CAG_791
CD10_3.Bin32|CD10_3_10410_1	K00027	ME2, sfcA, maeA; malate dehydrogenase (oxaloacetate_decarboxylating) [EC:1.1.1.38]	0.314145	CD10_3.Bin32	Bacteria	Bacillota|A	Clostridia	Oscillospirales	Ruminococcaceae	UMGS599	UMGS599 sp900543705
CD30_2.Bin7|CD30_2_22102_38	K00027	ME2, sfcA, maeA; malate dehydrogenase (oxaloacetate_decarboxylating) [EC:1.1.1.38]	0.312501	CD30_2.Bin7	Bacteria	Bacillota	Bacilli	Erysipelotrichales	Erysipelotrichaceae	Faecalicoccus	Faecalicoccus pleomorphus
RD10_5.Bin2|A65RD_11084_1	K00027	ME2, sfcA, maeA; malate dehydrogenase (oxaloacetate_decarboxylating) [EC:1.1.1.38]	0.312211	RD10_5.Bin2	Bacteria	Actinobacteriota	Actinomycetia	Actinomycetales	Actinomycetaceae	Pauljensenia	Pauljensenia hyovaginalis
RD25_8.Bin115|A58RD_123347_54	K00027	ME2, sfcA, maeA; malate dehydrogenase (oxaloacetate_decarboxylating) [EC:1.1.1.38]	0.310385	RD25_8.Bin115	Bacteria	Actinobacteriota	Coriobacteriia	Coriobacteriales	Atopobiaceae	UBA1367
CD30_6.Bin2|CD30_6_93697_34	K00027	ME2, sfcA, maeA; malate dehydrogenase (oxaloacetate_decarboxylating) [EC:1.1.1.38]	0.305173	CD30_6.Bin2	Bacteria	Bacillota|A	Clostridia	Clostridiales	Clostridiaceae	Clostridium	Clostridium paraputrificum
RD90_6.Bin82|A21RD_50159_11	K00027	ME2, sfcA, maeA; malate dehydrogenase (oxaloacetate_decarboxylating) [EC:1.1.1.38]	0.300152	RD90_6.Bin82	Bacteria	Synergistota	Synergistia	Synergistales	Aminobacteriaceae	Fretibacterium
CD1_6.Bin11|CD1_6_17179_12	K00027	ME2, sfcA, maeA; malate dehydrogenase (oxaloacetate_decarboxylating) [EC:1.1.1.38]	0.296727	CD1_6.Bin11	Bacteria	Bacteroidota	Bacteroidia	Bacteroidales	Bacteroidaceae	Bacteroides	Bacteroides congonensis
RD90_2.Bin41|A8RD_140352_11	K00027	ME2, sfcA, maeA; malate dehydrogenase (oxaloacetate_decarboxylating) [EC:1.1.1.38]	0.296467	RD90_2.Bin41	Bacteria	Bacteroidota	Bacteroidia	Bacteroidales	Bacteroidaceae	Prevotella	Prevotella sp902781315
RD25_10.Bin37|A67RD_184977_52	K00027	ME2, sfcA, maeA; malate dehydrogenase (oxaloacetate_decarboxylating) [EC:1.1.1.38]	0.294898	RD25_10.Bin37	Bacteria	Bacillota|A	Clostridia	Peptostreptococcales	Anaerovoracaceae	RUG11894
RD1_7.Bin5|A88RD_46148_135	K00027	ME2, sfcA, maeA; malate dehydrogenase (oxaloacetate_decarboxylating) [EC:1.1.1.38]	0.294518	RD1_7.Bin5	Bacteria	Fusobacteriota	Fusobacteriia	Fusobacteriales	Fusobacteriaceae	Fusobacterium|C	Fusobacterium|C necrophorum
CD25_1.Bin61|CD25_1_55683_186	K00027	ME2, sfcA, maeA; malate dehydrogenase (oxaloacetate_decarboxylating) [EC:1.1.1.38]	0.292697	CD25_1.Bin61	Bacteria	Desulfobacterota	Desulfovibrionia	Desulfovibrionales	Desulfovibrionaceae	Bilophila	Bilophila wadsworthia
RD30_12.Bin15|A50RD_22161_4	K00027	ME2, sfcA, maeA; malate dehydrogenase (oxaloacetate_decarboxylating) [EC:1.1.1.38]	0.292317	RD30_12.Bin15	Bacteria	Pseudomonadota	Gammaproteobacteria	Burkholderiales	Rhodocyclaceae
ID90_1.Bin80|A6ID_2_241102_25	K00027	ME2, sfcA, maeA; malate dehydrogenase (oxaloacetate_decarboxylating) [EC:1.1.1.38]	0.291724	ID90_1.Bin80	Bacteria	Actinobacteriota	Coriobacteriia	Coriobacteriales	Atopobiaceae	RUG721
RD25_3.Bin81|A53RD_136489_3	K00027	ME2, sfcA, maeA; malate dehydrogenase (oxaloacetate_decarboxylating) [EC:1.1.1.38]	0.29133	RD25_3.Bin81	Bacteria	Bacillota|A	Clostridia	Oscillospirales	Oscillospiraceae	CAG_170
ID25_3.Bin20|A56ID_46817_51	K00027	ME2, sfcA, maeA; malate dehydrogenase (oxaloacetate_decarboxylating) [EC:1.1.1.38]	0.288217	ID25_3.Bin20	Bacteria	Bacillota|A	Clostridia	Oscillospirales	Acutalibacteraceae	Ruminococcus_E	Ruminococcus_E sp902798755
RD90_8.Bin23|A23RD_30094_2	K00027	ME2, sfcA, maeA; malate dehydrogenase (oxaloacetate_decarboxylating) [EC:1.1.1.38]	0.287087	RD90_8.Bin23	Bacteria	Bacteroidota	Bacteroidia	Bacteroidales	Bacteroidaceae	Prevotella	Prevotella sp902789415
CD30_7.Bin23|CD30_7_30229_14	K00027	ME2, sfcA, maeA; malate dehydrogenase (oxaloacetate_decarboxylating) [EC:1.1.1.38]	0.28701	CD30_7.Bin23	Bacteria	Bacillota|A	Clostridia	Lachnospirales	Lachnospiraceae	Eisenbergiella	Eisenbergiella massiliensis
RD90_2.Bin51|A8RD_131823_60	K00027	ME2, sfcA, maeA; malate dehydrogenase (oxaloacetate_decarboxylating) [EC:1.1.1.38]	0.28415	RD90_2.Bin51	Bacteria	Bacillota|C	Negativicutes	Selenomonadales	Selenomonadaceae	UBA7018
RD90_10.Bin109|A30RD_54689_40	K00027	ME2, sfcA, maeA; malate dehydrogenase (oxaloacetate_decarboxylating) [EC:1.1.1.38]	0.283194	RD90_10.Bin109	Bacteria	Bacteroidota	Bacteroidia	Bacteroidales	Bacteroidaceae	Prevotella	Prevotella sp902774815
RD90_10.Bin70|A30RD_93874_6	K00027	ME2, sfcA, maeA; malate dehydrogenase (oxaloacetate_decarboxylating) [EC:1.1.1.38]	0.282672	RD90_10.Bin70	Bacteria	Bacillota|A	Clostridia	Peptostreptococcales	Anaerovoracaceae	RUG754
RD25_5.Bin23|A55RD_7894_122	K00027	ME2, sfcA, maeA; malate dehydrogenase (oxaloacetate_decarboxylating) [EC:1.1.1.38]	0.281644	RD25_5.Bin23	Bacteria	Bacillota	Bacilli	Erysipelotrichales	Erysipelotrichaceae	UBA636
RD90_7.Bin49|A22RD_145570_67	K00027	ME2, sfcA, maeA; malate dehydrogenase (oxaloacetate_decarboxylating) [EC:1.1.1.38]	0.276076	RD90_7.Bin49	Bacteria	Bacillota|A	Clostridia	Lachnospirales	Lachnospiraceae	Clostridium_R
RD90_11.Bin28|A33RD_29286_20	K00027	ME2, sfcA, maeA; malate dehydrogenase (oxaloacetate_decarboxylating) [EC:1.1.1.38]	0.273001	RD90_11.Bin28	Bacteria	Bacillota|A	Clostridia	Lachnospirales	Lachnospiraceae	UBA2856
CD90_5.Bin112|CD90_5_358984_20	K00027	ME2, sfcA, maeA; malate dehydrogenase (oxaloacetate_decarboxylating) [EC:1.1.1.38]	0.271158	CD90_5.Bin112	Bacteria	Bacillota|A	Clostridia	Oscillospirales	Acutalibacteraceae	CAG_488
CD90_9.Bin116|CD90_9_263473_63	K00027	ME2, sfcA, maeA; malate dehydrogenase (oxaloacetate_decarboxylating) [EC:1.1.1.38]	0.266915	CD90_9.Bin116	Bacteria	Bacillota|A	Clostridia	Oscillospirales	Acutalibacteraceae
ID90_2.Bin92|A10ID_2_42455_19	K00027	ME2, sfcA, maeA; malate dehydrogenase (oxaloacetate_decarboxylating) [EC:1.1.1.38]	0.266673	ID90_2.Bin92	Bacteria	Bacillota|A	Clostridia	Peptostreptococcales	Anaerovoracaceae	UBA1191
RD90_3.Bin57|A10RD_121923_32	K00027	ME2, sfcA, maeA; malate dehydrogenase (oxaloacetate_decarboxylating) [EC:1.1.1.38]	0.265972	RD90_3.Bin57	Bacteria	Bacteroidota	Bacteroidia	Bacteroidales	Bacteroidaceae	Prevotella	Prevotella sp900316285
RD25_2.Bin1|A52RD_38793_10	K00027	ME2, sfcA, maeA; malate dehydrogenase (oxaloacetate_decarboxylating) [EC:1.1.1.38]	0.262935	RD25_2.Bin1	Bacteria	Bacillota|A	Clostridia	Oscillospirales	Oscillospiraceae	ER4
RD25_11.Bin77|A73RD_26766_25	K00027	ME2, sfcA, maeA; malate dehydrogenase (oxaloacetate_decarboxylating) [EC:1.1.1.38]	0.257879	RD25_11.Bin77	Bacteria	Bacteroidota	Bacteroidia	Bacteroidales	Bacteroidaceae	Prevotella
RD30_9.Bin70|A47RD_112704_3	K00027	ME2, sfcA, maeA; malate dehydrogenase (oxaloacetate_decarboxylating) [EC:1.1.1.38]	0.254915	RD30_9.Bin70	Bacteria	Bacillota|A	Clostridia	Oscillospirales	Acutalibacteraceae
CD90_3.Bin173|CD90_3_32669_12	K00027	ME2, sfcA, maeA; malate dehydrogenase (oxaloacetate_decarboxylating) [EC:1.1.1.38]	0.251382	CD90_3.Bin173	Bacteria	Bacillota|A	Clostridia	Oscillospirales	Oscillospiraceae
RD25_2.Bin106|A52RD_196501_63	K00027	ME2, sfcA, maeA; malate dehydrogenase (oxaloacetate_decarboxylating) [EC:1.1.1.38]	0.247608	RD25_2.Bin106	Bacteria	Bacillota|A	Clostridia	Oscillospirales	Oscillospiraceae	CAG_110	CAG_110 sp900315595
CD90_5.Bin68|CD90_5_229723_135	K00027	ME2, sfcA, maeA; malate dehydrogenase (oxaloacetate_decarboxylating) [EC:1.1.1.38]	0.247315	CD90_5.Bin68	Bacteria	Bacillota|A	Clostridia	Lachnospirales	Lachnospiraceae	CHKCI001
RD90_10.Bin1|A30RD_20631_81	K00027	ME2, sfcA, maeA; malate dehydrogenase (oxaloacetate_decarboxylating) [EC:1.1.1.38]	0.24529	RD90_10.Bin1	Bacteria	Bacillota|A	Clostridia	Peptostreptococcales	Anaerovoracaceae	RUG13615	RUG13615 sp902790905
RD30_11.Bin89|A49RD_41104_30	K00027	ME2, sfcA, maeA; malate dehydrogenase (oxaloacetate_decarboxylating) [EC:1.1.1.38]	0.244012	RD30_11.Bin89	Bacteria	Bacillota|A	Clostridia	Lachnospirales	Lachnospiraceae	Stomatobaculum
CD30_2.Bin60|CD30_2_7462_58	K00027	ME2, sfcA, maeA; malate dehydrogenase (oxaloacetate_decarboxylating) [EC:1.1.1.38]	0.243565	CD30_2.Bin60	Bacteria	Bacillota|A	Clostridia	Lachnospirales	Lachnospiraceae	Hungatella	Hungatella sp005845265
ID90_5.Bin47|A23ID_2_24363_86	K00027	ME2, sfcA, maeA; malate dehydrogenase (oxaloacetate_decarboxylating) [EC:1.1.1.38]	0.241165	ID90_5.Bin47	Bacteria	Bacillota|A	Clostridia	Lachnospirales	Lachnospiraceae	UBA2856
ID90_2.Bin1|A10ID_2_132133_3	K00027	ME2, sfcA, maeA; malate dehydrogenase (oxaloacetate_decarboxylating) [EC:1.1.1.38]	0.239872	ID90_2.Bin1	Bacteria	Bacillota|A	Clostridia	Peptostreptococcales	Anaerovoracaceae	UBA1191
CD90_5.Bin26|CD90_5_198845_44	K00027	ME2, sfcA, maeA; malate dehydrogenase (oxaloacetate_decarboxylating) [EC:1.1.1.38]	0.239802	CD90_5.Bin26	Bacteria	Bacillota|A	Clostridia	Lachnospirales	Lachnospiraceae	SFDP01
CD1_3.Bin13|CD1_3_29039_36	K00027	ME2, sfcA, maeA; malate dehydrogenase (oxaloacetate_decarboxylating) [EC:1.1.1.38]	0.236239	CD1_3.Bin13	Bacteria	Bacillota|A	Clostridia	Clostridiales	Clostridiaceae	Clostridium	Clostridium cuniculi
ID90_5.Bin49|A23ID_2_29976_6	K00027	ME2, sfcA, maeA; malate dehydrogenase (oxaloacetate_decarboxylating) [EC:1.1.1.38]	0.234248	ID90_5.Bin49	Bacteria	Actinobacteriota	Coriobacteriia	Coriobacteriales	Atopobiaceae	Olsenella_B	Olsenella_B sp900548775
CD30_5.Bin46|CD30_5_66905_38	K00027	ME2, sfcA, maeA; malate dehydrogenase (oxaloacetate_decarboxylating) [EC:1.1.1.38]	0.233571	CD30_5.Bin46	Bacteria	Bacillota|A	Clostridia	Lachnospirales	Lachnospiraceae	2鏈?4鏃?
CD90_5.Bin35|CD90_5_246270_164	K00027	ME2, sfcA, maeA; malate dehydrogenase (oxaloacetate_decarboxylating) [EC:1.1.1.38]	0.230831	CD90_5.Bin35	Bacteria	Bacillota|A	Clostridia	Lachnospirales	Lachnospiraceae
CD90_1.Bin4|CD90_1_262679_41	K00027	ME2, sfcA, maeA; malate dehydrogenase (oxaloacetate_decarboxylating) [EC:1.1.1.38]	0.228597	CD90_1.Bin4	Bacteria	Bacillota|A	Clostridia	Lachnospirales	Lachnospiraceae	Faecalimonas
RD25_9.Bin25|A66RD_40273_8	K00027	ME2, sfcA, maeA; malate dehydrogenase (oxaloacetate_decarboxylating) [EC:1.1.1.38]	0.228475	RD25_9.Bin25	Bacteria	Bacteroidota	Bacteroidia	Bacteroidales	Bacteroidaceae	Prevotella
RD25_6.Bin18|A56RD_137856_4	K00027	ME2, sfcA, maeA; malate dehydrogenase (oxaloacetate_decarboxylating) [EC:1.1.1.38]	0.228279	RD25_6.Bin18	Bacteria	Pseudomonadota	Gammaproteobacteria	Enterobacterales	Succinivibrionaceae	UBA2804	UBA2804 sp902782145
RD30_3.Bin35|A38RD_86081_49	K00027	ME2, sfcA, maeA; malate dehydrogenase (oxaloacetate_decarboxylating) [EC:1.1.1.38]	0.22738	RD30_3.Bin35	Bacteria	Bacillota|A	Clostridia	Peptostreptococcales	Anaerovoracaceae	RUG11894
CD90_1.Bin81|CD90_1_87392_32	K00027	ME2, sfcA, maeA; malate dehydrogenase (oxaloacetate_decarboxylating) [EC:1.1.1.38]	0.226495	CD90_1.Bin81	Bacteria	Bacillota|A	Clostridia	Lachnospirales	Lachnospiraceae	UBA3305	UBA3305 sp002373555
CD25_1.Bin24|CD25_1_90228_36	K00027	ME2, sfcA, maeA; malate dehydrogenase (oxaloacetate_decarboxylating) [EC:1.1.1.38]	0.225962	CD25_1.Bin24	Bacteria	Bacillota|A	Clostridia	Lachnospirales	Lachnospiraceae	UBA1066	UBA1066 sp902788035
CD10_6.Bin33|CD10_6_15610_4	K00027	ME2, sfcA, maeA; malate dehydrogenase (oxaloacetate_decarboxylating) [EC:1.1.1.38]	0.225544	CD10_6.Bin33	Bacteria	Bacillota|C	Negativicutes	Acidaminococcales	Acidaminococcaceae	Phascolarctobacterium	Phascolarctobacterium faecium
ID25_5.Bin62|A66ID_108490_110	K00027	ME2, sfcA, maeA; malate dehydrogenase (oxaloacetate_decarboxylating) [EC:1.1.1.38]	0.22335	ID25_5.Bin62	Bacteria	Bacillota|A	Clostridia	Lachnospirales	Lachnospiraceae	UBA2912
CD90_8.Bin101|CD90_8_106965_12	K00027	ME2, sfcA, maeA; malate dehydrogenase (oxaloacetate_decarboxylating) [EC:1.1.1.38]	0.223272	CD90_8.Bin101	Bacteria	Bacillota|A	Clostridia	Lachnospirales	Lachnospiraceae	CAG_81
CD30_2.Bin61|CD30_2_51117_74	K00027	ME2, sfcA, maeA; malate dehydrogenase (oxaloacetate_decarboxylating) [EC:1.1.1.38]	0.222462	CD30_2.Bin61	Bacteria	Bacillota|A	Clostridia|A	Christensenellales	CAG_138	UBA1685	UBA1685 sp002320595
RD90_5.Bin24|A17RD_306636_13	K00027	ME2, sfcA, maeA; malate dehydrogenase (oxaloacetate_decarboxylating) [EC:1.1.1.38]	0.219068	RD90_5.Bin24	Bacteria	Bacillota|A	Clostridia	Oscillospirales	Oscillospiraceae	Evtepia
RD30_3.Bin182|A38RD_451762_16	K00027	ME2, sfcA, maeA; malate dehydrogenase (oxaloacetate_decarboxylating) [EC:1.1.1.38]	0.217788	RD30_3.Bin182	Bacteria	Actinobacteriota	Coriobacteriia	Coriobacteriales	Atopobiaceae	UBA1367
CD30_3.Bin43|CD30_3_67793_98	K00027	ME2, sfcA, maeA; malate dehydrogenase (oxaloacetate_decarboxylating) [EC:1.1.1.38]	0.217321	CD30_3.Bin43	Bacteria	Bacillota	Bacilli	Erysipelotrichales	Erysipelotrichaceae	Bulleidia	Bulleidia sp000701725
CD30_2.Bin64|CD30_2_50128_13	K00027	ME2, sfcA, maeA; malate dehydrogenase (oxaloacetate_decarboxylating) [EC:1.1.1.38]	0.216553	CD30_2.Bin64	Bacteria	Bacillota|A	Clostridia|A	Christensenellales	CAG_74	HGM11575
CD30_6.Bin2|CD30_6_11727_84	K00027	ME2, sfcA, maeA; malate dehydrogenase (oxaloacetate_decarboxylating) [EC:1.1.1.38]	0.215619	CD30_6.Bin2	Bacteria	Bacillota|A	Clostridia	Clostridiales	Clostridiaceae	Clostridium	Clostridium paraputrificum
CD25_1.Bin69|CD25_1_22464_20	K00027	ME2, sfcA, maeA; malate dehydrogenase (oxaloacetate_decarboxylating) [EC:1.1.1.38]	0.214021	CD25_1.Bin69	Bacteria	Bacillota|A	Clostridia	Lachnospirales	Lachnospiraceae	UBA9502
RD25_6.Bin88|A56RD_187917_28	K00027	ME2, sfcA, maeA; malate dehydrogenase (oxaloacetate_decarboxylating) [EC:1.1.1.38]	0.213987	RD25_6.Bin88	Bacteria	Bacillota	Bacilli	RFN20	CAG_826	RUG13091
RD30_12.Bin113|A50RD_90378_10	K00027	ME2, sfcA, maeA; malate dehydrogenase (oxaloacetate_decarboxylating) [EC:1.1.1.38]	0.212162	RD30_12.Bin113	Bacteria	Bacillota|A	Clostridia	Lachnospirales	Lachnospiraceae	UBA2868
RD90_6.Bin12|A21RD_53658_82	K00027	ME2, sfcA, maeA; malate dehydrogenase (oxaloacetate_decarboxylating) [EC:1.1.1.38]	0.211491	RD90_6.Bin12	Bacteria	Bacillota|A	Clostridia	Lachnospirales	Lachnospiraceae	CAG_194
RD25_4.Bin68|A54RD_323044_31	K00027	ME2, sfcA, maeA; malate dehydrogenase (oxaloacetate_decarboxylating) [EC:1.1.1.38]	0.211476	RD25_4.Bin68	Bacteria	Bacillota|A	Clostridia	Peptostreptococcales	Anaerovoracaceae	RUG754	RUG754 sp900315895
RD10_8.Bin87|A72RD_83874_40	K00027	ME2, sfcA, maeA; malate dehydrogenase (oxaloacetate_decarboxylating) [EC:1.1.1.38]	0.210796	RD10_8.Bin87	Bacteria	Bacillota|A	Clostridia	Lachnospirales	Lachnospiraceae	CAG_791
RD10_4.Bin44|A64RD_61379_45	K00027	ME2, sfcA, maeA; malate dehydrogenase (oxaloacetate_decarboxylating) [EC:1.1.1.38]	0.209215	RD10_4.Bin44	Bacteria	Bacteroidota	Bacteroidia	Bacteroidales	Bacteroidaceae	RUG210
RD1_9.Bin4|A90RD_7669_3	K00027	ME2, sfcA, maeA; malate dehydrogenase (oxaloacetate_decarboxylating) [EC:1.1.1.38]	0.208788	RD1_9.Bin4	Bacteria	Bacteroidota	Bacteroidia	Flavobacteriales	Weeksellaceae	JABCPE02
CD10_2.Bin13|CD10_2_9953_21	K00027	ME2, sfcA, maeA; malate dehydrogenase (oxaloacetate_decarboxylating) [EC:1.1.1.38]	0.206964	CD10_2.Bin13	Bacteria	Bacillota|A	Clostridia	Lachnospirales	Lachnospiraceae	Enterocloster	Enterocloster clostridioformis|A
RD30_6.Bin34|A43RD_40035_2	K00027	ME2, sfcA, maeA; malate dehydrogenase (oxaloacetate_decarboxylating) [EC:1.1.1.38]	0.205165	RD30_6.Bin34	Bacteria	Bacillota|A	Clostridia|A	Christensenellales	CAG_74	SFMI01
RD30_8.Bin101|A45RD_90499_16	K00027	ME2, sfcA, maeA; malate dehydrogenase (oxaloacetate_decarboxylating) [EC:1.1.1.38]	0.203056	RD30_8.Bin101	Bacteria	Bacillota|A	Clostridia	Oscillospirales	Acutalibacteraceae	Ruminococcus_E	Ruminococcus_E sp900100595
RD90_8.Bin77|A23RD_39552_17	K00027	ME2, sfcA, maeA; malate dehydrogenase (oxaloacetate_decarboxylating) [EC:1.1.1.38]	0.202743	RD90_8.Bin77	Bacteria	Bacillota|A	Clostridia	Lachnospirales	UBA1390	RUG12817	RUG12817 sp902782895
CD30_3.Bin59|CD30_3_3017_115	K00027	ME2, sfcA, maeA; malate dehydrogenase (oxaloacetate_decarboxylating) [EC:1.1.1.38]	0.201786	CD30_3.Bin59	Bacteria	Bacillota|C	Negativicutes	Veillonellales	Veillonellaceae	Veillonella|A
RD90_2.Bin138|A8RD_149261_9	K00027	ME2, sfcA, maeA; malate dehydrogenase (oxaloacetate_decarboxylating) [EC:1.1.1.38]	0.200713	RD90_2.Bin138	Bacteria	Bacillota|A	Clostridia	Oscillospirales	Oscillospiraceae	UBA1777
ID90_5.Bin50|A23ID_2_53758_42	K00027	ME2, sfcA, maeA; malate dehydrogenase (oxaloacetate_decarboxylating) [EC:1.1.1.38]	0.200566	ID90_5.Bin50	Bacteria	Bacillota|A	Clostridia	Lachnospirales	Lachnospiraceae	Eubacterium_H
CD25_1.Bin61|CD25_1_24912_16	K00027	ME2, sfcA, maeA; malate dehydrogenase (oxaloacetate_decarboxylating) [EC:1.1.1.38]	0.200407	CD25_1.Bin61	Bacteria	Desulfobacterota	Desulfovibrionia	Desulfovibrionales	Desulfovibrionaceae	Bilophila	Bilophila wadsworthia
RD90_10.Bin68|A30RD_80021_13	K00027	ME2, sfcA, maeA; malate dehydrogenase (oxaloacetate_decarboxylating) [EC:1.1.1.38]	0.198224	RD90_10.Bin68	Bacteria	Bacillota|A	Clostridia	Lachnospirales	UBA1390	RUG760	RUG760 sp902783575
CD10_6.Bin32|CD10_6_13815_10	K00027	ME2, sfcA, maeA; malate dehydrogenase (oxaloacetate_decarboxylating) [EC:1.1.1.38]	0.19782	CD10_6.Bin32	Bacteria	Bacillota|A	Clostridia	Oscillospirales	Acutalibacteraceae	Clostridium|A
ID90_4.Bin31|A17ID_2_91101_3	K00027	ME2, sfcA, maeA; malate dehydrogenase (oxaloacetate_decarboxylating) [EC:1.1.1.38]	0.197212	ID90_4.Bin31	Bacteria	Bacillota|A	Clostridia	Peptostreptococcales	Anaerovoracaceae	UBA3738
RD25_5.Bin26|A55RD_294933_3	K00027	ME2, sfcA, maeA; malate dehydrogenase (oxaloacetate_decarboxylating) [EC:1.1.1.38]	0.197093	RD25_5.Bin26	Bacteria	Desulfobacterota	Desulfovibrionia	Desulfovibrionales	Desulfovibrionaceae	Desulfovibrio
CD25_3.Bin42|CD25_3_9896_72	K00027	ME2, sfcA, maeA; malate dehydrogenase (oxaloacetate_decarboxylating) [EC:1.1.1.38]	0.195396	CD25_3.Bin42	Bacteria	Bacillota	Bacilli	Erysipelotrichales	Erysipelotrichaceae	Clostridium|AQ	Clostridium|AQ innocuum
RD90_10.Bin5|A30RD_40951_7	K00027	ME2, sfcA, maeA; malate dehydrogenase (oxaloacetate_decarboxylating) [EC:1.1.1.38]	0.195212	RD90_10.Bin5	Bacteria	Bacillota|A	Clostridia	Lachnospirales	Lachnospiraceae	Eubacterium_H
CD90_7.Bin115|CD90_7_94870_2	K00027	ME2, sfcA, maeA; malate dehydrogenase (oxaloacetate_decarboxylating) [EC:1.1.1.38]	0.194707	CD90_7.Bin115	Bacteria	Bacillota|A	Clostridia	Oscillospirales	Oscillospiraceae	NK3B98
RD10_4.Bin34|A64RD_53302_5	K00027	ME2, sfcA, maeA; malate dehydrogenase (oxaloacetate_decarboxylating) [EC:1.1.1.38]	0.194511	RD10_4.Bin34	Bacteria	Desulfobacterota	Desulfovibrionia	Desulfovibrionales	Desulfovibrionaceae	Desulfovibrio
RD30_12.Bin44|A50RD_2950_23	K00027	ME2, sfcA, maeA; malate dehydrogenase (oxaloacetate_decarboxylating) [EC:1.1.1.38]	0.19443	RD30_12.Bin44	Bacteria	Synergistota	Synergistia	Synergistales	Synergistaceae	Synergistes	Synergistes jonesii
RD10_1.Bin40|A60RD_53811_128	K00027	ME2, sfcA, maeA; malate dehydrogenase (oxaloacetate_decarboxylating) [EC:1.1.1.38]	0.193333	RD10_1.Bin40	Bacteria	Bacillota|A	Clostridia|A	Christensenellales	CAG_74	DTU024
RD10_8.Bin39|A72RD_67010_134	K00027	ME2, sfcA, maeA; malate dehydrogenase (oxaloacetate_decarboxylating) [EC:1.1.1.38]	0.193196	RD10_8.Bin39	Bacteria	Bacillota|A	Clostridia	Lachnospirales	Lachnospiraceae	UBA1712
CD90_8.Bin25|CD90_8_228598_72	K00027	ME2, sfcA, maeA; malate dehydrogenase (oxaloacetate_decarboxylating) [EC:1.1.1.38]	0.19302	CD90_8.Bin25	Bacteria	Bacteroidota	Bacteroidia	Bacteroidales	Muribaculaceae	CAG_485
ID90_1.Bin99|A6ID_2_256172_60	K00027	ME2, sfcA, maeA; malate dehydrogenase (oxaloacetate_decarboxylating) [EC:1.1.1.38]	0.192458	ID90_1.Bin99	Bacteria	Bacillota|A	Clostridia|A	Christensenellales	CAG_74
RD90_8.Bin79|A23RD_60058_43	K00027	ME2, sfcA, maeA; malate dehydrogenase (oxaloacetate_decarboxylating) [EC:1.1.1.38]	0.191855	RD90_8.Bin79	Bacteria	Bacillota|A	Clostridia|A	Christensenellales	CAG_74	UBA2943
ID90_6.Bin68|A30ID_2_23761_61	K00027	ME2, sfcA, maeA; malate dehydrogenase (oxaloacetate_decarboxylating) [EC:1.1.1.38]	0.191385	ID90_6.Bin68	Bacteria	Bacillota	Bacilli	Erysipelotrichales	Erysipelotrichaceae	UBA4312	UBA4312 sp002394635
CD30_3.Bin58|CD30_3_38057_316	K00027	ME2, sfcA, maeA; malate dehydrogenase (oxaloacetate_decarboxylating) [EC:1.1.1.38]	0.190972	CD30_3.Bin58	Bacteria	Bacillota|A	Clostridia	Oscillospirales	Oscillospiraceae	Dysosmobacter
ID90_4.Bin79|A17ID_2_137864_18	K00027	ME2, sfcA, maeA; malate dehydrogenase (oxaloacetate_decarboxylating) [EC:1.1.1.38]	0.190756	ID90_4.Bin79	Bacteria	Bacillota|A	Clostridia	Oscillospirales	Oscillospiraceae	Dysosmobacter
RD25_7.Bin34|A57RD_458641_173	K00027	ME2, sfcA, maeA; malate dehydrogenase (oxaloacetate_decarboxylating) [EC:1.1.1.38]	0.189263	RD25_7.Bin34	Bacteria	Bacillota	Bacilli	Erysipelotrichales	Erysipelotrichaceae	RUG521
CD90_6.Bin66|CD90_6_69719_2	K00027	ME2, sfcA, maeA; malate dehydrogenase (oxaloacetate_decarboxylating) [EC:1.1.1.38]	0.189251	CD90_6.Bin66	Bacteria	Bacillota|A	Clostridia	Peptostreptococcales	Anaerovoracaceae	Emergencia
CD25_1.Bin31|CD25_1_3830_41	K00027	ME2, sfcA, maeA; malate dehydrogenase (oxaloacetate_decarboxylating) [EC:1.1.1.38]	0.189035	CD25_1.Bin31	Bacteria	Bacillota|A	Clostridia	Lachnospirales	Lachnospiraceae	Enterocloster	Enterocloster bolteae
CD30_2.Bin25|CD30_2_87311_43	K00027	ME2, sfcA, maeA; malate dehydrogenase (oxaloacetate_decarboxylating) [EC:1.1.1.38]	0.186589	CD30_2.Bin25	Bacteria	Bacillota|A	Clostridia	Lachnospirales	Lachnospiraceae	CAG_317	CAG_317 sp900543415
CD30_4.Bin107|CD30_4_82967_55	K00027	ME2, sfcA, maeA; malate dehydrogenase (oxaloacetate_decarboxylating) [EC:1.1.1.38]	0.186452	CD30_4.Bin107	Bacteria	Bacillota|A	Clostridia|A	Christensenellales	CAG_74	Firm_11
CD10_2.Bin13|CD10_2_3679_17	K00027	ME2, sfcA, maeA; malate dehydrogenase (oxaloacetate_decarboxylating) [EC:1.1.1.38]	0.186263	CD10_2.Bin13	Bacteria	Bacillota|A	Clostridia	Lachnospirales	Lachnospiraceae	Enterocloster	Enterocloster clostridioformis|A
RD25_2.Bin90|A52RD_170925_30	K00027	ME2, sfcA, maeA; malate dehydrogenase (oxaloacetate_decarboxylating) [EC:1.1.1.38]	0.185082	RD25_2.Bin90	Bacteria	Bacillota|A	Clostridia	Lachnospirales	Lachnospiraceae	Acetitomaculum
CD90_5.Bin179|CD90_5_243614_44	K00027	ME2, sfcA, maeA; malate dehydrogenase (oxaloacetate_decarboxylating) [EC:1.1.1.38]	0.183751	CD90_5.Bin179	Bacteria	Bacillota|A	Clostridia	Lachnospirales	Lachnospiraceae	CAG_603
RD25_8.Bin29|A58RD_395199_6	K00027	ME2, sfcA, maeA; malate dehydrogenase (oxaloacetate_decarboxylating) [EC:1.1.1.38]	0.183594	RD25_8.Bin29	Bacteria	Bacillota|A	Clostridia|A	Christensenellales	CAG_74	UBA4246	UBA4246 sp902766515
CD90_8.Bin39|CD90_8_164882_33	K00027	ME2, sfcA, maeA; malate dehydrogenase (oxaloacetate_decarboxylating) [EC:1.1.1.38]	0.182945	CD90_8.Bin39	Bacteria	Bacillota|A	Clostridia	Oscillospirales	Ruminococcaceae	Ruminiclostridium_E
ID90_4.Bin5|A17ID_2_103726_22	K00027	ME2, sfcA, maeA; malate dehydrogenase (oxaloacetate_decarboxylating) [EC:1.1.1.38]	0.181531	ID90_4.Bin5	Bacteria	Bacillota|A	Clostridia	Lachnospirales	Lachnospiraceae	Anaerobutyricum
RD25_4.Bin1|A54RD_135745_16	K00027	ME2, sfcA, maeA; malate dehydrogenase (oxaloacetate_decarboxylating) [EC:1.1.1.38]	0.180343	RD25_4.Bin1	Bacteria	Bacillota|A	Clostridia|A	Christensenellales	CAG_74	RUG563
RD30_5.Bin106|A42RD_241021_5	K00027	ME2, sfcA, maeA; malate dehydrogenase (oxaloacetate_decarboxylating) [EC:1.1.1.38]	0.179493	RD30_5.Bin106	Bacteria	Planctomycetota	Planctomycetes	Pirellulales	Thermoguttaceae
RD25_3.Bin72|A53RD_197851_25	K00027	ME2, sfcA, maeA; malate dehydrogenase (oxaloacetate_decarboxylating) [EC:1.1.1.38]	0.179143	RD25_3.Bin72	Bacteria	Bacillota|A	Clostridia|A	Christensenellales	CAG_74	RUG756
RD90_9.Bin56|A26RD_27520_11	K00027	ME2, sfcA, maeA; malate dehydrogenase (oxaloacetate_decarboxylating) [EC:1.1.1.38]	0.178006	RD90_9.Bin56	Bacteria	Actinobacteriota	Coriobacteriia	Coriobacteriales	Atopobiaceae	CACZNT01
RD10_10.Bin103|A75RD_78693_22	K00027	ME2, sfcA, maeA; malate dehydrogenase (oxaloacetate_decarboxylating) [EC:1.1.1.38]	0.17765	RD10_10.Bin103	Bacteria	Bacillota|A	Clostridia	Lachnospirales	Lachnospiraceae
RD30_9.Bin64|A47RD_288238_24	K00027	ME2, sfcA, maeA; malate dehydrogenase (oxaloacetate_decarboxylating) [EC:1.1.1.38]	0.176984	RD30_9.Bin64	Bacteria	Bacillota|A	Clostridia	Lachnospirales	Lachnospiraceae
CD90_8.Bin76|CD90_8_198048_324	K00027	ME2, sfcA, maeA; malate dehydrogenase (oxaloacetate_decarboxylating) [EC:1.1.1.38]	0.176753	CD90_8.Bin76	Bacteria	Bacillota|A	Clostridia	Lachnospirales	Lachnospiraceae	CAG_127
RD90_2.Bin129|A8RD_132850_28	K00027	ME2, sfcA, maeA; malate dehydrogenase (oxaloacetate_decarboxylating) [EC:1.1.1.38]	0.17594	RD90_2.Bin129	Bacteria	Bacillota|A	Clostridia	Peptostreptococcales	Anaerovoracaceae	RUG099
RD30_10.Bin11|A48RD_169844_46	K00027	ME2, sfcA, maeA; malate dehydrogenase (oxaloacetate_decarboxylating) [EC:1.1.1.38]	0.175919	RD30_10.Bin11	Bacteria	Bacillota|A	Clostridia	Oscillospirales	Oscillospiraceae
ID90_2.Bin11|A10ID_2_131780_8	K00027	ME2, sfcA, maeA; malate dehydrogenase (oxaloacetate_decarboxylating) [EC:1.1.1.38]	0.175062	ID90_2.Bin11	Bacteria	Bacillota|A	Clostridia	Peptostreptococcales	Anaerovoracaceae	RUG099
CD30_2.Bin55|CD30_2_121968_9	K00027	ME2, sfcA, maeA; malate dehydrogenase (oxaloacetate_decarboxylating) [EC:1.1.1.38]	0.174632	CD30_2.Bin55	Bacteria	Bacillota|A	Clostridia	Lachnospirales	Lachnospiraceae	Mediterraneibacter
RD30_4.Bin18|A41RD_52353_50	K00027	ME2, sfcA, maeA; malate dehydrogenase (oxaloacetate_decarboxylating) [EC:1.1.1.38]	0.174265	RD30_4.Bin18	Bacteria	Bacteroidota	Bacteroidia	Bacteroidales	BM520
CD25_1.Bin58|CD25_1_39633_109	K00027	ME2, sfcA, maeA; malate dehydrogenase (oxaloacetate_decarboxylating) [EC:1.1.1.38]	0.174121	CD25_1.Bin58	Bacteria	Bacillota	Bacilli	Erysipelotrichales	Erysipelotrichaceae	Dielma	Dielma fastidiosa
RD90_10.Bin8|A30RD_88711_66	K00027	ME2, sfcA, maeA; malate dehydrogenase (oxaloacetate_decarboxylating) [EC:1.1.1.38]	0.171747	RD90_10.Bin8	Bacteria	Bacteroidota	Bacteroidia	Bacteroidales	Bacteroidaceae	Prevotella	Prevotella sp900316985
RD10_9.Bin99|A74RD_88761_5	K00027	ME2, sfcA, maeA; malate dehydrogenase (oxaloacetate_decarboxylating) [EC:1.1.1.38]	0.171214	RD10_9.Bin99	Bacteria	Pseudomonadota	Gammaproteobacteria	Burkholderiales	Neisseriaceae
RD25_11.Bin25|A73RD_268118_56	K00027	ME2, sfcA, maeA; malate dehydrogenase (oxaloacetate_decarboxylating) [EC:1.1.1.38]	0.169622	RD25_11.Bin25	Bacteria	Bacteroidota	Bacteroidia	Bacteroidales	Bacteroidaceae	Prevotella	Prevotella sp002393725
CD30_1.Bin29|CD30_1_33658_99	K00027	ME2, sfcA, maeA; malate dehydrogenase (oxaloacetate_decarboxylating) [EC:1.1.1.38]	0.168302	CD30_1.Bin29	Bacteria	Bacillota|A	Clostridia	Lachnospirales	Lachnospiraceae	Clostridium|AP	Clostridium|AP scindens
ID90_1.Bin66|A6ID_2_250196_2	K00027	ME2, sfcA, maeA; malate dehydrogenase (oxaloacetate_decarboxylating) [EC:1.1.1.38]	0.168223	ID90_1.Bin66	Bacteria	Bacillota	Bacilli	Erysipelotrichales	Erysipelotrichaceae	Bulleidia
RD25_7.Bin78|A57RD_288908_6	K00027	ME2, sfcA, maeA; malate dehydrogenase (oxaloacetate_decarboxylating) [EC:1.1.1.38]	0.168141	RD25_7.Bin78	Bacteria	Bacillota|A	Clostridia	Lachnospirales	Lachnospiraceae	UBA2868	UBA2868 sp902779305
CD90_5.Bin23|CD90_5_115783_62	K00027	ME2, sfcA, maeA; malate dehydrogenase (oxaloacetate_decarboxylating) [EC:1.1.1.38]	0.167364	CD90_5.Bin23	Bacteria	Bacteroidota	Bacteroidia	Bacteroidales	Bacteroidaceae	Phocaeicola	Phocaeicola sartorii
CD90_7.Bin149|CD90_7_296096_212	K00027	ME2, sfcA, maeA; malate dehydrogenase (oxaloacetate_decarboxylating) [EC:1.1.1.38]	0.167225	CD90_7.Bin149	Bacteria	Bacteroidota	Bacteroidia	Bacteroidales	Rikenellaceae	Alistipes	Alistipes finegoldii
RD10_7.Bin12|A71RD_21870_12	K00027	ME2, sfcA, maeA; malate dehydrogenase (oxaloacetate_decarboxylating) [EC:1.1.1.38]	0.166341	RD10_7.Bin12	Bacteria	Pseudomonadota	Gammaproteobacteria	Burkholderiales	Burkholderiaceae	Brachymonas
CD90_1.Bin28|CD90_1_344846_60	K00027	ME2, sfcA, maeA; malate dehydrogenase (oxaloacetate_decarboxylating) [EC:1.1.1.38]	0.164811	CD90_1.Bin28	Bacteria	Bacillota|A	Clostridia	Lachnospirales	Lachnospiraceae	SFDP01
CD25_3.Bin48|CD25_3_71304_7	K00027	ME2, sfcA, maeA; malate dehydrogenase (oxaloacetate_decarboxylating) [EC:1.1.1.38]	0.164519	CD25_3.Bin48	Bacteria	Bacillota|A	Clostridia	Oscillospirales	Oscillospiraceae
ID90_6.Bin9|A30ID_2_31317_55	K00027	ME2, sfcA, maeA; malate dehydrogenase (oxaloacetate_decarboxylating) [EC:1.1.1.38]	0.164325	ID90_6.Bin9	Bacteria	Actinobacteriota	Coriobacteriia	Coriobacteriales	Atopobiaceae
CD90_7.Bin118|CD90_7_75097_34	K00027	ME2, sfcA, maeA; malate dehydrogenase (oxaloacetate_decarboxylating) [EC:1.1.1.38]	0.161761	CD90_7.Bin118	Bacteria	Bacillota|A	Clostridia	Oscillospirales	Oscillospiraceae	CAG_110
RD25_9.Bin104|A66RD_308752_110	K00027	ME2, sfcA, maeA; malate dehydrogenase (oxaloacetate_decarboxylating) [EC:1.1.1.38]	0.161583	RD25_9.Bin104	Bacteria	Spirochaetota	Spirochaetia	Sphaerochaetales	Sphaerochaetaceae	UBA9732	UBA9732 sp902796335
RD30_1.Bin2|A34RD_231000_77	K00027	ME2, sfcA, maeA; malate dehydrogenase (oxaloacetate_decarboxylating) [EC:1.1.1.38]	0.15981	RD30_1.Bin2	Bacteria	Bacillota|A	Clostridia	Lachnospirales	Lachnospiraceae	Pseudobutyrivibrio
RD90_4.Bin86|A15RD_174350_16	K00027	ME2, sfcA, maeA; malate dehydrogenase (oxaloacetate_decarboxylating) [EC:1.1.1.38]	0.156831	RD90_4.Bin86	Bacteria	Bacillota|A	Clostridia	Lachnospirales	Lachnospiraceae	UBA1066
CD90_1.Bin130|CD90_1_51778_34	K00027	ME2, sfcA, maeA; malate dehydrogenase (oxaloacetate_decarboxylating) [EC:1.1.1.38]	0.156145	CD90_1.Bin130	Bacteria	Bacillota|A	Clostridia	Lachnospirales	Lachnospiraceae	UBA1066	UBA1066 sp900314565
CD30_1.Bin28|CD30_1_52920_5	K00027	ME2, sfcA, maeA; malate dehydrogenase (oxaloacetate_decarboxylating) [EC:1.1.1.38]	0.155733	CD30_1.Bin28	Bacteria	Bacillota|A	Clostridia	Lachnospirales	Lachnospiraceae	CAG_81
CD90_1.Bin25|CD90_1_167967_10	K00027	ME2, sfcA, maeA; malate dehydrogenase (oxaloacetate_decarboxylating) [EC:1.1.1.38]	0.155661	CD90_1.Bin25	Bacteria	Bacillota|A	Clostridia	Lachnospirales	Lachnospiraceae	CAG_81
CD30_5.Bin64|CD30_5_120513_14	K00027	ME2, sfcA, maeA; malate dehydrogenase (oxaloacetate_decarboxylating) [EC:1.1.1.38]	0.155305	CD30_5.Bin64	Bacteria	Bacillota|A	Clostridia	Lachnospirales	Lachnospiraceae	CAG_81	CAG_81 sp000435795
CD90_1.Bin161|CD90_1_181981_19	K00027	ME2, sfcA, maeA; malate dehydrogenase (oxaloacetate_decarboxylating) [EC:1.1.1.38]	0.155245	CD90_1.Bin161	Bacteria	Bacillota|A	Clostridia	Oscillospirales	Oscillospiraceae	CAG_110
CD90_6.Bin122|CD90_6_35889_46	K00027	ME2, sfcA, maeA; malate dehydrogenase (oxaloacetate_decarboxylating) [EC:1.1.1.38]	0.152765	CD90_6.Bin122	Bacteria	Bacillota	Bacilli	Erysipelotrichales	Erysipelatoclostridiaceae	Faecalibacillus
RD30_4.Bin50|A41RD_273874_54	K00027	ME2, sfcA, maeA; malate dehydrogenase (oxaloacetate_decarboxylating) [EC:1.1.1.38]	0.152554	RD30_4.Bin50	Bacteria	Bacteroidota	Bacteroidia	Bacteroidales	Bacteroidaceae	Prevotella
ID90_4.Bin73|A17ID_2_258592_5	K00027	ME2, sfcA, maeA; malate dehydrogenase (oxaloacetate_decarboxylating) [EC:1.1.1.38]	0.152153	ID90_4.Bin73	Bacteria	Bacillota|A	Clostridia	Peptostreptococcales	Anaerovoracaceae	Eubacterium|A
CD90_5.Bin49|CD90_5_433685_19	K00027	ME2, sfcA, maeA; malate dehydrogenase (oxaloacetate_decarboxylating) [EC:1.1.1.38]	0.151322	CD90_5.Bin49	Bacteria	Bacillota|A	Clostridia	Lachnospirales	Lachnospiraceae	992a	992a sp001940245
CD90_5.Bin59|CD90_5_191037_148	K00027	ME2, sfcA, maeA; malate dehydrogenase (oxaloacetate_decarboxylating) [EC:1.1.1.38]	0.150167	CD90_5.Bin59	Bacteria	Bacillota|A	Clostridia	Oscillospirales	Acutalibacteraceae	Ruminococcus_E
CD90_9.Bin71|CD90_9_97826_3	K00027	ME2, sfcA, maeA; malate dehydrogenase (oxaloacetate_decarboxylating) [EC:1.1.1.38]	0.15007	CD90_9.Bin71	Bacteria	Bacillota|A	Clostridia	Lachnospirales	Lachnospiraceae	SFDP01
RD90_2.Bin33|A8RD_224421_15	K00027	ME2, sfcA, maeA; malate dehydrogenase (oxaloacetate_decarboxylating) [EC:1.1.1.38]	0.15003	RD90_2.Bin33	Bacteria	Bacteroidota	Bacteroidia	Bacteroidales	Bacteroidaceae	Prevotella	Prevotella sp902776195
CD30_4.Bin31|CD30_4_86216_14	K00027	ME2, sfcA, maeA; malate dehydrogenase (oxaloacetate_decarboxylating) [EC:1.1.1.38]	0.149628	CD30_4.Bin31	Bacteria	Bacillota|A	Clostridia	Oscillospirales	Acutalibacteraceae	Anaeromassilibacillus	Anaeromassilibacillus sp002159845
CD25_4.Bin28|CD25_4_19260_46	K00027	ME2, sfcA, maeA; malate dehydrogenase (oxaloacetate_decarboxylating) [EC:1.1.1.38]	0.148925	CD25_4.Bin28	Bacteria	Bacillota|A	Clostridia	Lachnospirales	Lachnospiraceae	Anaerostipes	Anaerostipes hadrus
ID90_2.Bin54|A10ID_2_47099_9	K00027	ME2, sfcA, maeA; malate dehydrogenase (oxaloacetate_decarboxylating) [EC:1.1.1.38]	0.146581	ID90_2.Bin54	Bacteria	Bacillota|A	Clostridia	Peptostreptococcales	Anaerovoracaceae	RUG099
RD90_8.Bin47|A23RD_64894_40	K00027	ME2, sfcA, maeA; malate dehydrogenase (oxaloacetate_decarboxylating) [EC:1.1.1.38]	0.146536	RD90_8.Bin47	Bacteria	Bacillota|A	Clostridia	Lachnospirales	Lachnospiraceae	1XD8_76
RD30_10.Bin92|A48RD_357410_142	K00027	ME2, sfcA, maeA; malate dehydrogenase (oxaloacetate_decarboxylating) [EC:1.1.1.38]	0.14509	RD30_10.Bin92	Bacteria	Bacillota|A	Clostridia	Peptostreptococcales	Anaerovoracaceae
RD1_1.Bin27|A80RD_24254_6	K00027	ME2, sfcA, maeA; malate dehydrogenase (oxaloacetate_decarboxylating) [EC:1.1.1.38]	0.144556	RD1_1.Bin27	Bacteria	Bacillota|A	Clostridia	Peptostreptococcales	Peptostreptococcaceae	Peptostreptococcus
RD30_1.Bin22|A34RD_96753_7	K00027	ME2, sfcA, maeA; malate dehydrogenase (oxaloacetate_decarboxylating) [EC:1.1.1.38]	0.143909	RD30_1.Bin22	Bacteria	Bacillota|A	Clostridia	Oscillospirales	Oscillospiraceae	Intestinimonas	Intestinimonas massiliensis
RD30_2.Bin78|A37RD_251675_350	K00027	ME2, sfcA, maeA; malate dehydrogenase (oxaloacetate_decarboxylating) [EC:1.1.1.38]	0.143659	RD30_2.Bin78	Bacteria	Pseudomonadota	Gammaproteobacteria	Enterobacterales	Pasteurellaceae	Bibersteinia	Bibersteinia trehalosi
CD90_4.Bin44|CD90_4_7760_47	K00027	ME2, sfcA, maeA; malate dehydrogenase (oxaloacetate_decarboxylating) [EC:1.1.1.38]	0.141455	CD90_4.Bin44	Bacteria	Bacillota|A	Clostridia	Oscillospirales	Acutalibacteraceae	UBA737
RD25_2.Bin94|A52RD_207902_7	K00027	ME2, sfcA, maeA; malate dehydrogenase (oxaloacetate_decarboxylating) [EC:1.1.1.38]	0.140937	RD25_2.Bin94	Bacteria	Synergistota	Synergistia	Synergistales	Synergistaceae	Synergistes
CD90_1.Bin87|CD90_1_388284_53	K00027	ME2, sfcA, maeA; malate dehydrogenase (oxaloacetate_decarboxylating) [EC:1.1.1.38]	0.140237	CD90_1.Bin87	Bacteria	Bacillota|A	Clostridia	Lachnospirales	Lachnospiraceae	Agathobacter
CD25_3.Bin25|CD25_3_45823_18	K00027	ME2, sfcA, maeA; malate dehydrogenase (oxaloacetate_decarboxylating) [EC:1.1.1.38]	0.138271	CD25_3.Bin25	Bacteria	Bacillota|A	Clostridia	Lachnospirales	Lachnospiraceae	Ruminococcus|A	Ruminococcus|A sp003011855
CD90_3.Bin161|CD90_3_4726_18	K00027	ME2, sfcA, maeA; malate dehydrogenase (oxaloacetate_decarboxylating) [EC:1.1.1.38]	0.138027	CD90_3.Bin161	Bacteria	Bacteroidota	Bacteroidia	Bacteroidales	Muribaculaceae
CD90_2.Bin101|CD90_2_266467_2	K00027	ME2, sfcA, maeA; malate dehydrogenase (oxaloacetate_decarboxylating) [EC:1.1.1.38]	0.137579	CD90_2.Bin101	Bacteria	Bacillota|A	Clostridia	Lachnospirales	Lachnospiraceae	Roseburia
RD30_12.Bin131|A50RD_318538_19	K00027	ME2, sfcA, maeA; malate dehydrogenase (oxaloacetate_decarboxylating) [EC:1.1.1.38]	0.137068	RD30_12.Bin131	Bacteria	Bacillota|A	Clostridia	Oscillospirales	Ruminococcaceae	Ruminococcus	Ruminococcus flavefaciens_Q
RD30_12.Bin112|A50RD_29600_5	K00027	ME2, sfcA, maeA; malate dehydrogenase (oxaloacetate_decarboxylating) [EC:1.1.1.38]	0.136187	RD30_12.Bin112	Bacteria	Bacillota|A	Clostridia	Lachnospirales	Lachnospiraceae	Eubacterium_Q
ID30_4.Bin2|A47ID_50224_14	K00027	ME2, sfcA, maeA; malate dehydrogenase (oxaloacetate_decarboxylating) [EC:1.1.1.38]	0.135905	ID30_4.Bin2	Bacteria	Bacillota|A	Clostridia	Peptostreptococcales	Anaerovoracaceae	RUG099
CD25_1.Bin31|CD25_1_57203_46	K00027	ME2, sfcA, maeA; malate dehydrogenase (oxaloacetate_decarboxylating) [EC:1.1.1.38]	0.135604	CD25_1.Bin31	Bacteria	Bacillota|A	Clostridia	Lachnospirales	Lachnospiraceae	Enterocloster	Enterocloster bolteae
CD30_5.Bin70|CD30_5_23376_41	K00027	ME2, sfcA, maeA; malate dehydrogenase (oxaloacetate_decarboxylating) [EC:1.1.1.38]	0.134885	CD30_5.Bin70	Bacteria	Bacillota|A	Clostridia	Lachnospirales	Lachnospiraceae	Eisenbergiella	Eisenbergiella sp900539715
RD25_9.Bin118|A66RD_183500_55	K00027	ME2, sfcA, maeA; malate dehydrogenase (oxaloacetate_decarboxylating) [EC:1.1.1.38]	0.134706	RD25_9.Bin118	Bacteria	Bacteroidota	Bacteroidia	Bacteroidales	Bacteroidaceae	Prevotella
RD10_9.Bin69|A74RD_170645_35	K00027	ME2, sfcA, maeA; malate dehydrogenase (oxaloacetate_decarboxylating) [EC:1.1.1.38]	0.133873	RD10_9.Bin69	Bacteria	Bacteroidota	Bacteroidia	Bacteroidales	Bacteroidaceae	Prevotella	Prevotella sp900100635
RD10_3.Bin41|A63RD_34259_19	K00027	ME2, sfcA, maeA; malate dehydrogenase (oxaloacetate_decarboxylating) [EC:1.1.1.38]	0.132973	RD10_3.Bin41	Bacteria	Pseudomonadota	Gammaproteobacteria	Cardiobacteriales	Cardiobacteriaceae	Suttonella
RD25_9.Bin12|A66RD_229279_4	K00027	ME2, sfcA, maeA; malate dehydrogenase (oxaloacetate_decarboxylating) [EC:1.1.1.38]	0.131037	RD25_9.Bin12	Bacteria	Bacteroidota	Bacteroidia	Bacteroidales	Bacteroidaceae	Prevotella	Prevotella sp902767045
ID90_1.Bin58|A6ID_2_211171_77	K00027	ME2, sfcA, maeA; malate dehydrogenase (oxaloacetate_decarboxylating) [EC:1.1.1.38]	0.129327	ID90_1.Bin58	Bacteria	Bacillota|A	Clostridia	Peptostreptococcales	Anaerovoracaceae
RD90_7.Bin104|A22RD_194237_72	K00027	ME2, sfcA, maeA; malate dehydrogenase (oxaloacetate_decarboxylating) [EC:1.1.1.38]	0.128647	RD90_7.Bin104	Bacteria	Bacillota|A	Clostridia	Oscillospirales	Oscillospiraceae	UBA1777
RD90_11.Bin86|A33RD_61755_6	K00027	ME2, sfcA, maeA; malate dehydrogenase (oxaloacetate_decarboxylating) [EC:1.1.1.38]	0.128002	RD90_11.Bin86	Bacteria	Bacillota|A	Clostridia	Oscillospirales	Acutalibacteraceae	RUG420	RUG420 sp900315285
RD30_8.Bin94|A45RD_328115_31	K00027	ME2, sfcA, maeA; malate dehydrogenase (oxaloacetate_decarboxylating) [EC:1.1.1.38]	0.127866	RD30_8.Bin94	Bacteria	Elusimicrobiota	Endomicrobia	Endomicrobiales	Endomicrobiaceae	RUG658	RUG658 sp002448285
CD25_1.Bin31|CD25_1_40335_6	K00027	ME2, sfcA, maeA; malate dehydrogenase (oxaloacetate_decarboxylating) [EC:1.1.1.38]	0.126898	CD25_1.Bin31	Bacteria	Bacillota|A	Clostridia	Lachnospirales	Lachnospiraceae	Enterocloster	Enterocloster bolteae
CD90_10.Bin124|CD90_10_167771_23	K00027	ME2, sfcA, maeA; malate dehydrogenase (oxaloacetate_decarboxylating) [EC:1.1.1.38]	0.126578	CD90_10.Bin124	Bacteria	Bacteroidota	Bacteroidia	Bacteroidales	Muribaculaceae	CAG_873	CAG_873 sp900550395
RD30_5.Bin44|A42RD_145347_74	K00027	ME2, sfcA, maeA; malate dehydrogenase (oxaloacetate_decarboxylating) [EC:1.1.1.38]	0.126094	RD30_5.Bin44	Bacteria	Bacillota|A	Clostridia	Lachnospirales	Lachnospiraceae	CAG_791
RD25_11.Bin45|A73RD_203005_36	K00027	ME2, sfcA, maeA; malate dehydrogenase (oxaloacetate_decarboxylating) [EC:1.1.1.38]	0.125474	RD25_11.Bin45	Bacteria	Bacillota|A	Clostridia|A	Christensenellales	CAG_74	UBA1224
RD90_4.Bin28|A15RD_164382_3	K00027	ME2, sfcA, maeA; malate dehydrogenase (oxaloacetate_decarboxylating) [EC:1.1.1.38]	0.124962	RD90_4.Bin28	Bacteria	Bacillota|A	Clostridia	Lachnospirales	Lachnospiraceae	UBA1066|A
RD90_5.Bin34|A17RD_63479_70	K00027	ME2, sfcA, maeA; malate dehydrogenase (oxaloacetate_decarboxylating) [EC:1.1.1.38]	0.124424	RD90_5.Bin34	Bacteria	Bacillota|A	Clostridia	Lachnospirales	Lachnospiraceae	NK4A144
RD30_10.Bin51|A48RD_127066_22	K00027	ME2, sfcA, maeA; malate dehydrogenase (oxaloacetate_decarboxylating) [EC:1.1.1.38]	0.123274	RD30_10.Bin51	Bacteria	Bacillota|A	Clostridia|A	Christensenellales	CAG_74	GCA_900199385
CD90_2.Bin95|CD90_2_6288_21	K00027	ME2, sfcA, maeA; malate dehydrogenase (oxaloacetate_decarboxylating) [EC:1.1.1.38]	0.121242	CD90_2.Bin95	Bacteria	Bacillota|A	Clostridia	Lachnospirales	Lachnospiraceae	Eubacterium_H
CD90_1.Bin46|CD90_1_226650_32	K00027	ME2, sfcA, maeA; malate dehydrogenase (oxaloacetate_decarboxylating) [EC:1.1.1.38]	0.120559	CD90_1.Bin46	Bacteria	Bacillota|A	Clostridia	Oscillospirales	Oscillospiraceae	CAG_83	CAG_83 sp003487665
CD90_10.Bin102|CD90_10_145969_23	K00027	ME2, sfcA, maeA; malate dehydrogenase (oxaloacetate_decarboxylating) [EC:1.1.1.38]	0.119404	CD90_10.Bin102	Bacteria	Bacillota|A	Clostridia	Lachnospirales	Lachnospiraceae	RUG115	RUG115 sp900066395
ID30_4.Bin6|A47ID_30534_21	K00027	ME2, sfcA, maeA; malate dehydrogenase (oxaloacetate_decarboxylating) [EC:1.1.1.38]	0.118658	ID30_4.Bin6	Bacteria	Bacillota|A	Clostridia	Oscillospirales	Acutalibacteraceae	UBA1213
RD30_6.Bin69|A43RD_19872_36	K00027	ME2, sfcA, maeA; malate dehydrogenase (oxaloacetate_decarboxylating) [EC:1.1.1.38]	0.117637	RD30_6.Bin69	Bacteria	Elusimicrobiota	Endomicrobia	Endomicrobiales	Endomicrobiaceae	RUG658
RD25_7.Bin20|A57RD_357999_125	K00027	ME2, sfcA, maeA; malate dehydrogenase (oxaloacetate_decarboxylating) [EC:1.1.1.38]	0.117624	RD25_7.Bin20	Bacteria	Bacillota|A	Clostridia	Saccharofermentanales	Saccharofermentanaceae	Saccharofermentans
RD90_3.Bin88|A10RD_105319_64	K00027	ME2, sfcA, maeA; malate dehydrogenase (oxaloacetate_decarboxylating) [EC:1.1.1.38]	0.117513	RD90_3.Bin88	Bacteria	Bacillota|A	Clostridia	Lachnospirales	Lachnospiraceae	CAG_791
CD90_6.Bin17|CD90_6_26840_32	K00027	ME2, sfcA, maeA; malate dehydrogenase (oxaloacetate_decarboxylating) [EC:1.1.1.38]	0.116168	CD90_6.Bin17	Bacteria	Bacillota|A	Clostridia	Lachnospirales	Lachnospiraceae	Dorea|A
RD10_8.Bin88|A72RD_45877_48	K00027	ME2, sfcA, maeA; malate dehydrogenase (oxaloacetate_decarboxylating) [EC:1.1.1.38]	0.115972	RD10_8.Bin88	Bacteria	Bacillota|A	Clostridia	Oscillospirales	Ruminococcaceae	Ruminococcus	Ruminococcus flavefaciens_R
CD90_9.Bin139|CD90_9_239848_6	K00027	ME2, sfcA, maeA; malate dehydrogenase (oxaloacetate_decarboxylating) [EC:1.1.1.38]	0.115036	CD90_9.Bin139	Bacteria	Bacillota|A	Clostridia	UMGS1840	UMGS1840	UMGS1840
RD25_6.Bin28|A56RD_180278_37	K00027	ME2, sfcA, maeA; malate dehydrogenase (oxaloacetate_decarboxylating) [EC:1.1.1.38]	0.114888	RD25_6.Bin28	Bacteria	Bacteroidota	Bacteroidia	Bacteroidales	Bacteroidaceae	Prevotella
ID90_2.Bin23|A10ID_2_50308_32	K00027	ME2, sfcA, maeA; malate dehydrogenase (oxaloacetate_decarboxylating) [EC:1.1.1.38]	0.114789	ID90_2.Bin23	Bacteria	Bacillota|A	Clostridia	Peptostreptococcales	Anaerovoracaceae	Eubacterium|A
CD90_6.Bin78|CD90_6_47167_3	K00027	ME2, sfcA, maeA; malate dehydrogenase (oxaloacetate_decarboxylating) [EC:1.1.1.38]	0.114591	CD90_6.Bin78	Bacteria	Bacillota	Bacilli	Erysipelotrichales	Erysipelotrichaceae	Holdemania	Holdemania sp900120005
CD90_6.Bin7|CD90_6_26152_61	K00027	ME2, sfcA, maeA; malate dehydrogenase (oxaloacetate_decarboxylating) [EC:1.1.1.38]	0.113939	CD90_6.Bin7	Bacteria	Bacteroidota	Bacteroidia	Bacteroidales	Tannerellaceae	Parabacteroides	Parabacteroides sp000436495
RD10_7.Bin37|A71RD_56683_35	K00027	ME2, sfcA, maeA; malate dehydrogenase (oxaloacetate_decarboxylating) [EC:1.1.1.38]	0.1118	RD10_7.Bin37	Bacteria	Bacteroidota	Bacteroidia	Bacteroidales	Bacteroidaceae	Bacteroides
RD90_3.Bin21|A10RD_71429_110	K00027	ME2, sfcA, maeA; malate dehydrogenase (oxaloacetate_decarboxylating) [EC:1.1.1.38]	0.111549	RD90_3.Bin21	Bacteria	Bacillota|A	Clostridia|A	Christensenellales	Christensenellaceae	QANA01
RD25_2.Bin93|A52RD_188379_55	K00027	ME2, sfcA, maeA; malate dehydrogenase (oxaloacetate_decarboxylating) [EC:1.1.1.38]	0.111498	RD25_2.Bin93	Bacteria	Bacillota|A	Clostridia	Lachnospirales	Lachnospiraceae	UBA1712	UBA1712 sp902779505
CD90_6.Bin69|CD90_6_37238_55	K00027	ME2, sfcA, maeA; malate dehydrogenase (oxaloacetate_decarboxylating) [EC:1.1.1.38]	0.11146	CD90_6.Bin69	Bacteria	Bacillota|A	Clostridia	Lachnospirales	Lachnospiraceae	Clostridium_Q
CD90_3.Bin95|CD90_3_101909_39	K00027	ME2, sfcA, maeA; malate dehydrogenase (oxaloacetate_decarboxylating) [EC:1.1.1.38]	0.111377	CD90_3.Bin95	Bacteria	Bacillota|A	Clostridia	Oscillospirales	Oscillospiraceae	CAG_110
ID10_4.Bin2|A64ID_33655_10	K00027	ME2, sfcA, maeA; malate dehydrogenase (oxaloacetate_decarboxylating) [EC:1.1.1.38]	0.111278	ID10_4.Bin2	Bacteria	Bacillota|A	Clostridia	Clostridiales	Clostridiaceae	Clostridium_X	Clostridium_X cadaveris
RD90_10.Bin3|A30RD_89533_71	K00027	ME2, sfcA, maeA; malate dehydrogenase (oxaloacetate_decarboxylating) [EC:1.1.1.38]	0.110467	RD90_10.Bin3	Bacteria	Bacillota|A	Clostridia	Lachnospirales	Lachnospiraceae	Stomatobaculum
CD90_7.Bin51|CD90_7_72419_56	K00027	ME2, sfcA, maeA; malate dehydrogenase (oxaloacetate_decarboxylating) [EC:1.1.1.38]	0.109541	CD90_7.Bin51	Bacteria	Bacillota|A	Clostridia	Lachnospirales	Lachnospiraceae	COE1
CD25_1.Bin46|CD25_1_1724_13	K00027	ME2, sfcA, maeA; malate dehydrogenase (oxaloacetate_decarboxylating) [EC:1.1.1.38]	0.107817	CD25_1.Bin46	Bacteria	Bacillota|A	Clostridia	Lachnospirales	Lachnospiraceae	CAG_81	CAG_81 sp900066785
RD90_5.Bin108|A17RD_42493_1	K00027	ME2, sfcA, maeA; malate dehydrogenase (oxaloacetate_decarboxylating) [EC:1.1.1.38]	0.107591	RD90_5.Bin108	Bacteria	Bacillota|A	Clostridia	Oscillospirales	Acutalibacteraceae	RUG714	RUG714 sp900321665
CD25_1.Bin69|CD25_1_17268_3	K00027	ME2, sfcA, maeA; malate dehydrogenase (oxaloacetate_decarboxylating) [EC:1.1.1.38]	0.107141	CD25_1.Bin69	Bacteria	Bacillota|A	Clostridia	Lachnospirales	Lachnospiraceae	UBA9502
CD90_4.Bin94|CD90_4_14575_5	K00027	ME2, sfcA, maeA; malate dehydrogenase (oxaloacetate_decarboxylating) [EC:1.1.1.38]	0.106837	CD90_4.Bin94	Bacteria	Bacteroidota	Bacteroidia	Bacteroidales	Muribaculaceae	Paramuribaculum	Paramuribaculum sp000431155
CD90_4.Bin128|CD90_4_54408_19	K00027	ME2, sfcA, maeA; malate dehydrogenase (oxaloacetate_decarboxylating) [EC:1.1.1.38]	0.106436	CD90_4.Bin128	Bacteria	Bacillota|A	Clostridia	Oscillospirales	Oscillospiraceae	JAAYXM01
CD90_5.Bin57|CD90_5_1840_59	K00027	ME2, sfcA, maeA; malate dehydrogenase (oxaloacetate_decarboxylating) [EC:1.1.1.38]	0.106252	CD90_5.Bin57	Bacteria	Bacillota|A	Clostridia	Lachnospirales	Lachnospiraceae	COE1
CD90_8.Bin132|CD90_8_151907_10	K00027	ME2, sfcA, maeA; malate dehydrogenase (oxaloacetate_decarboxylating) [EC:1.1.1.38]	0.105921	CD90_8.Bin132	Bacteria	Bacillota|A	Clostridia	Oscillospirales	Oscillospiraceae	CAG_110
RD25_2.Bin29|A52RD_242579_33	K00027	ME2, sfcA, maeA; malate dehydrogenase (oxaloacetate_decarboxylating) [EC:1.1.1.38]	0.105756	RD25_2.Bin29	Bacteria	Bacillota|A	Clostridia	Lachnospirales	Lachnospiraceae	NK4A144
ID90_6.Bin60|A30ID_2_49107_9	K00027	ME2, sfcA, maeA; malate dehydrogenase (oxaloacetate_decarboxylating) [EC:1.1.1.38]	0.104581	ID90_6.Bin60	Bacteria	Bacillota|A	Clostridia	Lachnospirales	Lachnospiraceae	Eubacterium_H
CD90_5.Bin180|CD90_5_332066_105	K00027	ME2, sfcA, maeA; malate dehydrogenase (oxaloacetate_decarboxylating) [EC:1.1.1.38]	0.104374	CD90_5.Bin180	Bacteria	Bacillota|A	Clostridia	Lachnospirales	Lachnospiraceae	CAG_95
ID90_2.Bin23|A10ID_2_31415_9	K00027	ME2, sfcA, maeA; malate dehydrogenase (oxaloacetate_decarboxylating) [EC:1.1.1.38]	0.10404	ID90_2.Bin23	Bacteria	Bacillota|A	Clostridia	Peptostreptococcales	Anaerovoracaceae	Eubacterium|A
RD90_5.Bin28|A17RD_374807_61	K00027	ME2, sfcA, maeA; malate dehydrogenase (oxaloacetate_decarboxylating) [EC:1.1.1.38]	0.103777	RD90_5.Bin28	Bacteria	Bacillota|A	Clostridia	Lachnospirales	Lachnospiraceae	UBA3774	UBA3774 sp902783095
ID90_4.Bin132|A17ID_2_250411_89	K00027	ME2, sfcA, maeA; malate dehydrogenase (oxaloacetate_decarboxylating) [EC:1.1.1.38]	0.103229	ID90_4.Bin132	Bacteria	Bacillota|A	Clostridia	Saccharofermentanales	Saccharofermentanaceae	Saccharofermentans
RD90_6.Bin62|A21RD_33971_24	K00027	ME2, sfcA, maeA; malate dehydrogenase (oxaloacetate_decarboxylating) [EC:1.1.1.38]	0.103068	RD90_6.Bin62	Bacteria	Bacteroidota	Bacteroidia	Bacteroidales	Bacteroidaceae	Prevotella	Prevotella sp002371715
CD90_6.Bin72|CD90_6_127835_94	K00027	ME2, sfcA, maeA; malate dehydrogenase (oxaloacetate_decarboxylating) [EC:1.1.1.38]	0.102955	CD90_6.Bin72	Bacteria	Bacillota|C	Negativicutes	Selenomonadales	Selenomonadaceae	Mitsuokella	Mitsuokella jalaludinii
CD90_10.Bin32|CD90_10_130619_7	K00027	ME2, sfcA, maeA; malate dehydrogenase (oxaloacetate_decarboxylating) [EC:1.1.1.38]	0.102876	CD90_10.Bin32	Bacteria	Bacteroidota	Bacteroidia	Bacteroidales	Rikenellaceae	Alistipes	Alistipes shahii
CD25_1.Bin49|CD25_1_13272_36	K00027	ME2, sfcA, maeA; malate dehydrogenase (oxaloacetate_decarboxylating) [EC:1.1.1.38]	0.102284	CD25_1.Bin49	Bacteria	Actinobacteriota	Coriobacteriia	Coriobacteriales	Eggerthellaceae	Paraeggerthella	Paraeggerthella hongkongensis|A
CD30_7.Bin49|CD30_7_93751_3	K00027	ME2, sfcA, maeA; malate dehydrogenase (oxaloacetate_decarboxylating) [EC:1.1.1.38]	0.101741	CD30_7.Bin49	Bacteria	Bacillota|A	Clostridia	Peptostreptococcales	Anaerovoracaceae	RUG099
CD90_1.Bin115|CD90_1_76777_6	K00027	ME2, sfcA, maeA; malate dehydrogenase (oxaloacetate_decarboxylating) [EC:1.1.1.38]	0.100614	CD90_1.Bin115	Bacteria	Bacillota|A	Clostridia	Oscillospirales	Ruminococcaceae	UBA3818	UBA3818 sp900557155
CD90_6.Bin66|CD90_6_98721_2	K00027	ME2, sfcA, maeA; malate dehydrogenase (oxaloacetate_decarboxylating) [EC:1.1.1.38]	0.0992892	CD90_6.Bin66	Bacteria	Bacillota|A	Clostridia	Peptostreptococcales	Anaerovoracaceae	Emergencia
CD30_3.Bin5|CD30_3_62371_11	K00027	ME2, sfcA, maeA; malate dehydrogenase (oxaloacetate_decarboxylating) [EC:1.1.1.38]	0.0990405	CD30_3.Bin5	Bacteria	Bacillota|A	Clostridia	Oscillospirales	Oscillospiraceae
RD90_3.Bin29|A10RD_266823_41	K00027	ME2, sfcA, maeA; malate dehydrogenase (oxaloacetate_decarboxylating) [EC:1.1.1.38]	0.0981916	RD90_3.Bin29	Bacteria	Bacteroidota	Bacteroidia	Bacteroidales	Muribaculaceae	Sodaliphilus
RD90_9.Bin47|A26RD_33812_21	K00027	ME2, sfcA, maeA; malate dehydrogenase (oxaloacetate_decarboxylating) [EC:1.1.1.38]	0.0975186	RD90_9.Bin47	Bacteria	Fibrobacterota	Fibrobacteria	Fibrobacterales	Fibrobacteraceae	Fibrobacter|A	Fibrobacter|A sp002390045
RD90_11.Bin14|A33RD_91891_23	K00027	ME2, sfcA, maeA; malate dehydrogenase (oxaloacetate_decarboxylating) [EC:1.1.1.38]	0.0973064	RD90_11.Bin14	Bacteria	Bacillota|A	Clostridia	Peptostreptococcales	Anaerovoracaceae	Eubacterium|A	Eubacterium|A sp000688015
RD10_6.Bin4|A70RD_9828_56	K00027	ME2, sfcA, maeA; malate dehydrogenase (oxaloacetate_decarboxylating) [EC:1.1.1.38]	0.0961589	RD10_6.Bin4	Bacteria	Bacillota|A	Clostridia	Tissierellales	Peptoniphilaceae	JAAYEL01
RD30_4.Bin3|A41RD_73867_9	K00027	ME2, sfcA, maeA; malate dehydrogenase (oxaloacetate_decarboxylating) [EC:1.1.1.38]	0.0960715	RD30_4.Bin3	Bacteria	Bacillota|A	Clostridia	Lachnospirales	Lachnospiraceae	Pseudobutyrivibrio
RD25_3.Bin85|A53RD_339788_4	K00027	ME2, sfcA, maeA; malate dehydrogenase (oxaloacetate_decarboxylating) [EC:1.1.1.38]	0.0954018	RD25_3.Bin85	Bacteria	Bacillota|A	Clostridia	Lachnospirales	UBA1390	RUG760
RD90_8.Bin3|A23RD_21900_37	K00027	ME2, sfcA, maeA; malate dehydrogenase (oxaloacetate_decarboxylating) [EC:1.1.1.38]	0.094005	RD90_8.Bin3	Bacteria	Bacteroidota	Bacteroidia	Bacteroidales	Bacteroidaceae	Prevotella	Prevotella sp900316295
RD25_2.Bin104|A52RD_131880_40	K00027	ME2, sfcA, maeA; malate dehydrogenase (oxaloacetate_decarboxylating) [EC:1.1.1.38]	0.0935518	RD25_2.Bin104	Bacteria	Bacillota|A	Clostridia	Lachnospirales	Lachnospiraceae	CAG_791	CAG_791 sp900313745
ID90_6.Bin5|A30ID_2_40461_8	K00027	ME2, sfcA, maeA; malate dehydrogenase (oxaloacetate_decarboxylating) [EC:1.1.1.38]	0.0934355	ID90_6.Bin5	Bacteria	Bacillota|A	Clostridia	Lachnospirales	Lachnospiraceae	Anaerobutyricum
RD10_9.Bin30|A74RD_10195_10	K00027	ME2, sfcA, maeA; malate dehydrogenase (oxaloacetate_decarboxylating) [EC:1.1.1.38]	0.0928649	RD10_9.Bin30	Bacteria	Bacillota|A	Clostridia	Oscillospirales	Acutalibacteraceae	Eubacterium_R
RD25_10.Bin61|A67RD_135469_28	K00027	ME2, sfcA, maeA; malate dehydrogenase (oxaloacetate_decarboxylating) [EC:1.1.1.38]	0.0925492	RD25_10.Bin61	Bacteria	Pseudomonadota	Gammaproteobacteria	Burkholderiales	Neisseriaceae
CD90_3.Bin69|CD90_3_436910_204	K00027	ME2, sfcA, maeA; malate dehydrogenase (oxaloacetate_decarboxylating) [EC:1.1.1.38]	0.0924043	CD90_3.Bin69	Bacteria	Bacillota|A	Clostridia	Lachnospirales	Anaerotignaceae	Anaerotignum
CD30_4.Bin18|CD30_4_14939_14	K00027	ME2, sfcA, maeA; malate dehydrogenase (oxaloacetate_decarboxylating) [EC:1.1.1.38]	0.0912301	CD30_4.Bin18	Bacteria	Bacillota	Bacilli	Erysipelotrichales	Erysipelotrichaceae	Holdemania	Holdemania massiliensis
CD30_3.Bin52|CD30_3_38167_117	K00027	ME2, sfcA, maeA; malate dehydrogenase (oxaloacetate_decarboxylating) [EC:1.1.1.38]	0.0907609	CD30_3.Bin52	Bacteria	Bacillota|A	Clostridia	Lachnospirales	Lachnospiraceae	Lachnoclostridium|A
RD25_7.Bin32|A57RD_365146_14	K00027	ME2, sfcA, maeA; malate dehydrogenase (oxaloacetate_decarboxylating) [EC:1.1.1.38]	0.0907114	RD25_7.Bin32	Bacteria	Bacillota|A	Clostridia	Oscillospirales	Acutalibacteraceae	UBA6857
RD90_7.Bin29|A22RD_238009_5	K00027	ME2, sfcA, maeA; malate dehydrogenase (oxaloacetate_decarboxylating) [EC:1.1.1.38]	0.0906883	RD90_7.Bin29	Bacteria	Bacillota|A	Clostridia	Lachnospirales	Lachnospiraceae	UBA3774
RD90_6.Bin73|A21RD_125925_106	K00027	ME2, sfcA, maeA; malate dehydrogenase (oxaloacetate_decarboxylating) [EC:1.1.1.38]	0.0903334	RD90_6.Bin73	Bacteria	Bacillota|A	Clostridia	Lachnospirales	Lachnospiraceae	XBD2001	XBD2001 sp900116395
RD25_9.Bin94|A66RD_154583_49	K00027	ME2, sfcA, maeA; malate dehydrogenase (oxaloacetate_decarboxylating) [EC:1.1.1.38]	0.0900306	RD25_9.Bin94	Bacteria	Bacillota|A	Clostridia	Lachnospirales	Lachnospiraceae	Butyrivibrio
CD30_4.Bin35|CD30_4_63578_51	K00027	ME2, sfcA, maeA; malate dehydrogenase (oxaloacetate_decarboxylating) [EC:1.1.1.38]	0.0896706	CD30_4.Bin35	Bacteria	Bacillota|A	Clostridia	Lachnospirales	Lachnospiraceae	CAG_81
ID25_3.Bin8|A56ID_33384_47	K00027	ME2, sfcA, maeA; malate dehydrogenase (oxaloacetate_decarboxylating) [EC:1.1.1.38]	0.089255	ID25_3.Bin8	Bacteria	Bacillota|A	Clostridia	Lachnospirales	Lachnospiraceae	CAG_791
RD25_4.Bin69|A54RD_312419_6	K00027	ME2, sfcA, maeA; malate dehydrogenase (oxaloacetate_decarboxylating) [EC:1.1.1.38]	0.0887265	RD25_4.Bin69	Bacteria	Bacillota|A	Clostridia	Oscillospirales	Acutalibacteraceae	CAG_177
RD90_3.Bin95|A10RD_29371_2	K00027	ME2, sfcA, maeA; malate dehydrogenase (oxaloacetate_decarboxylating) [EC:1.1.1.38]	0.087712	RD90_3.Bin95	Bacteria	Bacteroidota	Bacteroidia	Bacteroidales	Bacteroidaceae	Prevotella
CD90_8.Bin123|CD90_8_175582_38	K00027	ME2, sfcA, maeA; malate dehydrogenase (oxaloacetate_decarboxylating) [EC:1.1.1.38]	0.0874422	CD90_8.Bin123	Bacteria	Bacillota|A	Clostridia	Lachnospirales	Lachnospiraceae	RUG115
ID90_4.Bin167|A17ID_2_64441_15	K00027	ME2, sfcA, maeA; malate dehydrogenase (oxaloacetate_decarboxylating) [EC:1.1.1.38]	0.0871901	ID90_4.Bin167	Bacteria	Bacillota	Bacilli	Erysipelotrichales	Erysipelotrichaceae	UBA636	UBA636 sp902795865
RD90_5.Bin89|A17RD_321480_21	K00027	ME2, sfcA, maeA; malate dehydrogenase (oxaloacetate_decarboxylating) [EC:1.1.1.38]	0.0868266	RD90_5.Bin89	Bacteria	Bacillota|A	Clostridia	Lachnospirales	Lachnospiraceae	AC2028	AC2028 sp902761225
RD25_3.Bin23|A53RD_111681_12	K00027	ME2, sfcA, maeA; malate dehydrogenase (oxaloacetate_decarboxylating) [EC:1.1.1.38]	0.0868124	RD25_3.Bin23	Bacteria	Bacteroidota	Bacteroidia	Bacteroidales	Bacteroidaceae	Prevotella	Prevotella sp900317305
RD1_9.Bin3|A90RD_20838_51	K00027	ME2, sfcA, maeA; malate dehydrogenase (oxaloacetate_decarboxylating) [EC:1.1.1.38]	0.0858171	RD1_9.Bin3	Bacteria	Pseudomonadota	Gammaproteobacteria	Burkholderiales	Neisseriaceae	Alysiella	Alysiella filiformis
CD90_8.Bin112|CD90_8_220498_110	K00027	ME2, sfcA, maeA; malate dehydrogenase (oxaloacetate_decarboxylating) [EC:1.1.1.38]	0.084553	CD90_8.Bin112	Bacteria	Bacillota|A	Clostridia|A	Christensenellales	Christensenellaceae	Christensenella	Christensenella minuta
ID30_1.Bin1|A37ID_41050_35	K00027	ME2, sfcA, maeA; malate dehydrogenase (oxaloacetate_decarboxylating) [EC:1.1.1.38]	0.084509	ID30_1.Bin1	Bacteria	Actinobacteriota	Actinomycetia	Mycobacteriales	Mycobacteriaceae	Corynebacterium
RD10_8.Bin21|A72RD_84976_27	K00027	ME2, sfcA, maeA; malate dehydrogenase (oxaloacetate_decarboxylating) [EC:1.1.1.38]	0.0831071	RD10_8.Bin21	Bacteria	Bacillota|C	Negativicutes	Acidaminococcales	Acidaminococcaceae	Phascolarctobacterium|A
RD30_12.Bin79|A50RD_188792_3	K00027	ME2, sfcA, maeA; malate dehydrogenase (oxaloacetate_decarboxylating) [EC:1.1.1.38]	0.0827551	RD30_12.Bin79	Bacteria	Bacillota|A	Clostridia	Lachnospirales	Lachnospiraceae	NK4A136	NK4A136 sp000421045
CD25_2.Bin4|CD25_2_9421_11	K00027	ME2, sfcA, maeA; malate dehydrogenase (oxaloacetate_decarboxylating) [EC:1.1.1.38]	0.0823647	CD25_2.Bin4	Bacteria	Bacillota|A	Clostridia	Lachnospirales	Lachnospiraceae	Blautia	Blautia sp001304935
CD90_8.Bin90|CD90_8_275629_132	K00027	ME2, sfcA, maeA; malate dehydrogenase (oxaloacetate_decarboxylating) [EC:1.1.1.38]	0.0823252	CD90_8.Bin90	Bacteria	Bacillota|A	Clostridia	Oscillospirales	Acutalibacteraceae	CAG_488
RD10_8.Bin1|A72RD_33812_41	K00027	ME2, sfcA, maeA; malate dehydrogenase (oxaloacetate_decarboxylating) [EC:1.1.1.38]	0.0821363	RD10_8.Bin1	Bacteria	Bacillota|A	Clostridia	Oscillospirales	Acutalibacteraceae	UBA1213	UBA1213 sp900317795
RD30_9.Bin73|A47RD_109572_43	K00027	ME2, sfcA, maeA; malate dehydrogenase (oxaloacetate_decarboxylating) [EC:1.1.1.38]	0.0821076	RD30_9.Bin73	Bacteria	Bacillota|A	Clostridia|A	Christensenellales	CAG_74	UBA2943	UBA2943 sp900321295
CD90_1.Bin7|CD90_1_236628_24	K00027	ME2, sfcA, maeA; malate dehydrogenase (oxaloacetate_decarboxylating) [EC:1.1.1.38]	0.0819967	CD90_1.Bin7	Bacteria	Bacillota|A	Clostridia	Lachnospirales	Lachnospiraceae	Eubacterium_F
RD30_9.Bin83|A47RD_84337_30	K00027	ME2, sfcA, maeA; malate dehydrogenase (oxaloacetate_decarboxylating) [EC:1.1.1.38]	0.0819921	RD30_9.Bin83	Bacteria	Bacillota|A	Clostridia	Peptostreptococcales	Anaerovoracaceae	RUG11214
RD30_3.Bin25|A38RD_190450_30	K00027	ME2, sfcA, maeA; malate dehydrogenase (oxaloacetate_decarboxylating) [EC:1.1.1.38]	0.0814951	RD30_3.Bin25	Bacteria	Bacillota|A	Clostridia	Lachnospirales	Lachnospiraceae	UBA2868
CD25_1.Bin69|CD25_1_121983_63	K00027	ME2, sfcA, maeA; malate dehydrogenase (oxaloacetate_decarboxylating) [EC:1.1.1.38]	0.0808451	CD25_1.Bin69	Bacteria	Bacillota|A	Clostridia	Lachnospirales	Lachnospiraceae	UBA9502
CD90_1.Bin148|CD90_1_314803_69	K00027	ME2, sfcA, maeA; malate dehydrogenase (oxaloacetate_decarboxylating) [EC:1.1.1.38]	0.079476	CD90_1.Bin148	Bacteria	Bacillota|C	Negativicutes	Selenomonadales	Selenomonadaceae	Schwartzia	Schwartzia succinivorans
CD90_9.Bin22|CD90_9_260153_341	K00027	ME2, sfcA, maeA; malate dehydrogenase (oxaloacetate_decarboxylating) [EC:1.1.1.38]	0.0791746	CD90_9.Bin22	Bacteria	Bacillota|A	Clostridia	Oscillospirales	Acutalibacteraceae
CD90_9.Bin17|CD90_9_306114_8	K00027	ME2, sfcA, maeA; malate dehydrogenase (oxaloacetate_decarboxylating) [EC:1.1.1.38]	0.0790321	CD90_9.Bin17	Bacteria	Bacillota|A	Clostridia	Oscillospirales	Acutalibacteraceae	UBA1691	UBA1691 sp900544375
ID10_4.Bin20|A64ID_30767_13	K00027	ME2, sfcA, maeA; malate dehydrogenase (oxaloacetate_decarboxylating) [EC:1.1.1.38]	0.078463	ID10_4.Bin20	Bacteria	Bacillota|A	Clostridia	Lachnospirales	Lachnospiraceae	Extibacter	Extibacter muris
ID90_5.Bin21|A23ID_2_8342_14	K00027	ME2, sfcA, maeA; malate dehydrogenase (oxaloacetate_decarboxylating) [EC:1.1.1.38]	0.0784208	ID90_5.Bin21	Bacteria	Bacillota|A	Clostridia	Lachnospirales	Lachnospiraceae	UBA2856
RD10_5.Bin22|A65RD_96665_53	K00027	ME2, sfcA, maeA; malate dehydrogenase (oxaloacetate_decarboxylating) [EC:1.1.1.38]	0.0769	RD10_5.Bin22	Bacteria	Pseudomonadota	Gammaproteobacteria	Burkholderiales	Neisseriaceae	Neisseria
RD90_8.Bin75|A23RD_55238_5	K00027	ME2, sfcA, maeA; malate dehydrogenase (oxaloacetate_decarboxylating) [EC:1.1.1.38]	0.0768304	RD90_8.Bin75	Bacteria	Synergistota	Synergistia	Synergistales	Synergistaceae	Cloacibacillus	Cloacibacillus porcorum
CD90_1.Bin103|CD90_1_420406_170	K00027	ME2, sfcA, maeA; malate dehydrogenase (oxaloacetate_decarboxylating) [EC:1.1.1.38]	0.0765585	CD90_1.Bin103	Bacteria	Bacillota|A	Clostridia	Lachnospirales	Lachnospiraceae	CAG_510	CAG_510 sp000434615
RD10_10.Bin106|A75RD_177897_53	K00027	ME2, sfcA, maeA; malate dehydrogenase (oxaloacetate_decarboxylating) [EC:1.1.1.38]	0.0758742	RD10_10.Bin106	Bacteria	Bacillota|A	Clostridia	Lachnospirales	Lachnospiraceae	UBA6987	UBA6987 sp902793995
CD90_3.Bin163|CD90_3_401646_8	K00027	ME2, sfcA, maeA; malate dehydrogenase (oxaloacetate_decarboxylating) [EC:1.1.1.38]	0.0757568	CD90_3.Bin163	Bacteria	Bacteroidota	Bacteroidia	Bacteroidales	Muribaculaceae	Paramuribaculum
CD90_3.Bin133|CD90_3_344273_14	K00027	ME2, sfcA, maeA; malate dehydrogenase (oxaloacetate_decarboxylating) [EC:1.1.1.38]	0.0757191	CD90_3.Bin133	Bacteria	Bacillota|A	Clostridia	Lachnospirales	Lachnospiraceae
CD90_7.Bin16|CD90_7_239568_558	K00027	ME2, sfcA, maeA; malate dehydrogenase (oxaloacetate_decarboxylating) [EC:1.1.1.38]	0.075197	CD90_7.Bin16	Bacteria	Bacillota|A	Clostridia	Peptostreptococcales	Anaerovoracaceae	UBA1191
RD30_5.Bin44|A42RD_346247_71	K00027	ME2, sfcA, maeA; malate dehydrogenase (oxaloacetate_decarboxylating) [EC:1.1.1.38]	0.072477	RD30_5.Bin44	Bacteria	Bacillota|A	Clostridia	Lachnospirales	Lachnospiraceae	CAG_791
CD30_5.Bin39|CD30_5_25910_52	K00027	ME2, sfcA, maeA; malate dehydrogenase (oxaloacetate_decarboxylating) [EC:1.1.1.38]	0.0720011	CD30_5.Bin39	Bacteria	Bacillota|A	Clostridia	Oscillospirales	Ruminococcaceae	Fournierella
ID90_5.Bin33|A23ID_2_35112_11	K00027	ME2, sfcA, maeA; malate dehydrogenase (oxaloacetate_decarboxylating) [EC:1.1.1.38]	0.0705183	ID90_5.Bin33	Bacteria	Bacillota	Bacilli	Erysipelotrichales	Erysipelotrichaceae	Absicoccus	Absicoccus porci
CD90_5.Bin152|CD90_5_188913_37	K00027	ME2, sfcA, maeA; malate dehydrogenase (oxaloacetate_decarboxylating) [EC:1.1.1.38]	0.0698693	CD90_5.Bin152	Bacteria	Bacillota|A	Clostridia	Oscillospirales	Ruminococcaceae
RD90_5.Bin44|A17RD_25877_33	K00027	ME2, sfcA, maeA; malate dehydrogenase (oxaloacetate_decarboxylating) [EC:1.1.1.38]	0.0686388	RD90_5.Bin44	Bacteria	Bacillota|A	Clostridia	Peptostreptococcales	Anaerovoracaceae
CD30_4.Bin51|CD30_4_60510_10	K00027	ME2, sfcA, maeA; malate dehydrogenase (oxaloacetate_decarboxylating) [EC:1.1.1.38]	0.0678534	CD30_4.Bin51	Bacteria	Bacillota|A	Clostridia	Lachnospirales	Lachnospiraceae	UBA3282
CD90_10.Bin111|CD90_10_194214_137	K00027	ME2, sfcA, maeA; malate dehydrogenase (oxaloacetate_decarboxylating) [EC:1.1.1.38]	0.0677973	CD90_10.Bin111	Bacteria	Bacillota|A	Clostridia	Oscillospirales	Oscillospiraceae	Lawsonibacter	Lawsonibacter sp000177015
CD90_8.Bin1|CD90_8_126073_5	K00027	ME2, sfcA, maeA; malate dehydrogenase (oxaloacetate_decarboxylating) [EC:1.1.1.38]	0.0668687	CD90_8.Bin1	Bacteria	Bacillota|A	Clostridia	Oscillospirales	Acutalibacteraceae	UBA6857
CD90_8.Bin134|CD90_8_250395_58	K00027	ME2, sfcA, maeA; malate dehydrogenase (oxaloacetate_decarboxylating) [EC:1.1.1.38]	0.0668295	CD90_8.Bin134	Bacteria	Bacteroidota	Bacteroidia	Bacteroidales	Rikenellaceae	Alistipes|A	Alistipes|A sp900240235
CD90_10.Bin120|CD90_10_228304_22	K00027	ME2, sfcA, maeA; malate dehydrogenase (oxaloacetate_decarboxylating) [EC:1.1.1.38]	0.0660219	CD90_10.Bin120	Bacteria	Bacteroidota	Bacteroidia	Bacteroidales	Rikenellaceae	Alistipes	Alistipes putredinis
RD10_4.Bin14|A64RD_80342_34	K00027	ME2, sfcA, maeA; malate dehydrogenase (oxaloacetate_decarboxylating) [EC:1.1.1.38]	0.0655772	RD10_4.Bin14	Bacteria	Bacteroidota	Bacteroidia	Bacteroidales	Paludibacteraceae	F0058
RD25_2.Bin69|A52RD_125248_3	K00027	ME2, sfcA, maeA; malate dehydrogenase (oxaloacetate_decarboxylating) [EC:1.1.1.38]	0.0655647	RD25_2.Bin69	Bacteria	Bacillota|A	Clostridia	Peptostreptococcales	Anaerovoracaceae	RUG13409
RD30_9.Bin53|A47RD_16849_3	K00027	ME2, sfcA, maeA; malate dehydrogenase (oxaloacetate_decarboxylating) [EC:1.1.1.38]	0.064927	RD30_9.Bin53	Bacteria	Bacillota|A	Clostridia	Lachnospirales
RD25_5.Bin134|A55RD_22127_67	K00027	ME2, sfcA, maeA; malate dehydrogenase (oxaloacetate_decarboxylating) [EC:1.1.1.38]	0.0643467	RD25_5.Bin134	Bacteria	Pseudomonadota	Gammaproteobacteria	Burkholderiales	Neisseriaceae
RD10_3.Bin43|A63RD_1730_25	K00027	ME2, sfcA, maeA; malate dehydrogenase (oxaloacetate_decarboxylating) [EC:1.1.1.38]	0.0637601	RD10_3.Bin43	Bacteria	Pseudomonadota	Gammaproteobacteria	Burkholderiales	Burkholderiaceae	Comamonas	Comamonas kerstersii
RD25_2.Bin68|A52RD_154842_1	K00027	ME2, sfcA, maeA; malate dehydrogenase (oxaloacetate_decarboxylating) [EC:1.1.1.38]	0.0631313	RD25_2.Bin68	Bacteria	Bacillota|A	Clostridia	Lachnospirales	CAG_274
RD30_2.Bin41|A37RD_146788_1	K00027	ME2, sfcA, maeA; malate dehydrogenase (oxaloacetate_decarboxylating) [EC:1.1.1.38]	0.0630661	RD30_2.Bin41	Bacteria	Pseudomonadota	Gammaproteobacteria	Burkholderiales	Neisseriaceae	Neisseria
CD90_3.Bin5|CD90_3_200066_10	K00027	ME2, sfcA, maeA; malate dehydrogenase (oxaloacetate_decarboxylating) [EC:1.1.1.38]	0.0627473	CD90_3.Bin5	Bacteria	Bacillota|A	Clostridia	Oscillospirales	Ruminococcaceae
CD90_2.Bin47|CD90_2_94374_25	K00027	ME2, sfcA, maeA; malate dehydrogenase (oxaloacetate_decarboxylating) [EC:1.1.1.38]	0.0626664	CD90_2.Bin47	Bacteria	Bacteroidota	Bacteroidia	Bacteroidales	Bacteroidaceae	Bacteroides
CD10_1.Bin16|CD10_1_16836_9	K00027	ME2, sfcA, maeA; malate dehydrogenase (oxaloacetate_decarboxylating) [EC:1.1.1.38]	0.0620058	CD10_1.Bin16	Bacteria	Bacillota|A	Clostridia	Oscillospirales	Butyricicoccaceae	Butyricicoccus	Butyricicoccus sp900547195
ID90_2.Bin74|A10ID_2_134629_5	K00027	ME2, sfcA, maeA; malate dehydrogenase (oxaloacetate_decarboxylating) [EC:1.1.1.38]	0.0616358	ID90_2.Bin74	Bacteria	Bacillota|A	Clostridia	Lachnospirales	Lachnospiraceae	UBA1066
CD30_1.Bin51|CD30_1_41274_34	K00027	ME2, sfcA, maeA; malate dehydrogenase (oxaloacetate_decarboxylating) [EC:1.1.1.38]	0.0612948	CD30_1.Bin51	Bacteria	Bacillota	Bacilli	Erysipelotrichales	Erysipelotrichaceae	Holdemania	Holdemania filiformis
RD10_4.Bin57|A64RD_41986_2	K00027	ME2, sfcA, maeA; malate dehydrogenase (oxaloacetate_decarboxylating) [EC:1.1.1.38]	0.0610839	RD10_4.Bin57	Bacteria	Bacillota|A	Clostridia	Oscillospirales	Acutalibacteraceae	UBA1213	UBA1213 sp900322105
CD90_9.Bin88|CD90_9_207644_17	K00027	ME2, sfcA, maeA; malate dehydrogenase (oxaloacetate_decarboxylating) [EC:1.1.1.38]	0.0606633	CD90_9.Bin88	Bacteria	Bacillota|A	Clostridia	Oscillospirales	Ruminococcaceae
RD25_6.Bin106|A56RD_24479_24	K00027	ME2, sfcA, maeA; malate dehydrogenase (oxaloacetate_decarboxylating) [EC:1.1.1.38]	0.0606179	RD25_6.Bin106	Bacteria	Bacillota|A	Clostridia	Lachnospirales	Lachnospiraceae
RD30_9.Bin94|A47RD_55916_16	K00027	ME2, sfcA, maeA; malate dehydrogenase (oxaloacetate_decarboxylating) [EC:1.1.1.38]	0.0600422	RD30_9.Bin94	Bacteria	Bacillota|A	Clostridia	Peptostreptococcales	Anaerovoracaceae	RUG13409
CD90_6.Bin120|CD90_6_230950_29	K00027	ME2, sfcA, maeA; malate dehydrogenase (oxaloacetate_decarboxylating) [EC:1.1.1.38]	0.0599253	CD90_6.Bin120	Bacteria	Bacillota|A	Clostridia	Lachnospirales	Lachnospiraceae	UBA1066	UBA1066 sp902766955
ID90_2.Bin74|A10ID_2_77694_45	K00027	ME2, sfcA, maeA; malate dehydrogenase (oxaloacetate_decarboxylating) [EC:1.1.1.38]	0.0597071	ID90_2.Bin74	Bacteria	Bacillota|A	Clostridia	Lachnospirales	Lachnospiraceae	UBA1066
RD25_10.Bin77|A67RD_128607_35	K00027	ME2, sfcA, maeA; malate dehydrogenase (oxaloacetate_decarboxylating) [EC:1.1.1.38]	0.0595676	RD25_10.Bin77	Bacteria	Bacteroidota	Bacteroidia	Bacteroidales	Bacteroidaceae	Prevotella	Prevotella sp900314755
CD90_10.Bin65|CD90_10_269413_1	K00027	ME2, sfcA, maeA; malate dehydrogenase (oxaloacetate_decarboxylating) [EC:1.1.1.38]	0.0595234	CD90_10.Bin65	Bacteria	Bacillota|A	Clostridia|A	Christensenellales	CAG_74
CD90_3.Bin8|CD90_3_424415_13	K00027	ME2, sfcA, maeA; malate dehydrogenase (oxaloacetate_decarboxylating) [EC:1.1.1.38]	0.0592019	CD90_3.Bin8	Bacteria	Bacteroidota	Bacteroidia	Bacteroidales	Muribaculaceae	CAG_485
RD90_7.Bin116|A22RD_241971_6	K00027	ME2, sfcA, maeA; malate dehydrogenase (oxaloacetate_decarboxylating) [EC:1.1.1.38]	0.0590598	RD90_7.Bin116	Bacteria	Spirochaetota	Spirochaetia	Treponematales	Treponemataceae	Treponema_D	Treponema_D sp002393835
RD10_6.Bin23|A70RD_53868_1	K00027	ME2, sfcA, maeA; malate dehydrogenase (oxaloacetate_decarboxylating) [EC:1.1.1.38]	0.0589525	RD10_6.Bin23	Bacteria	Actinobacteriota	Actinomycetia	Actinomycetales	Actinomycetaceae	Trueperella	Trueperella pyogenes
CD90_8.Bin74|CD90_8_153757_2	K00027	ME2, sfcA, maeA; malate dehydrogenase (oxaloacetate_decarboxylating) [EC:1.1.1.38]	0.058893	CD90_8.Bin74	Bacteria	Bacillota|A	Clostridia	Oscillospirales	Oscillospiraceae	NK3B98
CD90_9.Bin85|CD90_9_146725_1	K00027	ME2, sfcA, maeA; malate dehydrogenase (oxaloacetate_decarboxylating) [EC:1.1.1.38]	0.0588437	CD90_9.Bin85	Bacteria	Bacillota|A	Clostridia	Peptostreptococcales	Anaerovoracaceae
CD30_4.Bin65|CD30_4_122833_2	K00027	ME2, sfcA, maeA; malate dehydrogenase (oxaloacetate_decarboxylating) [EC:1.1.1.38]	0.058577	CD30_4.Bin65	Bacteria	Bacillota|A	Clostridia|A	Christensenellales	CAG_74
CD90_3.Bin138|CD90_3_99444_16	K00027	ME2, sfcA, maeA; malate dehydrogenase (oxaloacetate_decarboxylating) [EC:1.1.1.38]	0.0584362	CD90_3.Bin138	Bacteria	Bacillota|A	Clostridia	Lachnospirales	Lachnospiraceae	HGM12587
RD10_10.Bin96|A75RD_176601_9	K00027	ME2, sfcA, maeA; malate dehydrogenase (oxaloacetate_decarboxylating) [EC:1.1.1.38]	0.0581738	RD10_10.Bin96	Bacteria	Bacillota	Bacilli	Erysipelotrichales	Erysipelotrichaceae	UBA636
RD30_3.Bin144|A38RD_364970_2	K00027	ME2, sfcA, maeA; malate dehydrogenase (oxaloacetate_decarboxylating) [EC:1.1.1.38]	0.0577336	RD30_3.Bin144	Bacteria	Bacillota|A	Clostridia	Lachnospirales	Lachnospiraceae	Eubacterium_H	Eubacterium_H sp000702845
CD90_6.Bin120|CD90_6_220560_69	K00027	ME2, sfcA, maeA; malate dehydrogenase (oxaloacetate_decarboxylating) [EC:1.1.1.38]	0.057733	CD90_6.Bin120	Bacteria	Bacillota|A	Clostridia	Lachnospirales	Lachnospiraceae	UBA1066	UBA1066 sp902766955
RD25_7.Bin140|A57RD_409682_26	K00027	ME2, sfcA, maeA; malate dehydrogenase (oxaloacetate_decarboxylating) [EC:1.1.1.38]	0.0573315	RD25_7.Bin140	Bacteria	Bacillota|A	Clostridia	Lachnospirales	Lachnospiraceae	Stomatobaculum
CD90_9.Bin134|CD90_9_281465_94	K00027	ME2, sfcA, maeA; malate dehydrogenase (oxaloacetate_decarboxylating) [EC:1.1.1.38]	0.0572772	CD90_9.Bin134	Bacteria	Bacteroidota	Bacteroidia	Bacteroidales	Muribaculaceae	CAG_485	CAG_485 sp002491165
RD90_8.Bin25|A23RD_46915_89	K00027	ME2, sfcA, maeA; malate dehydrogenase (oxaloacetate_decarboxylating) [EC:1.1.1.38]	0.0571985	RD90_8.Bin25	Bacteria	Bacillota|A	Clostridia	Lachnospirales	Lachnospiraceae	Agathobacter	Agathobacter faecis
RD25_10.Bin88|A67RD_174152_343	K00027	ME2, sfcA, maeA; malate dehydrogenase (oxaloacetate_decarboxylating) [EC:1.1.1.38]	0.0571716	RD25_10.Bin88	Bacteria	Bacillota|A	Clostridia	Lachnospirales	Lachnospiraceae	NK4A136
ID90_1.Bin5|A6ID_2_160619_67	K00027	ME2, sfcA, maeA; malate dehydrogenase (oxaloacetate_decarboxylating) [EC:1.1.1.38]	0.0568484	ID90_1.Bin5	Bacteria	Bacillota|A	Clostridia	Lachnospirales	Lachnospiraceae	Anaerobutyricum
RD1_9.Bin21|A90RD_18617_8	K00027	ME2, sfcA, maeA; malate dehydrogenase (oxaloacetate_decarboxylating) [EC:1.1.1.38]	0.0567541	RD1_9.Bin21	Bacteria	Pseudomonadota	Gammaproteobacteria	Pseudomonadales	Moraxellaceae	Acinetobacter
CD90_3.Bin143|CD90_3_122085_46	K00027	ME2, sfcA, maeA; malate dehydrogenase (oxaloacetate_decarboxylating) [EC:1.1.1.38]	0.0565919	CD90_3.Bin143	Bacteria	Bacillota|A	Clostridia	UMGS1840	UMGS1840
RD1_7.Bin13|A88RD_16965_5	K00027	ME2, sfcA, maeA; malate dehydrogenase (oxaloacetate_decarboxylating) [EC:1.1.1.38]	0.0559265	RD1_7.Bin13	Bacteria	Pseudomonadota	Gammaproteobacteria	Pseudomonadales	Moraxellaceae	Moraxella
RD25_6.Bin14|A56RD_42071_98	K00027	ME2, sfcA, maeA; malate dehydrogenase (oxaloacetate_decarboxylating) [EC:1.1.1.38]	0.0553696	RD25_6.Bin14	Bacteria	Bacillota|A	Clostridia	Lachnospirales	Lachnospiraceae	AC2028	AC2028 sp000702685
RD10_3.Bin43|A63RD_34741_14	K00027	ME2, sfcA, maeA; malate dehydrogenase (oxaloacetate_decarboxylating) [EC:1.1.1.38]	0.0547693	RD10_3.Bin43	Bacteria	Pseudomonadota	Gammaproteobacteria	Burkholderiales	Burkholderiaceae	Comamonas	Comamonas kerstersii
CD90_4.Bin34|CD90_4_17027_1	K00027	ME2, sfcA, maeA; malate dehydrogenase (oxaloacetate_decarboxylating) [EC:1.1.1.38]	0.0547498	CD90_4.Bin34	Bacteria	Bacillota|A	Clostridia	Oscillospirales	Acutalibacteraceae	CAG_488
CD90_2.Bin121|CD90_2_326161_69	K00027	ME2, sfcA, maeA; malate dehydrogenase (oxaloacetate_decarboxylating) [EC:1.1.1.38]	0.0540726	CD90_2.Bin121	Bacteria	Bacillota|A	Clostridia	Lachnospirales	Lachnospiraceae	Acetatifactor
RD30_6.Bin55|A43RD_78043_14	K00027	ME2, sfcA, maeA; malate dehydrogenase (oxaloacetate_decarboxylating) [EC:1.1.1.38]	0.053595	RD30_6.Bin55	Bacteria	Bacillota|A	Clostridia	Lachnospirales	Lachnospiraceae	UBA2868
CD90_6.Bin83|CD90_6_41635_11	K00027	ME2, sfcA, maeA; malate dehydrogenase (oxaloacetate_decarboxylating) [EC:1.1.1.38]	0.0534716	CD90_6.Bin83	Bacteria	Bacillota|A	Clostridia	Lachnospirales	Lachnospiraceae	Blautia|A
CD30_5.Bin74|CD30_5_65675_41	K00027	ME2, sfcA, maeA; malate dehydrogenase (oxaloacetate_decarboxylating) [EC:1.1.1.38]	0.0532914	CD30_5.Bin74	Bacteria	Bacillota|A	Clostridia	Lachnospirales	Lachnospiraceae	Lachnoclostridium|A
CD90_3.Bin49|CD90_3_153420_6	K00027	ME2, sfcA, maeA; malate dehydrogenase (oxaloacetate_decarboxylating) [EC:1.1.1.38]	0.0528192	CD90_3.Bin49	Bacteria	Bacteroidota	Bacteroidia	Bacteroidales	Muribaculaceae	CAG_873
CD90_5.Bin81|CD90_5_100967_9	K00027	ME2, sfcA, maeA; malate dehydrogenase (oxaloacetate_decarboxylating) [EC:1.1.1.38]	0.0528144	CD90_5.Bin81	Bacteria	Bacillota|A	Clostridia	Lachnospirales	Lachnospiraceae	Eisenbergiella
RD90_2.Bin42|A8RD_78834_2	K00027	ME2, sfcA, maeA; malate dehydrogenase (oxaloacetate_decarboxylating) [EC:1.1.1.38]	0.0526019	RD90_2.Bin42	Bacteria	Bacteroidota	Bacteroidia	Bacteroidales	Muribaculaceae	Sodaliphilus	Sodaliphilus sp900318865
RD25_2.Bin80|A52RD_218593_31	K00027	ME2, sfcA, maeA; malate dehydrogenase (oxaloacetate_decarboxylating) [EC:1.1.1.38]	0.052404	RD25_2.Bin80	Bacteria	Bacillota	Bacilli	Erysipelotrichales	Erysipelotrichaceae	UBA636
RD25_2.Bin36|A52RD_96488_17	K00027	ME2, sfcA, maeA; malate dehydrogenase (oxaloacetate_decarboxylating) [EC:1.1.1.38]	0.0523628	RD25_2.Bin36	Bacteria	Bacillota	Bacilli	Erysipelotrichales	Erysipelotrichaceae	Bulleidia
RD30_5.Bin76|A42RD_136578_21	K00027	ME2, sfcA, maeA; malate dehydrogenase (oxaloacetate_decarboxylating) [EC:1.1.1.38]	0.051504	RD30_5.Bin76	Bacteria	Bacillota	Bacilli	Erysipelotrichales	Erysipelotrichaceae	UBA636	UBA636 sp902796525
RD10_7.Bin52|A71RD_31112_9	K00027	ME2, sfcA, maeA; malate dehydrogenase (oxaloacetate_decarboxylating) [EC:1.1.1.38]	0.0513903	RD10_7.Bin52	Bacteria	Bacillota|A	Clostridia	Lachnospirales
ID90_5.Bin39|A23ID_2_7639_11	K00027	ME2, sfcA, maeA; malate dehydrogenase (oxaloacetate_decarboxylating) [EC:1.1.1.38]	0.0512321	ID90_5.Bin39	Bacteria	Bacillota|A	Clostridia	Eubacteriales	Eubacteriaceae	Eubacterium	Eubacterium maltosivorans
RD10_8.Bin18|A72RD_84263_27	K00027	ME2, sfcA, maeA; malate dehydrogenase (oxaloacetate_decarboxylating) [EC:1.1.1.38]	0.0507539	RD10_8.Bin18	Bacteria	Bacteroidota	Bacteroidia	Bacteroidales	Bacteroidaceae	UBA4372
CD30_3.Bin31|CD30_3_69947_28	K00027	ME2, sfcA, maeA; malate dehydrogenase (oxaloacetate_decarboxylating) [EC:1.1.1.38]	0.050345	CD30_3.Bin31	Bacteria	Bacillota|A	Clostridia	Lachnospirales	Anaerotignaceae	Anaerotignum	Anaerotignum sp001304995
ID90_4.Bin105|A17ID_2_220654_28	K00027	ME2, sfcA, maeA; malate dehydrogenase (oxaloacetate_decarboxylating) [EC:1.1.1.38]	0.0501906	ID90_4.Bin105	Bacteria	Verrucomicrobiota	Kiritimatiellae	RFP12	UBA1067
RD10_9.Bin82|A74RD_52776_1	K00027	ME2, sfcA, maeA; malate dehydrogenase (oxaloacetate_decarboxylating) [EC:1.1.1.38]	0.0498319	RD10_9.Bin82	Bacteria	Bacillota|A	Clostridia	Peptostreptococcales	Anaerovoracaceae	RUG13409
CD90_5.Bin147|CD90_5_425374_19	K00027	ME2, sfcA, maeA; malate dehydrogenase (oxaloacetate_decarboxylating) [EC:1.1.1.38]	0.0496146	CD90_5.Bin147	Bacteria	Bacillota|A	Clostridia	Oscillospirales	Acutalibacteraceae
RD10_8.Bin49|A72RD_78332_34	K00027	ME2, sfcA, maeA; malate dehydrogenase (oxaloacetate_decarboxylating) [EC:1.1.1.38]	0.0494736	RD10_8.Bin49	Bacteria	Bacillota|A	Clostridia	Lachnospirales	Lachnospiraceae	Acetatifactor
RD25_11.Bin91|A73RD_83688_7	K00027	ME2, sfcA, maeA; malate dehydrogenase (oxaloacetate_decarboxylating) [EC:1.1.1.38]	0.0494029	RD25_11.Bin91	Bacteria	Bacillota	Bacilli	ML615J_28	CAG_698	Tener_01	Tener_01 sp001604495
CD90_5.Bin125|CD90_5_168010_78	K00027	ME2, sfcA, maeA; malate dehydrogenase (oxaloacetate_decarboxylating) [EC:1.1.1.38]	0.0493132	CD90_5.Bin125	Bacteria	Bacillota|A	Clostridia	Oscillospirales	Ruminococcaceae	CAG_115
CD30_5.Bin74|CD30_5_69584_4	K00027	ME2, sfcA, maeA; malate dehydrogenase (oxaloacetate_decarboxylating) [EC:1.1.1.38]	0.0489166	CD30_5.Bin74	Bacteria	Bacillota|A	Clostridia	Lachnospirales	Lachnospiraceae	Lachnoclostridium|A
CD90_1.Bin36|CD90_1_126565_38	K00027	ME2, sfcA, maeA; malate dehydrogenase (oxaloacetate_decarboxylating) [EC:1.1.1.38]	0.0488318	CD90_1.Bin36	Bacteria	Bacillota|A	Clostridia	Oscillospirales	Ruminococcaceae	Ruminiclostridium_E	Ruminiclostridium_E siraeum
RD30_9.Bin88|A47RD_296994_7	K00027	ME2, sfcA, maeA; malate dehydrogenase (oxaloacetate_decarboxylating) [EC:1.1.1.38]	0.0487466	RD30_9.Bin88	Bacteria	Bacillota|A	Clostridia	Peptostreptococcales	Anaerovoracaceae	RUG13409
CD90_7.Bin31|CD90_7_171926_2	K00027	ME2, sfcA, maeA; malate dehydrogenase (oxaloacetate_decarboxylating) [EC:1.1.1.38]	0.0485091	CD90_7.Bin31	Bacteria	Bacillota|A	Clostridia	Oscillospirales	Acutalibacteraceae	CAG_177
CD90_1.Bin26|CD90_1_392198_18	K00027	ME2, sfcA, maeA; malate dehydrogenase (oxaloacetate_decarboxylating) [EC:1.1.1.38]	0.0481907	CD90_1.Bin26	Bacteria	Bacillota|A	Clostridia	Oscillospirales	Oscillospiraceae	CAG_110
CD30_4.Bin38|CD30_4_129014_14	K00027	ME2, sfcA, maeA; malate dehydrogenase (oxaloacetate_decarboxylating) [EC:1.1.1.38]	0.0480928	CD30_4.Bin38	Bacteria	Bacillota|A	Clostridia	Lachnospirales	Lachnospiraceae	CAG_95
RD30_9.Bin13|A47RD_248300_22	K00027	ME2, sfcA, maeA; malate dehydrogenase (oxaloacetate_decarboxylating) [EC:1.1.1.38]	0.0478091	RD30_9.Bin13	Bacteria	Bacillota|A	Clostridia	Lachnospirales	Lachnospiraceae	Eubacterium_Q
ID90_4.Bin57|A17ID_2_234538_4	K00027	ME2, sfcA, maeA; malate dehydrogenase (oxaloacetate_decarboxylating) [EC:1.1.1.38]	0.0471534	ID90_4.Bin57	Bacteria	Bacillota|A	Clostridia	Oscillospirales	Oscillospiraceae	Dysosmobacter
RD25_2.Bin110|A52RD_166672_13	K00027	ME2, sfcA, maeA; malate dehydrogenase (oxaloacetate_decarboxylating) [EC:1.1.1.38]	0.0463407	RD25_2.Bin110	Bacteria	Bacillota|A	Clostridia	Oscillospirales	Ruminococcaceae	Firm_04
CD90_9.Bin86|CD90_9_63532_48	K00027	ME2, sfcA, maeA; malate dehydrogenase (oxaloacetate_decarboxylating) [EC:1.1.1.38]	0.0459685	CD90_9.Bin86	Bacteria	Bacillota|A	Clostridia	Lachnospirales	Lachnospiraceae
CD90_2.Bin71|CD90_2_56076_1	K00027	ME2, sfcA, maeA; malate dehydrogenase (oxaloacetate_decarboxylating) [EC:1.1.1.38]	0.0459229	CD90_2.Bin71	Bacteria	Bacillota|A	Clostridia	Oscillospirales	Oscillospiraceae	CAG_110
ID90_2.Bin96|A10ID_2_174251_6	K00027	ME2, sfcA, maeA; malate dehydrogenase (oxaloacetate_decarboxylating) [EC:1.1.1.38]	0.0459032	ID90_2.Bin96	Bacteria	Bacillota|A	Clostridia	Oscillospirales	Acutalibacteraceae	Acutalibacter
CD30_2.Bin53|CD30_2_106917_22	K00027	ME2, sfcA, maeA; malate dehydrogenase (oxaloacetate_decarboxylating) [EC:1.1.1.38]	0.045556	CD30_2.Bin53	Bacteria	Bacillota|A	Clostridia	Oscillospirales	Ruminococcaceae	Anaerotruncus	Anaerotruncus massiliensis
RD10_8.Bin78|A72RD_86800_48	K00027	ME2, sfcA, maeA; malate dehydrogenase (oxaloacetate_decarboxylating) [EC:1.1.1.38]	0.0452715	RD10_8.Bin78	Bacteria	Bacillota|A	Clostridia	Peptostreptococcales	Peptostreptococcaceae	Peptostreptococcus
RD25_11.Bin89|A73RD_153103_17	K00027	ME2, sfcA, maeA; malate dehydrogenase (oxaloacetate_decarboxylating) [EC:1.1.1.38]	0.0452469	RD25_11.Bin89	Bacteria	Pseudomonadota	Gammaproteobacteria	Burkholderiales	Neisseriaceae
RD10_4.Bin18|A64RD_61663_47	K00027	ME2, sfcA, maeA; malate dehydrogenase (oxaloacetate_decarboxylating) [EC:1.1.1.38]	0.0448759	RD10_4.Bin18	Bacteria	Campylobacterota	Campylobacteria	Campylobacterales	Campylobacteraceae	Campylobacter	Campylobacter sp002139875
CD90_6.Bin95|CD90_6_9424_101	K00027	ME2, sfcA, maeA; malate dehydrogenase (oxaloacetate_decarboxylating) [EC:1.1.1.38]	0.044655	CD90_6.Bin95	Bacteria	Bacillota|A	Clostridia	Peptostreptococcales	Anaerovoracaceae	RUG099
RD10_8.Bin38|A72RD_104267_26	K00027	ME2, sfcA, maeA; malate dehydrogenase (oxaloacetate_decarboxylating) [EC:1.1.1.38]	0.0444401	RD10_8.Bin38	Bacteria	Bacillota|A	Clostridia	Lachnospirales	Lachnospiraceae	Blautia	Blautia coccoides
RD90_7.Bin34|A22RD_220087_125	K00027	ME2, sfcA, maeA; malate dehydrogenase (oxaloacetate_decarboxylating) [EC:1.1.1.38]	0.0443825	RD90_7.Bin34	Bacteria	Bacillota|A	Clostridia	Peptostreptococcales	Anaerovoracaceae	RUG754	RUG754 sp902780845
CD90_5.Bin124|CD90_5_61520_6	K00027	ME2, sfcA, maeA; malate dehydrogenase (oxaloacetate_decarboxylating) [EC:1.1.1.38]	0.0442741	CD90_5.Bin124	Bacteria	Bacillota|A	Clostridia	Oscillospirales	Oscillospiraceae	CAG_110
RD25_6.Bin106|A56RD_61088_2	K00027	ME2, sfcA, maeA; malate dehydrogenase (oxaloacetate_decarboxylating) [EC:1.1.1.38]	0.0441681	RD25_6.Bin106	Bacteria	Bacillota|A	Clostridia	Lachnospirales	Lachnospiraceae
RD30_3.Bin125|A38RD_283187_37	K00027	ME2, sfcA, maeA; malate dehydrogenase (oxaloacetate_decarboxylating) [EC:1.1.1.38]	0.0440672	RD30_3.Bin125	Bacteria	Bacteroidota	Bacteroidia	Bacteroidales	Bacteroidaceae	Prevotella
CD90_7.Bin110|CD90_7_159190_1	K00027	ME2, sfcA, maeA; malate dehydrogenase (oxaloacetate_decarboxylating) [EC:1.1.1.38]	0.0440334	CD90_7.Bin110	Bacteria	Bacillota|A	Clostridia	Oscillospirales	Oscillospiraceae	CAG_110
CD90_5.Bin165|CD90_5_264839_39	K00027	ME2, sfcA, maeA; malate dehydrogenase (oxaloacetate_decarboxylating) [EC:1.1.1.38]	0.0440244	CD90_5.Bin165	Bacteria	Bacteroidota	Bacteroidia	Bacteroidales	Muribaculaceae	Duncaniella
CD90_2.Bin158|CD90_2_83716_3	K00027	ME2, sfcA, maeA; malate dehydrogenase (oxaloacetate_decarboxylating) [EC:1.1.1.38]	0.0438416	CD90_2.Bin158	Bacteria	Bacteroidota	Bacteroidia	Bacteroidales	Muribaculaceae	CAG_873
CD30_2.Bin53|CD30_2_127163_46	K00027	ME2, sfcA, maeA; malate dehydrogenase (oxaloacetate_decarboxylating) [EC:1.1.1.38]	0.0431007	CD30_2.Bin53	Bacteria	Bacillota|A	Clostridia	Oscillospirales	Ruminococcaceae	Anaerotruncus	Anaerotruncus massiliensis
CD90_2.Bin119|CD90_2_30068_12	K00027	ME2, sfcA, maeA; malate dehydrogenase (oxaloacetate_decarboxylating) [EC:1.1.1.38]	0.0421641	CD90_2.Bin119	Bacteria	Bacillota|A	Clostridia	Oscillospirales	Butyricicoccaceae
RD90_2.Bin112|A8RD_247169_35	K00027	ME2, sfcA, maeA; malate dehydrogenase (oxaloacetate_decarboxylating) [EC:1.1.1.38]	0.0420195	RD90_2.Bin112	Bacteria	Bacillota	Bacilli	Erysipelotrichales	Erysipelotrichaceae	UBA636	UBA636 sp902803785
CD90_3.Bin164|CD90_3_256994_36	K00027	ME2, sfcA, maeA; malate dehydrogenase (oxaloacetate_decarboxylating) [EC:1.1.1.38]	0.0419422	CD90_3.Bin164	Bacteria	Bacillota|A	Clostridia	Oscillospirales	Acutalibacteraceae	UMGS856
RD25_2.Bin83|A52RD_225120_90	K00027	ME2, sfcA, maeA; malate dehydrogenase (oxaloacetate_decarboxylating) [EC:1.1.1.38]	0.0419419	RD25_2.Bin83	Bacteria	Bacillota|A	Clostridia	Lachnospirales	Lachnospiraceae	FD2005
RD30_5.Bin90|A42RD_269968_7	K00027	ME2, sfcA, maeA; malate dehydrogenase (oxaloacetate_decarboxylating) [EC:1.1.1.38]	0.0414563	RD30_5.Bin90	Bacteria	Actinobacteriota	Coriobacteriia	Coriobacteriales	Atopobiaceae	RUG721
CD90_7.Bin135|CD90_7_209551_33	K00027	ME2, sfcA, maeA; malate dehydrogenase (oxaloacetate_decarboxylating) [EC:1.1.1.38]	0.041132	CD90_7.Bin135	Bacteria	Bacteroidota	Bacteroidia	Flavobacteriales	UBA1820	UBA1820	UBA1820 sp003150615
RD10_2.Bin20|A62RD_16340_32	K00027	ME2, sfcA, maeA; malate dehydrogenase (oxaloacetate_decarboxylating) [EC:1.1.1.38]	0.0408087	RD10_2.Bin20	Bacteria	Bacillota|C	Negativicutes	Veillonellales	Veillonellaceae
RD30_3.Bin150|A38RD_472259_43	K00027	ME2, sfcA, maeA; malate dehydrogenase (oxaloacetate_decarboxylating) [EC:1.1.1.38]	0.0405237	RD30_3.Bin150	Bacteria	Bacillota|A	Clostridia	Saccharofermentanales	Saccharofermentanaceae
CD30_5.Bin71|CD30_5_43043_31	K00027	ME2, sfcA, maeA; malate dehydrogenase (oxaloacetate_decarboxylating) [EC:1.1.1.38]	0.040111	CD30_5.Bin71	Bacteria	Bacillota|C	Negativicutes	Acidaminococcales	Acidaminococcaceae	Succiniclasticum
RD10_2.Bin16|A62RD_20582_3	K00027	ME2, sfcA, maeA; malate dehydrogenase (oxaloacetate_decarboxylating) [EC:1.1.1.38]	0.0400283	RD10_2.Bin16	Bacteria	Bacteroidota	Bacteroidia	Bacteroidales	Porphyromonadaceae	Porphyromonas
RD25_4.Bin58|A54RD_44178_3	K00027	ME2, sfcA, maeA; malate dehydrogenase (oxaloacetate_decarboxylating) [EC:1.1.1.38]	0.0400247	RD25_4.Bin58	Bacteria	Bacillota|A	Clostridia	Oscillospirales	CAG_272	JAAZGC01
RD90_2.Bin11|A8RD_23133_51	K00027	ME2, sfcA, maeA; malate dehydrogenase (oxaloacetate_decarboxylating) [EC:1.1.1.38]	0.039988	RD90_2.Bin11	Bacteria	Actinobacteriota	Coriobacteriia	Coriobacteriales	Atopobiaceae
RD10_8.Bin38|A72RD_123379_28	K00027	ME2, sfcA, maeA; malate dehydrogenase (oxaloacetate_decarboxylating) [EC:1.1.1.38]	0.0398319	RD10_8.Bin38	Bacteria	Bacillota|A	Clostridia	Lachnospirales	Lachnospiraceae	Blautia	Blautia coccoides
RD90_4.Bin7|A15RD_96282_33	K00027	ME2, sfcA, maeA; malate dehydrogenase (oxaloacetate_decarboxylating) [EC:1.1.1.38]	0.0397966	RD90_4.Bin7	Bacteria	Bacillota|A	Clostridia	Lachnospirales	Lachnospiraceae	UBA2912
CD90_5.Bin155|CD90_5_448779_33	K00027	ME2, sfcA, maeA; malate dehydrogenase (oxaloacetate_decarboxylating) [EC:1.1.1.38]	0.0397257	CD90_5.Bin155	Bacteria	Bacteroidota	Bacteroidia	Bacteroidales	Bacteroidaceae	Prevotella
CD90_5.Bin156|CD90_5_436583_64	K00027	ME2, sfcA, maeA; malate dehydrogenase (oxaloacetate_decarboxylating) [EC:1.1.1.38]	0.0392839	CD90_5.Bin156	Bacteria	Bacillota|A	Clostridia|A	Christensenellales	CAG_74
CD30_3.Bin17|CD30_3_634_19	K00027	ME2, sfcA, maeA; malate dehydrogenase (oxaloacetate_decarboxylating) [EC:1.1.1.38]	0.0392231	CD30_3.Bin17	Bacteria	Bacillota|A	Clostridia	Lachnospirales	Lachnospiraceae	Enterocloster	Enterocloster sp900540675
RD90_6.Bin58|A21RD_4376_30	K00027	ME2, sfcA, maeA; malate dehydrogenase (oxaloacetate_decarboxylating) [EC:1.1.1.38]	0.039034	RD90_6.Bin58	Bacteria	Elusimicrobiota	Endomicrobia	Endomicrobiales	Endomicrobiaceae	RUG658
CD90_1.Bin167|CD90_1_417530_12	K00027	ME2, sfcA, maeA; malate dehydrogenase (oxaloacetate_decarboxylating) [EC:1.1.1.38]	0.0390081	CD90_1.Bin167	Bacteria	Bacillota|A	Clostridia	Oscillospirales	Acutalibacteraceae	Pseudoruminococcus
RD10_2.Bin37|A62RD_13322_4	K00027	ME2, sfcA, maeA; malate dehydrogenase (oxaloacetate_decarboxylating) [EC:1.1.1.38]	0.0387469	RD10_2.Bin37	Bacteria	Pseudomonadota	Gammaproteobacteria	Burkholderiales	Neisseriaceae	Eikenella
RD25_11.Bin21|A73RD_39769_176	K00027	ME2, sfcA, maeA; malate dehydrogenase (oxaloacetate_decarboxylating) [EC:1.1.1.38]	0.0385459	RD25_11.Bin21	Bacteria	Bacillota|A	Clostridia	Lachnospirales	Lachnospiraceae	UBA3766
RD10_6.Bin33|A70RD_23113_7	K00027	ME2, sfcA, maeA; malate dehydrogenase (oxaloacetate_decarboxylating) [EC:1.1.1.38]	0.0383447	RD10_6.Bin33	Bacteria	Bacillota|A	Clostridia	Oscillospirales	Ruminococcaceae	Ruminococcus_D	Ruminococcus_D albus|C
CD90_6.Bin124|CD90_6_3689_1	K00027	ME2, sfcA, maeA; malate dehydrogenase (oxaloacetate_decarboxylating) [EC:1.1.1.38]	0.0382243	CD90_6.Bin124	Bacteria	Bacteroidota	Bacteroidia	Bacteroidales	Muribaculaceae	UBA7173	UBA7173 sp900555165
CD30_2.Bin45|CD30_2_54991_63	K00027	ME2, sfcA, maeA; malate dehydrogenase (oxaloacetate_decarboxylating) [EC:1.1.1.38]	0.0381569	CD30_2.Bin45	Bacteria	Bacillota|A	Clostridia	Oscillospirales	Butyricicoccaceae	Agathobaculum	Agathobaculum sp900291975
RD30_4.Bin95|A41RD_351924_4	K00027	ME2, sfcA, maeA; malate dehydrogenase (oxaloacetate_decarboxylating) [EC:1.1.1.38]	0.0377729	RD30_4.Bin95	Bacteria	Bacillota|A	Clostridia	Lachnospirales	Lachnospiraceae	UBA2868
RD1_8.Bin12|A89RD_70455_4	K00027	ME2, sfcA, maeA; malate dehydrogenase (oxaloacetate_decarboxylating) [EC:1.1.1.38]	0.0376953	RD1_8.Bin12	Bacteria	Bacteroidota	Bacteroidia	Bacteroidales	Bacteroidaceae	F0040
CD90_7.Bin83|CD90_7_220066_2	K00027	ME2, sfcA, maeA; malate dehydrogenase (oxaloacetate_decarboxylating) [EC:1.1.1.38]	0.0376054	CD90_7.Bin83	Bacteria	Bacteroidota	Bacteroidia	Bacteroidales	Muribaculaceae	CAG_485
RD25_10.Bin43|A67RD_13488_1	K00027	ME2, sfcA, maeA; malate dehydrogenase (oxaloacetate_decarboxylating) [EC:1.1.1.38]	0.0374319	RD25_10.Bin43	Bacteria	Bacillota|A	Clostridia	Lachnospirales	Lachnospiraceae	ISDg	ISDg sp902787715
CD90_4.Bin106|CD90_4_105056_12	K00027	ME2, sfcA, maeA; malate dehydrogenase (oxaloacetate_decarboxylating) [EC:1.1.1.38]	0.0370669	CD90_4.Bin106	Bacteria	Bacillota|A	Clostridia	UMGS1883	UMGS1883	UMGS1883
RD90_9.Bin29|A26RD_54726_4	K00027	ME2, sfcA, maeA; malate dehydrogenase (oxaloacetate_decarboxylating) [EC:1.1.1.38]	0.0370548	RD90_9.Bin29	Bacteria	Bacillota|A	Clostridia	Oscillospirales	Acutalibacteraceae	Ruminococcus_E	Ruminococcus_E sp902790985
RD30_3.Bin187|A38RD_366196_12	K00027	ME2, sfcA, maeA; malate dehydrogenase (oxaloacetate_decarboxylating) [EC:1.1.1.38]	0.0370539	RD30_3.Bin187	Bacteria	Pseudomonadota	Gammaproteobacteria	Burkholderiales	Neisseriaceae
ID90_5.Bin39|A23ID_2_56073_16	K00027	ME2, sfcA, maeA; malate dehydrogenase (oxaloacetate_decarboxylating) [EC:1.1.1.38]	0.0370011	ID90_5.Bin39	Bacteria	Bacillota|A	Clostridia	Eubacteriales	Eubacteriaceae	Eubacterium	Eubacterium maltosivorans
RD10_1.Bin50|A60RD_55438_6	K00027	ME2, sfcA, maeA; malate dehydrogenase (oxaloacetate_decarboxylating) [EC:1.1.1.38]	0.036911	RD10_1.Bin50	Bacteria	Bacillota|A	Clostridia	Saccharofermentanales	DTU023	SFGY01
CD90_9.Bin106|CD90_9_259654_10	K00027	ME2, sfcA, maeA; malate dehydrogenase (oxaloacetate_decarboxylating) [EC:1.1.1.38]	0.0368376	CD90_9.Bin106	Bacteria	Bacillota|A	Clostridia	Oscillospirales	Ruminococcaceae	UBA1409	UBA1409 sp900553675
RD90_6.Bin53|A21RD_126937_74	K00027	ME2, sfcA, maeA; malate dehydrogenase (oxaloacetate_decarboxylating) [EC:1.1.1.38]	0.0368268	RD90_6.Bin53	Bacteria	Bacillota|A	Clostridia	Lachnospirales	Lachnospiraceae	Enterocloster	Enterocloster sp900753815
ID90_5.Bin37|A23ID_2_20301_3	K00027	ME2, sfcA, maeA; malate dehydrogenase (oxaloacetate_decarboxylating) [EC:1.1.1.38]	0.0365643	ID90_5.Bin37	Bacteria	Actinobacteriota	Coriobacteriia	Coriobacteriales	Eggerthellaceae	Adlercreutzia
CD90_1.Bin30|CD90_1_108970_83	K00027	ME2, sfcA, maeA; malate dehydrogenase (oxaloacetate_decarboxylating) [EC:1.1.1.38]	0.0359876	CD90_1.Bin30	Bacteria	Bacillota|A	Clostridia	Oscillospirales	Butyricicoccaceae
RD25_8.Bin10|A58RD_110659_42	K00027	ME2, sfcA, maeA; malate dehydrogenase (oxaloacetate_decarboxylating) [EC:1.1.1.38]	0.035556	RD25_8.Bin10	Bacteria	Bacillota|A	Clostridia	Oscillospirales	Acutalibacteraceae	Ruminococcus_E
RD30_9.Bin21|A47RD_285819_30	K00027	ME2, sfcA, maeA; malate dehydrogenase (oxaloacetate_decarboxylating) [EC:1.1.1.38]	0.035526	RD30_9.Bin21	Bacteria	Bacillota|A	Clostridia	Lachnospirales	Lachnospiraceae
CD25_1.Bin62|CD25_1_19663_14	K00027	ME2, sfcA, maeA; malate dehydrogenase (oxaloacetate_decarboxylating) [EC:1.1.1.38]	0.0349435	CD25_1.Bin62	Bacteria	Bacillota|A	Clostridia	Lachnospirales	Anaerotignaceae	Anaerotignum
CD25_4.Bin25|CD25_4_32598_13	K00027	ME2, sfcA, maeA; malate dehydrogenase (oxaloacetate_decarboxylating) [EC:1.1.1.38]	0.0346797	CD25_4.Bin25	Bacteria	Bacillota|C	Negativicutes	Acidaminococcales	Acidaminococcaceae	Acidaminococcus	Acidaminococcus fermentans|A
CD30_3.Bin17|CD30_3_61473_1	K00027	ME2, sfcA, maeA; malate dehydrogenase (oxaloacetate_decarboxylating) [EC:1.1.1.38]	0.0336042	CD30_3.Bin17	Bacteria	Bacillota|A	Clostridia	Lachnospirales	Lachnospiraceae	Enterocloster	Enterocloster sp900540675
ID90_1.Bin46|A6ID_2_144091_12	K00027	ME2, sfcA, maeA; malate dehydrogenase (oxaloacetate_decarboxylating) [EC:1.1.1.38]	0.0334094	ID90_1.Bin46	Bacteria	Bacillota|A	Clostridia	Lachnospirales	Lachnospiraceae	UBA2856
CD90_6.Bin54|CD90_6_213288_68	K00027	ME2, sfcA, maeA; malate dehydrogenase (oxaloacetate_decarboxylating) [EC:1.1.1.38]	0.0330727	CD90_6.Bin54	Bacteria	Bacteroidota	Bacteroidia	Bacteroidales	Rikenellaceae	Alistipes|A	Alistipes|A ihumii
RD25_3.Bin49|A53RD_316263_15	K00027	ME2, sfcA, maeA; malate dehydrogenase (oxaloacetate_decarboxylating) [EC:1.1.1.38]	0.0329515	RD25_3.Bin49	Bacteria	Bacillota|A	Clostridia	Lachnospirales	Lachnospiraceae	RUG306
CD30_2.Bin30|CD30_2_3296_26	K00027	ME2, sfcA, maeA; malate dehydrogenase (oxaloacetate_decarboxylating) [EC:1.1.1.38]	0.0329447	CD30_2.Bin30	Bacteria	Bacteroidota	Bacteroidia	Bacteroidales	Barnesiellaceae	Barnesiella	Barnesiella intestinihominis
RD25_5.Bin105|A55RD_28673_7	K00027	ME2, sfcA, maeA; malate dehydrogenase (oxaloacetate_decarboxylating) [EC:1.1.1.38]	0.032812	RD25_5.Bin105	Bacteria	Bacillota|A	Clostridia	Oscillospirales	Ruminococcaceae	Ruminococcus
CD30_3.Bin35|CD30_3_4823_69	K00027	ME2, sfcA, maeA; malate dehydrogenase (oxaloacetate_decarboxylating) [EC:1.1.1.38]	0.0326663	CD30_3.Bin35	Bacteria	Bacillota|A	Clostridia	Lachnospirales	Lachnospiraceae	Schaedlerella	Schaedlerella glycyrrhizinilytica
CD90_5.Bin87|CD90_5_49243_55	K00027	ME2, sfcA, maeA; malate dehydrogenase (oxaloacetate_decarboxylating) [EC:1.1.1.38]	0.0326619	CD90_5.Bin87	Bacteria	Bacillota|A	Clostridia	Oscillospirales	Acutalibacteraceae	CAG_177
RD1_4.Bin13|A84RD_30252_5	K00027	ME2, sfcA, maeA; malate dehydrogenase (oxaloacetate_decarboxylating) [EC:1.1.1.38]	0.0324473	RD1_4.Bin13	Bacteria	Bacillota	Bacilli	Erysipelotrichales	Erysipelotrichaceae	UBA9076
RD1_1.Bin60|A80RD_85941_58	K00027	ME2, sfcA, maeA; malate dehydrogenase (oxaloacetate_decarboxylating) [EC:1.1.1.38]	0.0323922	RD1_1.Bin60	Bacteria	Bacillota|C	Negativicutes	Veillonellales	Veillonellaceae
CD90_5.Bin45|CD90_5_140011_9	K00027	ME2, sfcA, maeA; malate dehydrogenase (oxaloacetate_decarboxylating) [EC:1.1.1.38]	0.0322393	CD90_5.Bin45	Bacteria	Bacillota|A	Clostridia	Oscillospirales	Ruminococcaceae	UBA3818
CD90_9.Bin61|CD90_9_6674_6	K00027	ME2, sfcA, maeA; malate dehydrogenase (oxaloacetate_decarboxylating) [EC:1.1.1.38]	0.032123	CD90_9.Bin61	Bacteria	Bacillota|A	Clostridia	Lachnospirales	Lachnospiraceae	UBA7182
RD90_5.Bin19|A17RD_31645_8	K00027	ME2, sfcA, maeA; malate dehydrogenase (oxaloacetate_decarboxylating) [EC:1.1.1.38]	0.0319587	RD90_5.Bin19	Bacteria	Bacillota|A	Clostridia	Peptostreptococcales	Anaerovoracaceae	RUG14258
CD90_9.Bin141|CD90_9_171799_37	K00027	ME2, sfcA, maeA; malate dehydrogenase (oxaloacetate_decarboxylating) [EC:1.1.1.38]	0.0318566	CD90_9.Bin141	Bacteria	Desulfobacterota	Desulfovibrionia	Desulfovibrionales	Desulfovibrionaceae	Desulfovibrio
CD90_8.Bin137|CD90_8_268782_6	K00027	ME2, sfcA, maeA; malate dehydrogenase (oxaloacetate_decarboxylating) [EC:1.1.1.38]	0.0318513	CD90_8.Bin137	Bacteria	Bacteroidota	Bacteroidia	Bacteroidales	Muribaculaceae	Paramuribaculum
RD25_6.Bin104|A56RD_40885_23	K00027	ME2, sfcA, maeA; malate dehydrogenase (oxaloacetate_decarboxylating) [EC:1.1.1.38]	0.0318294	RD25_6.Bin104	Bacteria	Bacillota|A	Clostridia	Lachnospirales	Lachnospiraceae	1XD8_76
CD90_9.Bin76|CD90_9_275992_22	K00027	ME2, sfcA, maeA; malate dehydrogenase (oxaloacetate_decarboxylating) [EC:1.1.1.38]	0.0317199	CD90_9.Bin76	Bacteria	Bacillota|A	Clostridia	Oscillospirales	Acutalibacteraceae	UMGS1279
CD90_3.Bin77|CD90_3_278628_10	K00027	ME2, sfcA, maeA; malate dehydrogenase (oxaloacetate_decarboxylating) [EC:1.1.1.38]	0.0313312	CD90_3.Bin77	Bacteria	Bacillota|A	Clostridia|A	Christensenellales	CAG_74
RD10_9.Bin72|A74RD_110351_15	K00027	ME2, sfcA, maeA; malate dehydrogenase (oxaloacetate_decarboxylating) [EC:1.1.1.38]	0.0312775	RD10_9.Bin72	Bacteria	Bacillota|A	Clostridia	Lachnospirales	Lachnospiraceae	UBA1258
CD90_5.Bin82|CD90_5_162760_5	K00027	ME2, sfcA, maeA; malate dehydrogenase (oxaloacetate_decarboxylating) [EC:1.1.1.38]	0.0309017	CD90_5.Bin82	Bacteria	Planctomycetota	Planctomycetes	Pirellulales	Thermoguttaceae
RD30_1.Bin72|A34RD_23177_7	K00027	ME2, sfcA, maeA; malate dehydrogenase (oxaloacetate_decarboxylating) [EC:1.1.1.38]	0.0304167	RD30_1.Bin72	Bacteria	Pseudomonadota	Gammaproteobacteria	Burkholderiales	Neisseriaceae
CD30_4.Bin86|CD30_4_149908_5	K00027	ME2, sfcA, maeA; malate dehydrogenase (oxaloacetate_decarboxylating) [EC:1.1.1.38]	0.0298591	CD30_4.Bin86	Bacteria	Bacillota|A	Clostridia	Monoglobales|A	UBA1381	HGM11523
CD90_6.Bin81|CD90_6_106034_4	K00027	ME2, sfcA, maeA; malate dehydrogenase (oxaloacetate_decarboxylating) [EC:1.1.1.38]	0.0288878	CD90_6.Bin81	Bacteria	Bacillota|A	Clostridia	Peptostreptococcales	Anaerovoracaceae	UBA1191
CD90_7.Bin122|CD90_7_170324_16	K00027	ME2, sfcA, maeA; malate dehydrogenase (oxaloacetate_decarboxylating) [EC:1.1.1.38]	0.0284164	CD90_7.Bin122	Bacteria	Bacillota|A	Clostridia	Lachnospirales	Lachnospiraceae	CAG_127
CD25_4.Bin27|CD25_4_28715_76	K00027	ME2, sfcA, maeA; malate dehydrogenase (oxaloacetate_decarboxylating) [EC:1.1.1.38]	0.0279724	CD25_4.Bin27	Bacteria	Bacillota	Bacilli	Erysipelotrichales	Erysipelotrichaceae	Faecalicoccus	Faecalicoccus sp900546545
CD90_3.Bin132|CD90_3_118812_20	K00027	ME2, sfcA, maeA; malate dehydrogenase (oxaloacetate_decarboxylating) [EC:1.1.1.38]	0.0277207	CD90_3.Bin132	Bacteria	Bacillota|A	Clostridia	Oscillospirales	Acutalibacteraceae	UBA6857
RD10_7.Bin32|A71RD_6221_2	K00027	ME2, sfcA, maeA; malate dehydrogenase (oxaloacetate_decarboxylating) [EC:1.1.1.38]	0.0274564	RD10_7.Bin32	Bacteria	Bacteroidota	Bacteroidia	Bacteroidales	Dysgonomonadaceae	Petrimonas	Petrimonas sp002356435
CD90_8.Bin52|CD90_8_233717_4	K00027	ME2, sfcA, maeA; malate dehydrogenase (oxaloacetate_decarboxylating) [EC:1.1.1.38]	0.0274491	CD90_8.Bin52	Bacteria	Bacillota|A	Clostridia	Lachnospirales	Lachnospiraceae	Roseburia
CD90_6.Bin132|CD90_6_237948_5	K00027	ME2, sfcA, maeA; malate dehydrogenase (oxaloacetate_decarboxylating) [EC:1.1.1.38]	0.0268461	CD90_6.Bin132	Bacteria	Bacillota|A	Clostridia	Oscillospirales	Butyricicoccaceae
CD90_8.Bin80|CD90_8_213868_18	K00027	ME2, sfcA, maeA; malate dehydrogenase (oxaloacetate_decarboxylating) [EC:1.1.1.38]	0.0268088	CD90_8.Bin80	Bacteria	Bacillota|A	Clostridia	Oscillospirales	Acutalibacteraceae
RD25_2.Bin45|A52RD_53475_5	K00027	ME2, sfcA, maeA; malate dehydrogenase (oxaloacetate_decarboxylating) [EC:1.1.1.38]	0.0266893	RD25_2.Bin45	Bacteria	Bacillota|A	Clostridia	Oscillospirales	Ruminococcaceae	UBA3855	UBA3855 sp900316885
CD90_8.Bin38|CD90_8_231265_13	K00027	ME2, sfcA, maeA; malate dehydrogenase (oxaloacetate_decarboxylating) [EC:1.1.1.38]	0.0265948	CD90_8.Bin38	Bacteria	Bacillota|A	Clostridia	Oscillospirales	Ruminococcaceae	UBA3855
CD90_4.Bin41|CD90_4_74907_26	K00027	ME2, sfcA, maeA; malate dehydrogenase (oxaloacetate_decarboxylating) [EC:1.1.1.38]	0.0264952	CD90_4.Bin41	Bacteria	Bacteroidota	Bacteroidia	Bacteroidales	Muribaculaceae	CAG_485
CD90_5.Bin24|CD90_5_323730_49	K00027	ME2, sfcA, maeA; malate dehydrogenase (oxaloacetate_decarboxylating) [EC:1.1.1.38]	0.0259156	CD90_5.Bin24	Bacteria	Bacillota|A	Clostridia	Oscillospirales	Acutalibacteraceae	UMGS1279
RD25_9.Bin100|A66RD_308805_87	K00027	ME2, sfcA, maeA; malate dehydrogenase (oxaloacetate_decarboxylating) [EC:1.1.1.38]	0.02535	RD25_9.Bin100	Bacteria	Bacillota|C	Negativicutes	Selenomonadales	Selenomonadaceae	RUG643	RUG643 sp902777615
CD90_3.Bin36|CD90_3_442357_25	K00027	ME2, sfcA, maeA; malate dehydrogenase (oxaloacetate_decarboxylating) [EC:1.1.1.38]	0.0251453	CD90_3.Bin36	Bacteria	Bacillota|A	Clostridia	Oscillospirales	Oscillospiraceae	JAAYXM01
RD25_5.Bin57|A55RD_170149_10	K00027	ME2, sfcA, maeA; malate dehydrogenase (oxaloacetate_decarboxylating) [EC:1.1.1.38]	0.02494	RD25_5.Bin57	Bacteria	Bacillota|A	Clostridia	Lachnospirales	Lachnospiraceae	RUG11977
CD90_6.Bin63|CD90_6_36232_6	K00027	ME2, sfcA, maeA; malate dehydrogenase (oxaloacetate_decarboxylating) [EC:1.1.1.38]	0.0243796	CD90_6.Bin63	Bacteria	Bacillota|A	Clostridia	Lachnospirales	Lachnospiraceae	Roseburia
ID90_5.Bin12|A23ID_2_36021_20	K00027	ME2, sfcA, maeA; malate dehydrogenase (oxaloacetate_decarboxylating) [EC:1.1.1.38]	0.0239728	ID90_5.Bin12	Bacteria	Bacillota|A	Clostridia	Peptostreptococcales	Anaerovoracaceae	BX12	BX12 sp902363595
CD90_5.Bin32|CD90_5_445318_3	K00027	ME2, sfcA, maeA; malate dehydrogenase (oxaloacetate_decarboxylating) [EC:1.1.1.38]	0.0235569	CD90_5.Bin32	Bacteria	Bacteroidota	Bacteroidia	Bacteroidales	Muribaculaceae	CAG_873	CAG_873 sp900554715
RD10_9.Bin83|A74RD_48127_23	K00027	ME2, sfcA, maeA; malate dehydrogenase (oxaloacetate_decarboxylating) [EC:1.1.1.38]	0.0227895	RD10_9.Bin83	Bacteria	Desulfobacterota	Desulfovibrionia	Desulfovibrionales	Desulfovibrionaceae	Nitratidesulfovibrio	Nitratidesulfovibrio vulgaris
RD10_1.Bin58|A60RD_27527_7	K00027	ME2, sfcA, maeA; malate dehydrogenase (oxaloacetate_decarboxylating) [EC:1.1.1.38]	0.0224812	RD10_1.Bin58	Bacteria	Bacillota|A	Clostridia	Peptostreptococcales	Filifactoraceae	Filifactor
RD25_3.Bin29|A53RD_242022_13	K00027	ME2, sfcA, maeA; malate dehydrogenase (oxaloacetate_decarboxylating) [EC:1.1.1.38]	0.0223133	RD25_3.Bin29	Bacteria	Bacillota|A	Clostridia	Oscillospirales	Ruminococcaceae	Firm_04	Firm_04 sp002394125
ID90_5.Bin51|A23ID_2_52541_13	K00027	ME2, sfcA, maeA; malate dehydrogenase (oxaloacetate_decarboxylating) [EC:1.1.1.38]	0.0222952	ID90_5.Bin51	Bacteria	Bacillota|A	Clostridia	Lachnospirales	Lachnospiraceae	Ruminococcus_G	Ruminococcus_G gauvreauii
CD90_2.Bin62|CD90_2_73708_3	K00027	ME2, sfcA, maeA; malate dehydrogenase (oxaloacetate_decarboxylating) [EC:1.1.1.38]	0.0220405	CD90_2.Bin62	Bacteria	Bacillota|A	Clostridia	Lachnospirales	Lachnospiraceae	UBA7050
CD90_6.Bin106|CD90_6_27283_10	K00027	ME2, sfcA, maeA; malate dehydrogenase (oxaloacetate_decarboxylating) [EC:1.1.1.38]	0.0217633	CD90_6.Bin106	Bacteria	Bacillota	Bacilli	Erysipelotrichales	Erysipelotrichaceae	Allobaculum
RD25_6.Bin17|A56RD_24228_112	K00027	ME2, sfcA, maeA; malate dehydrogenase (oxaloacetate_decarboxylating) [EC:1.1.1.38]	0.021752	RD25_6.Bin17	Bacteria	Bacillota|A	Clostridia	Lachnospirales	Lachnospiraceae	Acetatifactor	Acetatifactor sp902766425
RD30_3.Bin9|A38RD_10290_44	K00027	ME2, sfcA, maeA; malate dehydrogenase (oxaloacetate_decarboxylating) [EC:1.1.1.38]	0.0213591	RD30_3.Bin9	Bacteria	Bacillota	Bacilli	Erysipelotrichales	Erysipelotrichaceae	UBA636
RD90_8.Bin55|A23RD_105066_7	K00027	ME2, sfcA, maeA; malate dehydrogenase (oxaloacetate_decarboxylating) [EC:1.1.1.38]	0.0213555	RD90_8.Bin55	Bacteria	Desulfobacterota	Desulfovibrionia	Desulfovibrionales	Desulfovibrionaceae	Desulfovibrio	Desulfovibrio sp900319575
CD30_1.Bin6|CD30_1_49810_10	K00027	ME2, sfcA, maeA; malate dehydrogenase (oxaloacetate_decarboxylating) [EC:1.1.1.38]	0.0212172	CD30_1.Bin6	Bacteria	Bacillota|A	Clostridia	Monoglobales|A	UBA9506	UBA9506	UBA9506 sp003506415
CD90_2.Bin59|CD90_2_257621_19	K00027	ME2, sfcA, maeA; malate dehydrogenase (oxaloacetate_decarboxylating) [EC:1.1.1.38]	0.0211874	CD90_2.Bin59	Bacteria	Bacillota|A	Clostridia	Lachnospirales	Lachnospiraceae
CD90_10.Bin66|CD90_10_197899_8	K00027	ME2, sfcA, maeA; malate dehydrogenase (oxaloacetate_decarboxylating) [EC:1.1.1.38]	0.0211491	CD90_10.Bin66	Bacteria	Bacillota|A	Clostridia	Lachnospirales	Lachnospiraceae	Anaerobutyricum	Anaerobutyricum sp900754855
RD25_11.Bin57|A73RD_274317_12	K00027	ME2, sfcA, maeA; malate dehydrogenase (oxaloacetate_decarboxylating) [EC:1.1.1.38]	0.0209687	RD25_11.Bin57	Bacteria	Bacillota	Bacilli	RFN20	UBA1709	JAAZGG01
RD30_11.Bin135|A49RD_44235_19	K00027	ME2, sfcA, maeA; malate dehydrogenase (oxaloacetate_decarboxylating) [EC:1.1.1.38]	0.0208798	RD30_11.Bin135	Bacteria	Bacillota|A	Clostridia	Lachnospirales	Lachnospiraceae	NK4A144	NK4A144 sp000621405
CD90_1.Bin64|CD90_1_181326_29	K00027	ME2, sfcA, maeA; malate dehydrogenase (oxaloacetate_decarboxylating) [EC:1.1.1.38]	0.0207042	CD90_1.Bin64	Bacteria	Bacillota|A	Clostridia	Lachnospirales	Lachnospiraceae	UBA2882	UBA2882 sp900542015
RD90_5.Bin67|A17RD_231169_5	K00027	ME2, sfcA, maeA; malate dehydrogenase (oxaloacetate_decarboxylating) [EC:1.1.1.38]	0.0206768	RD90_5.Bin67	Bacteria	Desulfobacterota	Desulfovibrionia	Desulfovibrionales	Desulfovibrionaceae	Desulfovibrio
CD90_10.Bin49|CD90_10_80841_23	K00027	ME2, sfcA, maeA; malate dehydrogenase (oxaloacetate_decarboxylating) [EC:1.1.1.38]	0.0206429	CD90_10.Bin49	Bacteria	Bacillota|A	Clostridia	Lachnospirales	Lachnospiraceae	UBA2821	UBA2821 sp902763335
CD90_1.Bin82|CD90_1_128358_24	K00027	ME2, sfcA, maeA; malate dehydrogenase (oxaloacetate_decarboxylating) [EC:1.1.1.38]	0.0202468	CD90_1.Bin82	Bacteria	Bacteroidota	Bacteroidia	Bacteroidales	Muribaculaceae	CAG_873
CD30_3.Bin11|CD30_3_26182_3	K00027	ME2, sfcA, maeA; malate dehydrogenase (oxaloacetate_decarboxylating) [EC:1.1.1.38]	0.0200517	CD30_3.Bin11	Bacteria	Bacteroidota	Bacteroidia	Bacteroidales	Bacteroidaceae	Bacteroides	Bacteroides sp900552405
CD30_4.Bin12|CD30_4_82439_73	K00027	ME2, sfcA, maeA; malate dehydrogenase (oxaloacetate_decarboxylating) [EC:1.1.1.38]	0.0199808	CD30_4.Bin12	Bacteria	Bacillota|A	Clostridia	Lachnospirales	Lachnospiraceae	UBA3402
RD10_8.Bin4|A72RD_30634_23	K00027	ME2, sfcA, maeA; malate dehydrogenase (oxaloacetate_decarboxylating) [EC:1.1.1.38]	0.0199329	RD10_8.Bin4	Bacteria	Bacillota|A	Clostridia	Peptostreptococcales	Anaerovoracaceae
RD1_9.Bin10|A90RD_5689_108	K00027	ME2, sfcA, maeA; malate dehydrogenase (oxaloacetate_decarboxylating) [EC:1.1.1.38]	0.0190596	RD1_9.Bin10	Bacteria	Pseudomonadota	Gammaproteobacteria	Enterobacterales	Pasteurellaceae	Pasteurella	Pasteurella multocida
CD90_5.Bin84|CD90_5_192727_22	K00027	ME2, sfcA, maeA; malate dehydrogenase (oxaloacetate_decarboxylating) [EC:1.1.1.38]	0.0186217	CD90_5.Bin84	Bacteria	Bacillota|A	Clostridia	Oscillospirales	Acutalibacteraceae	UMGS1397	UMGS1397 sp900551425
CD90_2.Bin151|CD90_2_182039_26	K00027	ME2, sfcA, maeA; malate dehydrogenase (oxaloacetate_decarboxylating) [EC:1.1.1.38]	0.0186086	CD90_2.Bin151	Bacteria	Bacillota|A	Clostridia	Lachnospirales	Lachnospiraceae	Roseburia
CD90_3.Bin149|CD90_3_409467_39	K00027	ME2, sfcA, maeA; malate dehydrogenase (oxaloacetate_decarboxylating) [EC:1.1.1.38]	0.0183905	CD90_3.Bin149	Bacteria	Bacteroidota	Bacteroidia	Bacteroidales	Muribaculaceae	CAG_873
ID90_5.Bin12|A23ID_2_17088_85	K00027	ME2, sfcA, maeA; malate dehydrogenase (oxaloacetate_decarboxylating) [EC:1.1.1.38]	0.0183497	ID90_5.Bin12	Bacteria	Bacillota|A	Clostridia	Peptostreptococcales	Anaerovoracaceae	BX12	BX12 sp902363595
RD25_4.Bin110|A54RD_95609_18	K00027	ME2, sfcA, maeA; malate dehydrogenase (oxaloacetate_decarboxylating) [EC:1.1.1.38]	0.018285	RD25_4.Bin110	Bacteria	Bacillota|A	Clostridia	Lachnospirales	Lachnospiraceae	Clostridium_R	Clostridium_R aminophilum|A
CD30_4.Bin40|CD30_4_188710_64	K00027	ME2, sfcA, maeA; malate dehydrogenase (oxaloacetate_decarboxylating) [EC:1.1.1.38]	0.0179472	CD30_4.Bin40	Bacteria	Bacteroidota	Bacteroidia	Bacteroidales	Muribaculaceae	UBA7173
CD25_1.Bin20|CD25_1_3684_6	K00027	ME2, sfcA, maeA; malate dehydrogenase (oxaloacetate_decarboxylating) [EC:1.1.1.38]	0.0177624	CD25_1.Bin20	Bacteria	Bacteroidota	Bacteroidia	Bacteroidales	Muribaculaceae	CAG_873
RD10_8.Bin90|A72RD_72935_127	K00027	ME2, sfcA, maeA; malate dehydrogenase (oxaloacetate_decarboxylating) [EC:1.1.1.38]	0.017721	RD10_8.Bin90	Bacteria	Bacillota|A	Clostridia	Oscillospirales	Butyricicoccaceae	Butyricicoccus
CD90_9.Bin56|CD90_9_269142_28	K00027	ME2, sfcA, maeA; malate dehydrogenase (oxaloacetate_decarboxylating) [EC:1.1.1.38]	0.0172854	CD90_9.Bin56	Bacteria	Bacillota|A	Clostridia	Lachnospirales	Lachnospiraceae	CAG_127
CD90_5.Bin116|CD90_5_266154_30	K00027	ME2, sfcA, maeA; malate dehydrogenase (oxaloacetate_decarboxylating) [EC:1.1.1.38]	0.0172553	CD90_5.Bin116	Bacteria	Bacillota|A	Clostridia	Oscillospirales	Acutalibacteraceae	UMGS1623
RD25_5.Bin140|A55RD_102931_5	K00027	ME2, sfcA, maeA; malate dehydrogenase (oxaloacetate_decarboxylating) [EC:1.1.1.38]	0.01707	RD25_5.Bin140	Bacteria	Bacillota|A	Clostridia	Oscillospirales	Acutalibacteraceae	CAG_180	CAG_180 sp900315985
CD90_9.Bin20|CD90_9_107677_52	K00027	ME2, sfcA, maeA; malate dehydrogenase (oxaloacetate_decarboxylating) [EC:1.1.1.38]	0.016079	CD90_9.Bin20	Bacteria	Bacillota|A	Clostridia	Oscillospirales	Ruminococcaceae	JAAZZIT01
CD90_1.Bin152|CD90_1_266663_49	K00027	ME2, sfcA, maeA; malate dehydrogenase (oxaloacetate_decarboxylating) [EC:1.1.1.38]	0.0158507	CD90_1.Bin152	Bacteria	Bacillota|A	Clostridia	Lachnospirales	Lachnospiraceae	Agathobacter
CD90_7.Bin32|CD90_7_140516_3	K00027	ME2, sfcA, maeA; malate dehydrogenase (oxaloacetate_decarboxylating) [EC:1.1.1.38]	0.0149526	CD90_7.Bin32	Bacteria	Planctomycetota	Planctomycetes	Pirellulales	Thermoguttaceae
CD90_6.Bin59|CD90_6_174679_38	K00027	ME2, sfcA, maeA; malate dehydrogenase (oxaloacetate_decarboxylating) [EC:1.1.1.38]	0.0144187	CD90_6.Bin59	Bacteria	Bacteroidota	Bacteroidia	Bacteroidales	Rikenellaceae	Alistipes|A	Alistipes|A sp900539755
CD90_3.Bin174|CD90_3_430454_2	K00027	ME2, sfcA, maeA; malate dehydrogenase (oxaloacetate_decarboxylating) [EC:1.1.1.38]	0.0140388	CD90_3.Bin174	Bacteria	Bacteroidota	Bacteroidia	Bacteroidales	Muribaculaceae	Paramuribaculum
CD90_5.Bin128|CD90_5_179981_14	K00027	ME2, sfcA, maeA; malate dehydrogenase (oxaloacetate_decarboxylating) [EC:1.1.1.38]	0.0130904	CD90_5.Bin128	Bacteria	Bacillota|A	Clostridia	Oscillospirales	Ruminococcaceae	UBA1409
CD30_2.Bin29|CD30_2_13078_72	K00027	ME2, sfcA, maeA; malate dehydrogenase (oxaloacetate_decarboxylating) [EC:1.1.1.38]	0.0125081	CD30_2.Bin29	Bacteria	Bacillota|A	Clostridia	Monoglobales|A	UBA1381	CAG_41
ID90_4.Bin158|A17ID_2_15031_38	K00027	ME2, sfcA, maeA; malate dehydrogenase (oxaloacetate_decarboxylating) [EC:1.1.1.38]	0.0123389	ID90_4.Bin158	Bacteria	Bacillota|A	Clostridia	Oscillospirales	Oscillospiraceae	Dysosmobacter
RD25_6.Bin73|A56RD_26428_8	K00027	ME2, sfcA, maeA; malate dehydrogenase (oxaloacetate_decarboxylating) [EC:1.1.1.38]	0.0122421	RD25_6.Bin73	Bacteria	Bacillota|A	Clostridia	Lachnospirales	Lachnospiraceae	UBA1712
ID90_5.Bin48|A23ID_2_16675_54	K00027	ME2, sfcA, maeA; malate dehydrogenase (oxaloacetate_decarboxylating) [EC:1.1.1.38]	0.0121115	ID90_5.Bin48	Bacteria	Actinobacteriota	Coriobacteriia	Coriobacteriales	Eggerthellaceae	ZJ304
ID90_5.Bin10|A23ID_2_49650_100	K00027	ME2, sfcA, maeA; malate dehydrogenase (oxaloacetate_decarboxylating) [EC:1.1.1.38]	0.0120907	ID90_5.Bin10	Bacteria	Bacillota|A	Clostridia	Lachnospirales	Lachnospiraceae	Eubacterium_I	Eubacterium_I sp000270305
ID1_3.Bin20|A86ID_52257_123	K00027	ME2, sfcA, maeA; malate dehydrogenase (oxaloacetate_decarboxylating) [EC:1.1.1.38]	0.0118851	ID1_3.Bin20	Bacteria	Bacillota	Bacilli	Staphylococcales	Staphylococcaceae	Staphylococcus	Staphylococcus simulans
RD25_5.Bin32|A55RD_54455_72	K00027	ME2, sfcA, maeA; malate dehydrogenase (oxaloacetate_decarboxylating) [EC:1.1.1.38]	0.0117603	RD25_5.Bin32	Bacteria	Desulfobacterota	Desulfovibrionia	Desulfovibrionales	Desulfomicrobiaceae	Desulfomicrobium
RD30_12.Bin127|A50RD_44859_31	K00027	ME2, sfcA, maeA; malate dehydrogenase (oxaloacetate_decarboxylating) [EC:1.1.1.38]	0.0115011	RD30_12.Bin127	Bacteria	Campylobacterota	Campylobacteria	Campylobacterales	Campylobacteraceae	Campylobacter_B
RD30_9.Bin10|A47RD_272917_17	K00027	ME2, sfcA, maeA; malate dehydrogenase (oxaloacetate_decarboxylating) [EC:1.1.1.38]	0.0113899	RD30_9.Bin10	Bacteria	Bacillota|A	Clostridia	Oscillospirales	Acutalibacteraceae	Ruminococcus_E
RD10_5.Bin19|A65RD_48811_19	K00027	ME2, sfcA, maeA; malate dehydrogenase (oxaloacetate_decarboxylating) [EC:1.1.1.38]	0.0103836	RD10_5.Bin19	Bacteria	Bacillota|A	Clostridia|A	Christensenellales	CAG_74	DTU024
RD10_4.Bin10|A64RD_60853_5	K00027	ME2, sfcA, maeA; malate dehydrogenase (oxaloacetate_decarboxylating) [EC:1.1.1.38]	0.0101534	RD10_4.Bin10	Bacteria	Pseudomonadota	Gammaproteobacteria	Burkholderiales	Neisseriaceae
RD10_4.Bin28|A64RD_4285_1	K00027	ME2, sfcA, maeA; malate dehydrogenase (oxaloacetate_decarboxylating) [EC:1.1.1.38]	0.00874531	RD10_4.Bin28	Bacteria	Bacillota|A	Clostridia	Oscillospirales	Acutalibacteraceae	UBA1213	UBA1213 sp902786345
RD10_2.Bin33|A62RD_1637_20	K00029	E1.1.1.40, ma.B; malate dehydrogenase (oxaloacetate_decarboxylating)(NADP+) [EC:1.1.1.40]	21.5995	RD10_2.Bin33	Bacteria	Pseudomonadota	Gammaproteobacteria	Enterobacterales	Enterobacteriaceae	Escherichia	Escherichia flexneri
ID10_2.Bin7|A62ID_10390_24	K00029	E1.1.1.40, ma.B; malate dehydrogenase (oxaloacetate_decarboxylating)(NADP+) [EC:1.1.1.40]	9.04274	ID10_2.Bin7	Bacteria	Pseudomonadota	Gammaproteobacteria	Enterobacterales	Enterobacteriaceae	Enterobacter	Enterobacter cloacae_M
ID10_2.Bin7|A62ID_10390_67	K00029	E1.1.1.40, ma.B; malate dehydrogenase (oxaloacetate_decarboxylating)(NADP+) [EC:1.1.1.40]	7.12364	ID10_2.Bin7	Bacteria	Pseudomonadota	Gammaproteobacteria	Enterobacterales	Enterobacteriaceae	Enterobacter	Enterobacter cloacae_M
CD1_7.Bin17|CD1_7_36589_55	K00029	E1.1.1.40, ma.B; malate dehydrogenase (oxaloacetate_decarboxylating)(NADP+) [EC:1.1.1.40]	0.120138	CD1_7.Bin17	Bacteria	Bacillota	Bacilli	Lactobacillales	Lactobacillaceae	Lactobacillus	Lactobacillus intestinalis
CD90_2.Bin22|CD90_2_239323_2	K00029	E1.1.1.40, ma.B; malate dehydrogenase (oxaloacetate_decarboxylating)(NADP+) [EC:1.1.1.40]	0.109191	CD90_2.Bin22	Bacteria	Bacteroidota	Bacteroidia	Bacteroidales	Muribaculaceae	UBA7173
CD1_4.Bin18|CD1_4_22448_50	K00029	E1.1.1.40, ma.B; malate dehydrogenase (oxaloacetate_decarboxylating)(NADP+) [EC:1.1.1.40]	0.0517559	CD1_4.Bin18	Bacteria	Pseudomonadota	Gammaproteobacteria	Burkholderiales	Burkholderiaceae	Parasutterella	Parasutterella excrementihominis
CD25_4.Bin25|CD25_4_9269_10	K00029	E1.1.1.40, ma.B; malate dehydrogenase (oxaloacetate_decarboxylating)(NADP+) [EC:1.1.1.40]	0.0442912	CD25_4.Bin25	Bacteria	Bacillota|C	Negativicutes	Acidaminococcales	Acidaminococcaceae	Acidaminococcus	Acidaminococcus fermentans|A
RD1_8.Bin30|A89RD_73472_1	K00029	E1.1.1.40, ma.B; malate dehydrogenase (oxaloacetate_decarboxylating)(NADP+) [EC:1.1.1.40]	0.0419099	RD1_8.Bin30	Bacteria	Bacillota	Bacilli	Lactobacillales	Lactobacillaceae	Ligilactobacillus
RD1_8.Bin30|A89RD_61883_6	K00029	E1.1.1.40, ma.B; malate dehydrogenase (oxaloacetate_decarboxylating)(NADP+) [EC:1.1.1.40]	0.0376338	RD1_8.Bin30	Bacteria	Bacillota	Bacilli	Lactobacillales	Lactobacillaceae	Ligilactobacillus
CD1_4.Bin18|CD1_4_16438_2	K00029	E1.1.1.40, ma.B; malate dehydrogenase (oxaloacetate_decarboxylating)(NADP+) [EC:1.1.1.40]	0.0373055	CD1_4.Bin18	Bacteria	Pseudomonadota	Gammaproteobacteria	Burkholderiales	Burkholderiaceae	Parasutterella	Parasutterella excrementihominis
ID1_3.Bin12|A86ID_26125_1	K00029	E1.1.1.40, ma.B; malate dehydrogenase (oxaloacetate_decarboxylating)(NADP+) [EC:1.1.1.40]	0.030269	ID1_3.Bin12	Bacteria	Bacillota	Bacilli	Lactobacillales	Lactobacillaceae	Weissella	Weissella cibaria
RD10_3.Bin43|A63RD_73442_3	K00043	gbd; 4_hydroxybutyrate dehydrogenase [EC:1.1.1.61]	0.0260588	RD10_3.Bin43	Bacteria	Pseudomonadota	Gammaproteobacteria	Burkholderiales	Burkholderiaceae	Comamonas	Comamonas kerstersii
RD10_2.Bin33|A62RD_39897_155	K00074	paaH, hbd, fa.B, mm.B; 3_hydroxybutyryl|CoA dehydrogenase [EC:1.1.1.157]	20.2649	RD10_2.Bin33	Bacteria	Pseudomonadota	Gammaproteobacteria	Enterobacterales	Enterobacteriaceae	Escherichia	Escherichia flexneri
ID10_2.Bin7|A62ID_11035_219	K00074	paaH, hbd, fa.B, mm.B; 3_hydroxybutyryl|CoA dehydrogenase [EC:1.1.1.157]	9.00837	ID10_2.Bin7	Bacteria	Pseudomonadota	Gammaproteobacteria	Enterobacterales	Enterobacteriaceae	Enterobacter	Enterobacter cloacae_M
CD10_4.Bin15|CD10_4_304_35	K00074	paaH, hbd, fa.B, mm.B; 3_hydroxybutyryl|CoA dehydrogenase [EC:1.1.1.157]	5.83934	CD10_4.Bin15	Bacteria	Bacillota|A	Clostridia	Oscillospirales	Butyricicoccaceae	Butyricicoccus	Butyricicoccus pullicaecorum
CD90_1.Bin105|CD90_1_422041_170	K00074	paaH, hbd, fa.B, mm.B; 3_hydroxybutyryl|CoA dehydrogenase [EC:1.1.1.157]	4.10599	CD90_1.Bin105	Bacteria	Bacillota|A	Clostridia	Lachnospirales	Lachnospiraceae	CAG_791	CAG_791 sp902785055
CD90_1.Bin117|CD90_1_30813_80	K00074	paaH, hbd, fa.B, mm.B; 3_hydroxybutyryl|CoA dehydrogenase [EC:1.1.1.157]	3.66493	CD90_1.Bin117	Bacteria	Bacillota|A	Clostridia	Lachnospirales	Lachnospiraceae	CAG_791	CAG_791 sp002394525
RD25_9.Bin78|A66RD_12012_66	K00074	paaH, hbd, fa.B, mm.B; 3_hydroxybutyryl|CoA dehydrogenase [EC:1.1.1.157]	3.55546	RD25_9.Bin78	Bacteria	Bacteroidota	Bacteroidia	Bacteroidales	F082	F082	F082 sp902774295
RD10_2.Bin24|A62RD_43327_26	K00074	paaH, hbd, fa.B, mm.B; 3_hydroxybutyryl|CoA dehydrogenase [EC:1.1.1.157]	3.02344	RD10_2.Bin24	Bacteria	Bacillota|A	Clostridia	Oscillospirales	Oscillospiraceae	ER4
RD90_9.Bin23|A26RD_6163_139	K00074	paaH, hbd, fa.B, mm.B; 3_hydroxybutyryl|CoA dehydrogenase [EC:1.1.1.157]	2.9222	RD90_9.Bin23	Bacteria	Bacteroidota	Bacteroidia	Bacteroidales	Muribaculaceae	Sodaliphilus
RD10_3.Bin22|A63RD_43905_94	K00074	paaH, hbd, fa.B, mm.B; 3_hydroxybutyryl|CoA dehydrogenase [EC:1.1.1.157]	2.42967	RD10_3.Bin22	Bacteria	Bacillota|A	Clostridia|A	Christensenellales	CAG_138	PeH17
RD10_2.Bin5|A62RD_43275_122	K00074	paaH, hbd, fa.B, mm.B; 3_hydroxybutyryl|CoA dehydrogenase [EC:1.1.1.157]	1.97127	RD10_2.Bin5	Bacteria	Bacteroidota	Bacteroidia	Bacteroidales	Porphyromonadaceae	Porphyromonas|A	Porphyromonas|A canoris
CD30_5.Bin3|CD30_5_18043_258	K00074	paaH, hbd, fa.B, mm.B; 3_hydroxybutyryl|CoA dehydrogenase [EC:1.1.1.157]	1.90515	CD30_5.Bin3	Bacteria	Bacillota|A	Clostridia	Oscillospirales	Ruminococcaceae	Faecalibacterium
RD90_6.Bin59|A21RD_14583_26	K00074	paaH, hbd, fa.B, mm.B; 3_hydroxybutyryl|CoA dehydrogenase [EC:1.1.1.157]	1.85266	RD90_6.Bin59	Bacteria	Bacteroidota	Bacteroidia	Bacteroidales	UBA932	Bact_11	Bact_11 sp902789445
RD25_3.Bin30|A53RD_159818_4	K00074	paaH, hbd, fa.B, mm.B; 3_hydroxybutyryl|CoA dehydrogenase [EC:1.1.1.157]	1.7548	RD25_3.Bin30	Bacteria	Bacillota|A	Clostridia|A	Christensenellales	CAG_138	RUG472
RD10_4.Bin36|A64RD_54989_1	K00074	paaH, hbd, fa.B, mm.B; 3_hydroxybutyryl|CoA dehydrogenase [EC:1.1.1.157]	1.72385	RD10_4.Bin36	Bacteria	Bacteroidota	Bacteroidia	Bacteroidales	Porphyromonadaceae	Porphyromonas	Porphyromonas loveana
RD90_5.Bin82|A17RD_53487_62	K00074	paaH, hbd, fa.B, mm.B; 3_hydroxybutyryl|CoA dehydrogenase [EC:1.1.1.157]	1.61442	RD90_5.Bin82	Bacteria	Bacteroidota	Bacteroidia	Bacteroidales	Muribaculaceae	Sodaliphilus	Sodaliphilus sp902762385
RD90_4.Bin100|A15RD_131680_38	K00074	paaH, hbd, fa.B, mm.B; 3_hydroxybutyryl|CoA dehydrogenase [EC:1.1.1.157]	1.56319	RD90_4.Bin100	Bacteria	Bacillota|A	Clostridia	Lachnospirales	Lachnospiraceae	UBA2868	UBA2868 sp002350465
CD90_1.Bin28|CD90_1_91554_49	K00074	paaH, hbd, fa.B, mm.B; 3_hydroxybutyryl|CoA dehydrogenase [EC:1.1.1.157]	1.52888	CD90_1.Bin28	Bacteria	Bacillota|A	Clostridia	Lachnospirales	Lachnospiraceae	SFDP01
RD30_1.Bin3|A34RD_138077_256	K00074	paaH, hbd, fa.B, mm.B; 3_hydroxybutyryl|CoA dehydrogenase [EC:1.1.1.157]	1.50007	RD30_1.Bin3	Bacteria	Bacteroidota	Bacteroidia	Bacteroidales	F082	F082
RD30_8.Bin31|A45RD_229378_54	K00074	paaH, hbd, fa.B, mm.B; 3_hydroxybutyryl|CoA dehydrogenase [EC:1.1.1.157]	1.4954	RD30_8.Bin31	Bacteria	Bacillota|A	Clostridia	Lachnospirales	Lachnospiraceae	CAG_791	CAG_791 sp900319245
RD90_7.Bin3|A22RD_120575_5	K00074	paaH, hbd, fa.B, mm.B; 3_hydroxybutyryl|CoA dehydrogenase [EC:1.1.1.157]	1.41586	RD90_7.Bin3	Bacteria	Bacteroidota	Bacteroidia	Bacteroidales	Muribaculaceae	Sodaliphilus	Sodaliphilus sp900318065
RD90_3.Bin1|A10RD_270398_16	K00074	paaH, hbd, fa.B, mm.B; 3_hydroxybutyryl|CoA dehydrogenase [EC:1.1.1.157]	1.32575	RD90_3.Bin1	Bacteria	Bacteroidota	Bacteroidia	Bacteroidales	Muribaculaceae	Sodaliphilus	Sodaliphilus sp900318255
RD25_6.Bin89|A56RD_38712_26	K00074	paaH, hbd, fa.B, mm.B; 3_hydroxybutyryl|CoA dehydrogenase [EC:1.1.1.157]	1.21709	RD25_6.Bin89	Bacteria	Bacteroidota	Bacteroidia	Bacteroidales	UBA932	Bact_11
RD30_4.Bin64|A41RD_103038_60	K00074	paaH, hbd, fa.B, mm.B; 3_hydroxybutyryl|CoA dehydrogenase [EC:1.1.1.157]	1.19559	RD30_4.Bin64	Bacteria	Bacillota|A	Clostridia	Oscillospirales	Oscillospiraceae
RD30_12.Bin53|A50RD_21300_3	K00074	paaH, hbd, fa.B, mm.B; 3_hydroxybutyryl|CoA dehydrogenase [EC:1.1.1.157]	1.16627	RD30_12.Bin53	Bacteria	Bacillota|A	Clostridia	Oscillospirales	Oscillospiraceae
CD25_5.Bin33|CD25_5_8806_15	K00074	paaH, hbd, fa.B, mm.B; 3_hydroxybutyryl|CoA dehydrogenase [EC:1.1.1.157]	1.1291	CD25_5.Bin33	Bacteria	Bacillota|A	Clostridia	Oscillospirales	Oscillospiraceae	UBA9475	UBA9475 sp002161675
RD25_10.Bin106|A67RD_165723_110	K00074	paaH, hbd, fa.B, mm.B; 3_hydroxybutyryl|CoA dehydrogenase [EC:1.1.1.157]	1.01817	RD25_10.Bin106	Bacteria	Bacillota|A	Clostridia|A	Christensenellales	CAG_138	UBA3857	UBA3857 sp002392505
RD90_5.Bin17|A17RD_349661_4	K00074	paaH, hbd, fa.B, mm.B; 3_hydroxybutyryl|CoA dehydrogenase [EC:1.1.1.157]	1.00234	RD90_5.Bin17	Bacteria	Bacteroidota	Bacteroidia	Bacteroidales	Muribaculaceae	Sodaliphilus	Sodaliphilus sp902781045
CD90_5.Bin164|CD90_5_204963_85	K00074	paaH, hbd, fa.B, mm.B; 3_hydroxybutyryl|CoA dehydrogenase [EC:1.1.1.157]	0.999346	CD90_5.Bin164	Bacteria	Bacteroidota	Bacteroidia	Bacteroidales	P3	UBA1217
RD30_4.Bin68|A41RD_317927_31	K00074	paaH, hbd, fa.B, mm.B; 3_hydroxybutyryl|CoA dehydrogenase [EC:1.1.1.157]	0.999196	RD30_4.Bin68	Bacteria	Bacillota|A	Clostridia|A	Christensenellales	CAG_138	RUG472	RUG472 sp902798825
ID30_4.Bin9|A47ID_66552_20	K00074	paaH, hbd, fa.B, mm.B; 3_hydroxybutyryl|CoA dehydrogenase [EC:1.1.1.157]	0.997062	ID30_4.Bin9	Bacteria	Bacillota|A	Clostridia	Lachnospirales	Lachnospiraceae	CAG_791	CAG_791 sp002395235
RD30_4.Bin42|A41RD_216468_15	K00074	paaH, hbd, fa.B, mm.B; 3_hydroxybutyryl|CoA dehydrogenase [EC:1.1.1.157]	0.995825	RD30_4.Bin42	Bacteria	Bacillota|A	Clostridia	Lachnospirales	Lachnospiraceae	UBA2868
RD10_10.Bin83|A75RD_54647_9	K00074	paaH, hbd, fa.B, mm.B; 3_hydroxybutyryl|CoA dehydrogenase [EC:1.1.1.157]	0.99521	RD10_10.Bin83	Bacteria	Bacillota|A	Clostridia	Peptostreptococcales	Anaerovoracaceae	Eubacterium_B
RD30_10.Bin143|A48RD_118182_6	K00074	paaH, hbd, fa.B, mm.B; 3_hydroxybutyryl|CoA dehydrogenase [EC:1.1.1.157]	0.922624	RD30_10.Bin143	Bacteria	Bacteroidota	Bacteroidia	Bacteroidales	F082	F082
RD10_6.Bin34|A70RD_25509_274	K00074	paaH, hbd, fa.B, mm.B; 3_hydroxybutyryl|CoA dehydrogenase [EC:1.1.1.157]	0.910972	RD10_6.Bin34	Bacteria	Bacillota|A	Clostridia	Peptostreptococcales	Anaerovoracaceae	Eubacterium_B
RD10_10.Bin83|A75RD_73383_126	K00074	paaH, hbd, fa.B, mm.B; 3_hydroxybutyryl|CoA dehydrogenase [EC:1.1.1.157]	0.898788	RD10_10.Bin83	Bacteria	Bacillota|A	Clostridia	Peptostreptococcales	Anaerovoracaceae	Eubacterium_B
RD10_6.Bin34|A70RD_25509_80	K00074	paaH, hbd, fa.B, mm.B; 3_hydroxybutyryl|CoA dehydrogenase [EC:1.1.1.157]	0.878577	RD10_6.Bin34	Bacteria	Bacillota|A	Clostridia	Peptostreptococcales	Anaerovoracaceae	Eubacterium_B
RD30_12.Bin135|A50RD_153866_29	K00074	paaH, hbd, fa.B, mm.B; 3_hydroxybutyryl|CoA dehydrogenase [EC:1.1.1.157]	0.854072	RD30_12.Bin135	Bacteria	Bacteroidota	Bacteroidia	Bacteroidales	F082	F082
RD30_4.Bin106|A41RD_198358_53	K00074	paaH, hbd, fa.B, mm.B; 3_hydroxybutyryl|CoA dehydrogenase [EC:1.1.1.157]	0.829293	RD30_4.Bin106	Bacteria	Bacteroidota	Bacteroidia	Bacteroidales	UBA932	Bact_11
ID1_2.Bin7|A83ID_50745_31	K00074	paaH, hbd, fa.B, mm.B; 3_hydroxybutyryl|CoA dehydrogenase [EC:1.1.1.157]	0.813276	ID1_2.Bin7	Bacteria	Bacillota|A	Clostridia	Clostridiales	Clostridiaceae	Clostridium_P	Clostridium_P perfringens
CD30_7.Bin6|CD30_7_46331_74	K00074	paaH, hbd, fa.B, mm.B; 3_hydroxybutyryl|CoA dehydrogenase [EC:1.1.1.157]	0.786089	CD30_7.Bin6	Bacteria	Bacillota|A	Clostridia	Oscillospirales	Oscillospiraceae	Dysosmobacter	Dysosmobacter sp900548505
RD30_12.Bin145|A50RD_139758_80	K00074	paaH, hbd, fa.B, mm.B; 3_hydroxybutyryl|CoA dehydrogenase [EC:1.1.1.157]	0.780237	RD30_12.Bin145	Bacteria	Bacillota|A	Clostridia	Lachnospirales	Lachnospiraceae	Stomatobaculum
RD30_6.Bin90|A43RD_79517_31	K00074	paaH, hbd, fa.B, mm.B; 3_hydroxybutyryl|CoA dehydrogenase [EC:1.1.1.157]	0.768627	RD30_6.Bin90	Bacteria	Bacteroidota	Bacteroidia	Bacteroidales	UBA932	Bact_11
RD25_6.Bin38|A56RD_5849_63	K00074	paaH, hbd, fa.B, mm.B; 3_hydroxybutyryl|CoA dehydrogenase [EC:1.1.1.157]	0.749534	RD25_6.Bin38	Bacteria	Bacteroidota	Bacteroidia	Bacteroidales	F082	F082
RD25_5.Bin121|A55RD_59682_2	K00074	paaH, hbd, fa.B, mm.B; 3_hydroxybutyryl|CoA dehydrogenase [EC:1.1.1.157]	0.732154	RD25_5.Bin121	Bacteria	Bacillota|A	Clostridia|A	Christensenellales	CAG_138	UBA3857	UBA3857 sp900313585
RD90_2.Bin127|A8RD_60689_41	K00074	paaH, hbd, fa.B, mm.B; 3_hydroxybutyryl|CoA dehydrogenase [EC:1.1.1.157]	0.709635	RD90_2.Bin127	Bacteria	Bacteroidota	Bacteroidia	Bacteroidales	F082	F082
RD90_10.Bin26|A30RD_40051_15	K00074	paaH, hbd, fa.B, mm.B; 3_hydroxybutyryl|CoA dehydrogenase [EC:1.1.1.157]	0.709238	RD90_10.Bin26	Bacteria	Bacillota|A	Clostridia	Lachnospirales	Lachnospiraceae	CAG_791	CAG_791 sp002449595
RD25_5.Bin156|A55RD_3482_101	K00074	paaH, hbd, fa.B, mm.B; 3_hydroxybutyryl|CoA dehydrogenase [EC:1.1.1.157]	0.67783	RD25_5.Bin156	Bacteria	Bacillota|A	Clostridia	Lachnospirales	Lachnospiraceae	Clostridium_R	Clostridium_R sp003445895
CD30_7.Bin11|CD30_7_70088_61	K00074	paaH, hbd, fa.B, mm.B; 3_hydroxybutyryl|CoA dehydrogenase [EC:1.1.1.157]	0.660497	CD30_7.Bin11	Bacteria	Bacillota|A	Clostridia	Oscillospirales	Butyricicoccaceae	Agathobaculum
CD25_5.Bin19|CD25_5_61684_9	K00074	paaH, hbd, fa.B, mm.B; 3_hydroxybutyryl|CoA dehydrogenase [EC:1.1.1.157]	0.64864	CD25_5.Bin19	Bacteria	Bacillota|A	Clostridia	Oscillospirales	Oscillospiraceae	Flavonifractor	Flavonifractor plautii
RD30_1.Bin90|A34RD_174315_65	K00074	paaH, hbd, fa.B, mm.B; 3_hydroxybutyryl|CoA dehydrogenase [EC:1.1.1.157]	0.647893	RD30_1.Bin90	Bacteria	Bacteroidota	Bacteroidia	Bacteroidales	Bacteroidaceae	Prevotella
RD25_8.Bin102|A58RD_431496_20	K00074	paaH, hbd, fa.B, mm.B; 3_hydroxybutyryl|CoA dehydrogenase [EC:1.1.1.157]	0.64702	RD25_8.Bin102	Bacteria	Bacillota|A	Clostridia	Oscillospirales	Oscillospiraceae	Evtepia
RD30_12.Bin145|A50RD_140446_17	K00074	paaH, hbd, fa.B, mm.B; 3_hydroxybutyryl|CoA dehydrogenase [EC:1.1.1.157]	0.637378	RD30_12.Bin145	Bacteria	Bacillota|A	Clostridia	Lachnospirales	Lachnospiraceae	Stomatobaculum
RD30_10.Bin149|A48RD_159002_42	K00074	paaH, hbd, fa.B, mm.B; 3_hydroxybutyryl|CoA dehydrogenase [EC:1.1.1.157]	0.628694	RD30_10.Bin149	Bacteria	Bacillota|A	Clostridia	Lachnospirales	Lachnospiraceae	UBA2868	UBA2868 sp900320345
RD10_9.Bin80|A74RD_7888_71	K00074	paaH, hbd, fa.B, mm.B; 3_hydroxybutyryl|CoA dehydrogenase [EC:1.1.1.157]	0.617986	RD10_9.Bin80	Bacteria	Bacteroidota	Bacteroidia	Bacteroidales	P3	UBA1711
RD25_8.Bin102|A58RD_314868_5	K00074	paaH, hbd, fa.B, mm.B; 3_hydroxybutyryl|CoA dehydrogenase [EC:1.1.1.157]	0.605762	RD25_8.Bin102	Bacteria	Bacillota|A	Clostridia	Oscillospirales	Oscillospiraceae	Evtepia
RD1_1.Bin4|A80RD_76951_16	K00074	paaH, hbd, fa.B, mm.B; 3_hydroxybutyryl|CoA dehydrogenase [EC:1.1.1.157]	0.600199	RD1_1.Bin4	Bacteria	Fusobacteriota	Fusobacteriia	Fusobacteriales	Fusobacteriaceae	Fusobacterium
CD30_7.Bin55|CD30_7_21452_4	K00074	paaH, hbd, fa.B, mm.B; 3_hydroxybutyryl|CoA dehydrogenase [EC:1.1.1.157]	0.583063	CD30_7.Bin55	Bacteria	Bacillota|A	Clostridia	Lachnospirales	Lachnospiraceae	Clostridium_Q	Clostridium_Q saccharolyticum|A
RD25_6.Bin44|A56RD_138246_27	K00074	paaH, hbd, fa.B, mm.B; 3_hydroxybutyryl|CoA dehydrogenase [EC:1.1.1.157]	0.551842	RD25_6.Bin44	Bacteria	Bacteroidota	Bacteroidia	Bacteroidales	Dysgonomonadaceae	Petrimonas
RD10_2.Bin27|A62RD_35831_10	K00074	paaH, hbd, fa.B, mm.B; 3_hydroxybutyryl|CoA dehydrogenase [EC:1.1.1.157]	0.550312	RD10_2.Bin27	Bacteria	Bacteroidota	Bacteroidia	Bacteroidales	Porphyromonadaceae	Porphyromonas
RD25_8.Bin39|A58RD_146461_62	K00074	paaH, hbd, fa.B, mm.B; 3_hydroxybutyryl|CoA dehydrogenase [EC:1.1.1.157]	0.506711	RD25_8.Bin39	Bacteria	Bacillota	Bacilli	Erysipelotrichales	Erysipelotrichaceae	Bulleidia
RD30_10.Bin68|A48RD_308185_6	K00074	paaH, hbd, fa.B, mm.B; 3_hydroxybutyryl|CoA dehydrogenase [EC:1.1.1.157]	0.479248	RD30_10.Bin68	Bacteria	Bacteroidota	Bacteroidia	Bacteroidales	F082	F082	F082 sp902801465
RD30_4.Bin85|A41RD_52009_59	K00074	paaH, hbd, fa.B, mm.B; 3_hydroxybutyryl|CoA dehydrogenase [EC:1.1.1.157]	0.474293	RD30_4.Bin85	Bacteria	Bacteroidota	Bacteroidia	Bacteroidales	F082	F082
CD90_7.Bin134|CD90_7_255411_13	K00074	paaH, hbd, fa.B, mm.B; 3_hydroxybutyryl|CoA dehydrogenase [EC:1.1.1.157]	0.468897	CD90_7.Bin134	Bacteria	Bacillota|A	Clostridia	Oscillospirales	Oscillospiraceae	CAG_83
RD30_8.Bin18|A45RD_241917_231	K00074	paaH, hbd, fa.B, mm.B; 3_hydroxybutyryl|CoA dehydrogenase [EC:1.1.1.157]	0.468768	RD30_8.Bin18	Bacteria	Bacillota|A	Clostridia	Lachnospirales	Lachnospiraceae	NK4A144	NK4A144 sp003488445
RD90_3.Bin151|A10RD_159613_25	K00074	paaH, hbd, fa.B, mm.B; 3_hydroxybutyryl|CoA dehydrogenase [EC:1.1.1.157]	0.464046	RD90_3.Bin151	Bacteria	Bacteroidota	Bacteroidia	Bacteroidales	Muribaculaceae	Sodaliphilus
CD25_5.Bin19|CD25_5_36923_21	K00074	paaH, hbd, fa.B, mm.B; 3_hydroxybutyryl|CoA dehydrogenase [EC:1.1.1.157]	0.459017	CD25_5.Bin19	Bacteria	Bacillota|A	Clostridia	Oscillospirales	Oscillospiraceae	Flavonifractor	Flavonifractor plautii
RD10_7.Bin4|A71RD_19658_38	K00074	paaH, hbd, fa.B, mm.B; 3_hydroxybutyryl|CoA dehydrogenase [EC:1.1.1.157]	0.458198	RD10_7.Bin4	Bacteria	Bacillota|A	Clostridia|A	Christensenellales	CAG_138	PeH17
RD90_8.Bin17|A23RD_97080_11	K00074	paaH, hbd, fa.B, mm.B; 3_hydroxybutyryl|CoA dehydrogenase [EC:1.1.1.157]	0.447546	RD90_8.Bin17	Bacteria	Bacillota|A	Clostridia	Lachnospirales	Lachnospiraceae	Eubacterium_H	Eubacterium_H sp900317175
RD25_5.Bin156|A55RD_52661_60	K00074	paaH, hbd, fa.B, mm.B; 3_hydroxybutyryl|CoA dehydrogenase [EC:1.1.1.157]	0.436928	RD25_5.Bin156	Bacteria	Bacillota|A	Clostridia	Lachnospirales	Lachnospiraceae	Clostridium_R	Clostridium_R sp003445895
CD90_10.Bin111|CD90_10_231855_66	K00074	paaH, hbd, fa.B, mm.B; 3_hydroxybutyryl|CoA dehydrogenase [EC:1.1.1.157]	0.436517	CD90_10.Bin111	Bacteria	Bacillota|A	Clostridia	Oscillospirales	Oscillospiraceae	Lawsonibacter	Lawsonibacter sp000177015
RD25_2.Bin61|A52RD_103173_2	K00074	paaH, hbd, fa.B, mm.B; 3_hydroxybutyryl|CoA dehydrogenase [EC:1.1.1.157]	0.43023	RD25_2.Bin61	Bacteria	Bacillota|A	Clostridia	Lachnospirales	Lachnospiraceae	Stomatobaculum
CD10_6.Bin36|CD10_6_15910_76	K00074	paaH, hbd, fa.B, mm.B; 3_hydroxybutyryl|CoA dehydrogenase [EC:1.1.1.157]	0.426865	CD10_6.Bin36	Bacteria	Bacillota|A	Clostridia	Oscillospirales	Ruminococcaceae	Anaerotruncus
RD90_5.Bin24|A17RD_263058_32	K00074	paaH, hbd, fa.B, mm.B; 3_hydroxybutyryl|CoA dehydrogenase [EC:1.1.1.157]	0.421855	RD90_5.Bin24	Bacteria	Bacillota|A	Clostridia	Oscillospirales	Oscillospiraceae	Evtepia
RD30_1.Bin13|A34RD_107691_8	K00074	paaH, hbd, fa.B, mm.B; 3_hydroxybutyryl|CoA dehydrogenase [EC:1.1.1.157]	0.421166	RD30_1.Bin13	Bacteria	Bacillota|A	Clostridia|A	Christensenellales	CAG_138	RUG472
RD90_2.Bin104|A8RD_34155_6	K00074	paaH, hbd, fa.B, mm.B; 3_hydroxybutyryl|CoA dehydrogenase [EC:1.1.1.157]	0.414317	RD90_2.Bin104	Bacteria	Bacteroidota	Bacteroidia	Bacteroidales	Muribaculaceae	Sodaliphilus	Sodaliphilus sp002353885
RD30_8.Bin103|A45RD_89921_75	K00074	paaH, hbd, fa.B, mm.B; 3_hydroxybutyryl|CoA dehydrogenase [EC:1.1.1.157]	0.40713	RD30_8.Bin103	Bacteria	Bacillota|A	Clostridia	Lachnospirales	Lachnospiraceae	Eubacterium_G
RD30_8.Bin13|A45RD_301562_19	K00074	paaH, hbd, fa.B, mm.B; 3_hydroxybutyryl|CoA dehydrogenase [EC:1.1.1.157]	0.399656	RD30_8.Bin13	Bacteria	Bacteroidota	Bacteroidia	Bacteroidales	Muribaculaceae	Sodaliphilus	Sodaliphilus sp902792435
CD30_3.Bin58|CD30_3_27294_6	K00074	paaH, hbd, fa.B, mm.B; 3_hydroxybutyryl|CoA dehydrogenase [EC:1.1.1.157]	0.399521	CD30_3.Bin58	Bacteria	Bacillota|A	Clostridia	Oscillospirales	Oscillospiraceae	Dysosmobacter
RD25_6.Bin32|A56RD_15308_45	K00074	paaH, hbd, fa.B, mm.B; 3_hydroxybutyryl|CoA dehydrogenase [EC:1.1.1.157]	0.397198	RD25_6.Bin32	Bacteria	Bacteroidota	Bacteroidia	Bacteroidales	P3	UBA1217	UBA1217 sp902788805
CD90_5.Bin25|CD90_5_218186_200	K00074	paaH, hbd, fa.B, mm.B; 3_hydroxybutyryl|CoA dehydrogenase [EC:1.1.1.157]	0.384828	CD90_5.Bin25	Bacteria	Bacillota|A	Clostridia	Lachnospirales	Lachnospiraceae	2鏈?4鏃?
CD1_3.Bin13|CD1_3_33763_42	K00074	paaH, hbd, fa.B, mm.B; 3_hydroxybutyryl|CoA dehydrogenase [EC:1.1.1.157]	0.378369	CD1_3.Bin13	Bacteria	Bacillota|A	Clostridia	Clostridiales	Clostridiaceae	Clostridium	Clostridium cuniculi
RD90_11.Bin17|A33RD_19270_76	K00074	paaH, hbd, fa.B, mm.B; 3_hydroxybutyryl|CoA dehydrogenase [EC:1.1.1.157]	0.374839	RD90_11.Bin17	Bacteria	Bacillota|A	Clostridia	Lachnospirales	Lachnospiraceae	CAG_791	CAG_791 sp900317555
CD90_10.Bin111|CD90_10_79978_9	K00074	paaH, hbd, fa.B, mm.B; 3_hydroxybutyryl|CoA dehydrogenase [EC:1.1.1.157]	0.371464	CD90_10.Bin111	Bacteria	Bacillota|A	Clostridia	Oscillospirales	Oscillospiraceae	Lawsonibacter	Lawsonibacter sp000177015
CD90_7.Bin134|CD90_7_33477_11	K00074	paaH, hbd, fa.B, mm.B; 3_hydroxybutyryl|CoA dehydrogenase [EC:1.1.1.157]	0.353666	CD90_7.Bin134	Bacteria	Bacillota|A	Clostridia	Oscillospirales	Oscillospiraceae	CAG_83
CD30_6.Bin2|CD30_6_71717_93	K00074	paaH, hbd, fa.B, mm.B; 3_hydroxybutyryl|CoA dehydrogenase [EC:1.1.1.157]	0.349552	CD30_6.Bin2	Bacteria	Bacillota|A	Clostridia	Clostridiales	Clostridiaceae	Clostridium	Clostridium paraputrificum
RD25_2.Bin61|A52RD_101697_10	K00074	paaH, hbd, fa.B, mm.B; 3_hydroxybutyryl|CoA dehydrogenase [EC:1.1.1.157]	0.348021	RD25_2.Bin61	Bacteria	Bacillota|A	Clostridia	Lachnospirales	Lachnospiraceae	Stomatobaculum
RD30_1.Bin79|A34RD_148886_82	K00074	paaH, hbd, fa.B, mm.B; 3_hydroxybutyryl|CoA dehydrogenase [EC:1.1.1.157]	0.347548	RD30_1.Bin79	Bacteria	Bacillota|A	Clostridia	Peptostreptococcales	Anaerovoracaceae	UBA3871	UBA3871 sp002392265
RD90_3.Bin112|A10RD_246840_10	K00074	paaH, hbd, fa.B, mm.B; 3_hydroxybutyryl|CoA dehydrogenase [EC:1.1.1.157]	0.334088	RD90_3.Bin112	Bacteria	Bacillota|A	Clostridia	Oscillospirales	Oscillospiraceae	ER4
RD10_8.Bin25|A72RD_88441_24	K00074	paaH, hbd, fa.B, mm.B; 3_hydroxybutyryl|CoA dehydrogenase [EC:1.1.1.157]	0.333853	RD10_8.Bin25	Bacteria	Bacillota|A	Clostridia	Peptostreptococcales	Anaerovoracaceae	S5_A14a	S5_A14a sp900112915
RD25_2.Bin61|A52RD_102816_6	K00074	paaH, hbd, fa.B, mm.B; 3_hydroxybutyryl|CoA dehydrogenase [EC:1.1.1.157]	0.307181	RD25_2.Bin61	Bacteria	Bacillota|A	Clostridia	Lachnospirales	Lachnospiraceae	Stomatobaculum
ID90_2.Bin1|A10ID_2_91940_3	K00074	paaH, hbd, fa.B, mm.B; 3_hydroxybutyryl|CoA dehydrogenase [EC:1.1.1.157]	0.30588	ID90_2.Bin1	Bacteria	Bacillota|A	Clostridia	Peptostreptococcales	Anaerovoracaceae	UBA1191
CD90_3.Bin177|CD90_3_295405_64	K00074	paaH, hbd, fa.B, mm.B; 3_hydroxybutyryl|CoA dehydrogenase [EC:1.1.1.157]	0.304501	CD90_3.Bin177	Bacteria	Bacillota|A	Clostridia	Oscillospirales	Oscillospiraceae	CAG_83
CD90_5.Bin26|CD90_5_159543_25	K00074	paaH, hbd, fa.B, mm.B; 3_hydroxybutyryl|CoA dehydrogenase [EC:1.1.1.157]	0.300769	CD90_5.Bin26	Bacteria	Bacillota|A	Clostridia	Lachnospirales	Lachnospiraceae	SFDP01
RD25_6.Bin110|A56RD_158801_7	K00074	paaH, hbd, fa.B, mm.B; 3_hydroxybutyryl|CoA dehydrogenase [EC:1.1.1.157]	0.299436	RD25_6.Bin110	Bacteria	Pseudomonadota	Gammaproteobacteria	Burkholderiales	Burkholderiaceae	Ottowia
RD1_7.Bin5|A88RD_42437_13	K00074	paaH, hbd, fa.B, mm.B; 3_hydroxybutyryl|CoA dehydrogenase [EC:1.1.1.157]	0.288092	RD1_7.Bin5	Bacteria	Fusobacteriota	Fusobacteriia	Fusobacteriales	Fusobacteriaceae	Fusobacterium|C	Fusobacterium|C necrophorum
CD30_7.Bin23|CD30_7_47687_40	K00074	paaH, hbd, fa.B, mm.B; 3_hydroxybutyryl|CoA dehydrogenase [EC:1.1.1.157]	0.287682	CD30_7.Bin23	Bacteria	Bacillota|A	Clostridia	Lachnospirales	Lachnospiraceae	Eisenbergiella	Eisenbergiella massiliensis
ID90_2.Bin92|A10ID_2_27673_26	K00074	paaH, hbd, fa.B, mm.B; 3_hydroxybutyryl|CoA dehydrogenase [EC:1.1.1.157]	0.28458	ID90_2.Bin92	Bacteria	Bacillota|A	Clostridia	Peptostreptococcales	Anaerovoracaceae	UBA1191
RD25_2.Bin61|A52RD_5361_56	K00074	paaH, hbd, fa.B, mm.B; 3_hydroxybutyryl|CoA dehydrogenase [EC:1.1.1.157]	0.283468	RD25_2.Bin61	Bacteria	Bacillota|A	Clostridia	Lachnospirales	Lachnospiraceae	Stomatobaculum
ID90_4.Bin31|A17ID_2_285649_29	K00074	paaH, hbd, fa.B, mm.B; 3_hydroxybutyryl|CoA dehydrogenase [EC:1.1.1.157]	0.282136	ID90_4.Bin31	Bacteria	Bacillota|A	Clostridia	Peptostreptococcales	Anaerovoracaceae	UBA3738
CD30_1.Bin10|CD30_1_48049_6	K00074	paaH, hbd, fa.B, mm.B; 3_hydroxybutyryl|CoA dehydrogenase [EC:1.1.1.157]	0.280435	CD30_1.Bin10	Bacteria	Bacillota|A	Clostridia	Oscillospirales	Ruminococcaceae	Faecalibacterium
ID90_2.Bin88|A10ID_2_67245_56	K00074	paaH, hbd, fa.B, mm.B; 3_hydroxybutyryl|CoA dehydrogenase [EC:1.1.1.157]	0.277821	ID90_2.Bin88	Bacteria	Bacillota|A	Clostridia	Lachnospirales	Lachnospiraceae	Eubacterium_G
RD10_3.Bin16|A63RD_13203_49	K00074	paaH, hbd, fa.B, mm.B; 3_hydroxybutyryl|CoA dehydrogenase [EC:1.1.1.157]	0.269484	RD10_3.Bin16	Bacteria	Bacillota|A	Clostridia	Saccharofermentanales	Fastidiosipilaceae	JAAYOA01
CD30_3.Bin29|CD30_3_4546_53	K00074	paaH, hbd, fa.B, mm.B; 3_hydroxybutyryl|CoA dehydrogenase [EC:1.1.1.157]	0.26761	CD30_3.Bin29	Bacteria	Bacteroidota	Bacteroidia	Bacteroidales	Marinifilaceae	Butyricimonas	Butyricimonas virosa
CD90_3.Bin177|CD90_3_295405_18	K00074	paaH, hbd, fa.B, mm.B; 3_hydroxybutyryl|CoA dehydrogenase [EC:1.1.1.157]	0.264981	CD90_3.Bin177	Bacteria	Bacillota|A	Clostridia	Oscillospirales	Oscillospiraceae	CAG_83
RD25_10.Bin37|A67RD_210389_36	K00074	paaH, hbd, fa.B, mm.B; 3_hydroxybutyryl|CoA dehydrogenase [EC:1.1.1.157]	0.263217	RD25_10.Bin37	Bacteria	Bacillota|A	Clostridia	Peptostreptococcales	Anaerovoracaceae	RUG11894
RD25_11.Bin100|A73RD_7140_28	K00074	paaH, hbd, fa.B, mm.B; 3_hydroxybutyryl|CoA dehydrogenase [EC:1.1.1.157]	0.262519	RD25_11.Bin100	Bacteria	Bacteroidota	Bacteroidia	Bacteroidales	UBA932	Bact_11	Bact_11 sp002309795
RD90_10.Bin1|A30RD_67257_58	K00074	paaH, hbd, fa.B, mm.B; 3_hydroxybutyryl|CoA dehydrogenase [EC:1.1.1.157]	0.261989	RD90_10.Bin1	Bacteria	Bacillota|A	Clostridia	Peptostreptococcales	Anaerovoracaceae	RUG13615	RUG13615 sp902790905
CD30_2.Bin7|CD30_2_134623_103	K00074	paaH, hbd, fa.B, mm.B; 3_hydroxybutyryl|CoA dehydrogenase [EC:1.1.1.157]	0.259233	CD30_2.Bin7	Bacteria	Bacillota	Bacilli	Erysipelotrichales	Erysipelotrichaceae	Faecalicoccus	Faecalicoccus pleomorphus
RD25_4.Bin68|A54RD_176477_13	K00074	paaH, hbd, fa.B, mm.B; 3_hydroxybutyryl|CoA dehydrogenase [EC:1.1.1.157]	0.255726	RD25_4.Bin68	Bacteria	Bacillota|A	Clostridia	Peptostreptococcales	Anaerovoracaceae	RUG754	RUG754 sp900315895
ID90_1.Bin90|A6ID_2_168333_2	K00074	paaH, hbd, fa.B, mm.B; 3_hydroxybutyryl|CoA dehydrogenase [EC:1.1.1.157]	0.255405	ID90_1.Bin90	Bacteria	Bacillota|A	Clostridia	Peptostreptococcales	Anaerovoracaceae
RD90_5.Bin24|A17RD_295170_3	K00074	paaH, hbd, fa.B, mm.B; 3_hydroxybutyryl|CoA dehydrogenase [EC:1.1.1.157]	0.246103	RD90_5.Bin24	Bacteria	Bacillota|A	Clostridia	Oscillospirales	Oscillospiraceae	Evtepia
CD30_2.Bin61|CD30_2_100996_32	K00074	paaH, hbd, fa.B, mm.B; 3_hydroxybutyryl|CoA dehydrogenase [EC:1.1.1.157]	0.245404	CD30_2.Bin61	Bacteria	Bacillota|A	Clostridia|A	Christensenellales	CAG_138	UBA1685	UBA1685 sp002320595
RD25_6.Bin53|A56RD_110876_30	K00074	paaH, hbd, fa.B, mm.B; 3_hydroxybutyryl|CoA dehydrogenase [EC:1.1.1.157]	0.223161	RD25_6.Bin53	Bacteria	Bacteroidota	Bacteroidia	Bacteroidales	WCHB1_69	F23_D06
ID90_4.Bin5|A17ID_2_42344_3	K00074	paaH, hbd, fa.B, mm.B; 3_hydroxybutyryl|CoA dehydrogenase [EC:1.1.1.157]	0.221871	ID90_4.Bin5	Bacteria	Bacillota|A	Clostridia	Lachnospirales	Lachnospiraceae	Anaerobutyricum
CD10_2.Bin13|CD10_2_3137_64	K00074	paaH, hbd, fa.B, mm.B; 3_hydroxybutyryl|CoA dehydrogenase [EC:1.1.1.157]	0.221309	CD10_2.Bin13	Bacteria	Bacillota|A	Clostridia	Lachnospirales	Lachnospiraceae	Enterocloster	Enterocloster clostridioformis|A
RD30_1.Bin2|A34RD_139283_100	K00074	paaH, hbd, fa.B, mm.B; 3_hydroxybutyryl|CoA dehydrogenase [EC:1.1.1.157]	0.221285	RD30_1.Bin2	Bacteria	Bacillota|A	Clostridia	Lachnospirales	Lachnospiraceae	Pseudobutyrivibrio
RD90_6.Bin38|A21RD_54934_36	K00074	paaH, hbd, fa.B, mm.B; 3_hydroxybutyryl|CoA dehydrogenase [EC:1.1.1.157]	0.218536	RD90_6.Bin38	Bacteria	Bacteroidota	Bacteroidia	Bacteroidales	P3	UBA1711	UBA1711 sp900316235
CD90_5.Bin68|CD90_5_215982_80	K00074	paaH, hbd, fa.B, mm.B; 3_hydroxybutyryl|CoA dehydrogenase [EC:1.1.1.157]	0.217861	CD90_5.Bin68	Bacteria	Bacillota|A	Clostridia	Lachnospirales	Lachnospiraceae	CHKCI001
ID25_5.Bin62|A66ID_108490_67	K00074	paaH, hbd, fa.B, mm.B; 3_hydroxybutyryl|CoA dehydrogenase [EC:1.1.1.157]	0.217615	ID25_5.Bin62	Bacteria	Bacillota|A	Clostridia	Lachnospirales	Lachnospiraceae	UBA2912
RD90_10.Bin70|A30RD_36452_50	K00074	paaH, hbd, fa.B, mm.B; 3_hydroxybutyryl|CoA dehydrogenase [EC:1.1.1.157]	0.214373	RD90_10.Bin70	Bacteria	Bacillota|A	Clostridia	Peptostreptococcales	Anaerovoracaceae	RUG754
RD90_7.Bin105|A22RD_88026_95	K00074	paaH, hbd, fa.B, mm.B; 3_hydroxybutyryl|CoA dehydrogenase [EC:1.1.1.157]	0.212351	RD90_7.Bin105	Bacteria	Bacillota|A	Clostridia	Lachnospirales	Lachnospiraceae	CAG_791
RD10_4.Bin58|A64RD_93829_50	K00074	paaH, hbd, fa.B, mm.B; 3_hydroxybutyryl|CoA dehydrogenase [EC:1.1.1.157]	0.206446	RD10_4.Bin58	Bacteria	Bacillota|A	Clostridia	Oscillospirales	Oscillospiraceae	Flavonifractor	Flavonifractor sp900549795
CD30_3.Bin21|CD30_3_25184_245	K00074	paaH, hbd, fa.B, mm.B; 3_hydroxybutyryl|CoA dehydrogenase [EC:1.1.1.157]	0.205073	CD30_3.Bin21	Bacteria	Bacillota|A	Clostridia	Peptostreptococcales	Anaerovoracaceae	UBA1191
RD30_4.Bin98|A41RD_75470_19	K00074	paaH, hbd, fa.B, mm.B; 3_hydroxybutyryl|CoA dehydrogenase [EC:1.1.1.157]	0.200528	RD30_4.Bin98	Bacteria	Bacteroidota	Bacteroidia	Bacteroidales	WCHB1_69	F23_D06	F23_D06 sp900315705
ID90_5.Bin50|A23ID_2_14458_41	K00074	paaH, hbd, fa.B, mm.B; 3_hydroxybutyryl|CoA dehydrogenase [EC:1.1.1.157]	0.199084	ID90_5.Bin50	Bacteria	Bacillota|A	Clostridia	Lachnospirales	Lachnospiraceae	Eubacterium_H
RD10_8.Bin87|A72RD_83977_39	K00074	paaH, hbd, fa.B, mm.B; 3_hydroxybutyryl|CoA dehydrogenase [EC:1.1.1.157]	0.198145	RD10_8.Bin87	Bacteria	Bacillota|A	Clostridia	Lachnospirales	Lachnospiraceae	CAG_791
RD30_1.Bin22|A34RD_185327_14	K00074	paaH, hbd, fa.B, mm.B; 3_hydroxybutyryl|CoA dehydrogenase [EC:1.1.1.157]	0.193612	RD30_1.Bin22	Bacteria	Bacillota|A	Clostridia	Oscillospirales	Oscillospiraceae	Intestinimonas	Intestinimonas massiliensis
CD30_5.Bin46|CD30_5_18103_25	K00074	paaH, hbd, fa.B, mm.B; 3_hydroxybutyryl|CoA dehydrogenase [EC:1.1.1.157]	0.192627	CD30_5.Bin46	Bacteria	Bacillota|A	Clostridia	Lachnospirales	Lachnospiraceae	2鏈?4鏃?
RD10_8.Bin39|A72RD_71369_34	K00074	paaH, hbd, fa.B, mm.B; 3_hydroxybutyryl|CoA dehydrogenase [EC:1.1.1.157]	0.191089	RD10_8.Bin39	Bacteria	Bacillota|A	Clostridia	Lachnospirales	Lachnospiraceae	UBA1712
CD25_1.Bin61|CD25_1_100124_60	K00074	paaH, hbd, fa.B, mm.B; 3_hydroxybutyryl|CoA dehydrogenase [EC:1.1.1.157]	0.187863	CD25_1.Bin61	Bacteria	Desulfobacterota	Desulfovibrionia	Desulfovibrionales	Desulfovibrionaceae	Bilophila	Bilophila wadsworthia
CD25_3.Bin42|CD25_3_56593_74	K00074	paaH, hbd, fa.B, mm.B; 3_hydroxybutyryl|CoA dehydrogenase [EC:1.1.1.157]	0.187564	CD25_3.Bin42	Bacteria	Bacillota	Bacilli	Erysipelotrichales	Erysipelotrichaceae	Clostridium|AQ	Clostridium|AQ innocuum
CD90_8.Bin101|CD90_8_86225_16	K00074	paaH, hbd, fa.B, mm.B; 3_hydroxybutyryl|CoA dehydrogenase [EC:1.1.1.157]	0.186302	CD90_8.Bin101	Bacteria	Bacillota|A	Clostridia	Lachnospirales	Lachnospiraceae	CAG_81
ID25_5.Bin37|A66ID_54896_5	K00074	paaH, hbd, fa.B, mm.B; 3_hydroxybutyryl|CoA dehydrogenase [EC:1.1.1.157]	0.185505	ID25_5.Bin37	Bacteria	Bacillota|A	Clostridia	Peptostreptococcales	Anaerovoracaceae	UBA1191	UBA1191 sp902795135
RD25_8.Bin51|A58RD_218926_4	K00074	paaH, hbd, fa.B, mm.B; 3_hydroxybutyryl|CoA dehydrogenase [EC:1.1.1.157]	0.182404	RD25_8.Bin51	Bacteria	Bacteroidota	Bacteroidia	Bacteroidales	Muribaculaceae	Sodaliphilus
RD90_6.Bin12|A21RD_145826_41	K00074	paaH, hbd, fa.B, mm.B; 3_hydroxybutyryl|CoA dehydrogenase [EC:1.1.1.157]	0.18145	RD90_6.Bin12	Bacteria	Bacillota|A	Clostridia	Lachnospirales	Lachnospiraceae	CAG_194
RD30_11.Bin89|A49RD_317249_6	K00074	paaH, hbd, fa.B, mm.B; 3_hydroxybutyryl|CoA dehydrogenase [EC:1.1.1.157]	0.172997	RD30_11.Bin89	Bacteria	Bacillota|A	Clostridia	Lachnospirales	Lachnospiraceae	Stomatobaculum
RD10_4.Bin58|A64RD_44813_7	K00074	paaH, hbd, fa.B, mm.B; 3_hydroxybutyryl|CoA dehydrogenase [EC:1.1.1.157]	0.171914	RD10_4.Bin58	Bacteria	Bacillota|A	Clostridia	Oscillospirales	Oscillospiraceae	Flavonifractor	Flavonifractor sp900549795
RD30_11.Bin89|A49RD_317249_13	K00074	paaH, hbd, fa.B, mm.B; 3_hydroxybutyryl|CoA dehydrogenase [EC:1.1.1.157]	0.170965	RD30_11.Bin89	Bacteria	Bacillota|A	Clostridia	Lachnospirales	Lachnospiraceae	Stomatobaculum
RD30_4.Bin18|A41RD_297797_82	K00074	paaH, hbd, fa.B, mm.B; 3_hydroxybutyryl|CoA dehydrogenase [EC:1.1.1.157]	0.168131	RD30_4.Bin18	Bacteria	Bacteroidota	Bacteroidia	Bacteroidales	BM520
RD30_12.Bin113|A50RD_174562_4	K00074	paaH, hbd, fa.B, mm.B; 3_hydroxybutyryl|CoA dehydrogenase [EC:1.1.1.157]	0.1679	RD30_12.Bin113	Bacteria	Bacillota|A	Clostridia	Lachnospirales	Lachnospiraceae	UBA2868
RD30_11.Bin89|A49RD_415861_8	K00074	paaH, hbd, fa.B, mm.B; 3_hydroxybutyryl|CoA dehydrogenase [EC:1.1.1.157]	0.16758	RD30_11.Bin89	Bacteria	Bacillota|A	Clostridia	Lachnospirales	Lachnospiraceae	Stomatobaculum
RD30_9.Bin64|A47RD_169562_4	K00074	paaH, hbd, fa.B, mm.B; 3_hydroxybutyryl|CoA dehydrogenase [EC:1.1.1.157]	0.166858	RD30_9.Bin64	Bacteria	Bacillota|A	Clostridia	Lachnospirales	Lachnospiraceae
RD25_6.Bin27|A56RD_206219_70	K00074	paaH, hbd, fa.B, mm.B; 3_hydroxybutyryl|CoA dehydrogenase [EC:1.1.1.157]	0.165172	RD25_6.Bin27	Bacteria	Bacteroidota	Bacteroidia	Bacteroidales	WCHB1_69	F23_D06
CD90_5.Bin179|CD90_5_143855_26	K00074	paaH, hbd, fa.B, mm.B; 3_hydroxybutyryl|CoA dehydrogenase [EC:1.1.1.157]	0.162967	CD90_5.Bin179	Bacteria	Bacillota|A	Clostridia	Lachnospirales	Lachnospiraceae	CAG_603
CD25_3.Bin48|CD25_3_52717_36	K00074	paaH, hbd, fa.B, mm.B; 3_hydroxybutyryl|CoA dehydrogenase [EC:1.1.1.157]	0.160377	CD25_3.Bin48	Bacteria	Bacillota|A	Clostridia	Oscillospirales	Oscillospiraceae
CD90_7.Bin115|CD90_7_111564_24	K00074	paaH, hbd, fa.B, mm.B; 3_hydroxybutyryl|CoA dehydrogenase [EC:1.1.1.157]	0.158509	CD90_7.Bin115	Bacteria	Bacillota|A	Clostridia	Oscillospirales	Oscillospiraceae	NK3B98
RD25_4.Bin68|A54RD_216822_14	K00074	paaH, hbd, fa.B, mm.B; 3_hydroxybutyryl|CoA dehydrogenase [EC:1.1.1.157]	0.157437	RD25_4.Bin68	Bacteria	Bacillota|A	Clostridia	Peptostreptococcales	Anaerovoracaceae	RUG754	RUG754 sp900315895
RD25_4.Bin68|A54RD_216822_15	K00074	paaH, hbd, fa.B, mm.B; 3_hydroxybutyryl|CoA dehydrogenase [EC:1.1.1.157]	0.152489	RD25_4.Bin68	Bacteria	Bacillota|A	Clostridia	Peptostreptococcales	Anaerovoracaceae	RUG754	RUG754 sp900315895
ID10_4.Bin2|A64ID_4610_46	K00074	paaH, hbd, fa.B, mm.B; 3_hydroxybutyryl|CoA dehydrogenase [EC:1.1.1.157]	0.151419	ID10_4.Bin2	Bacteria	Bacillota|A	Clostridia	Clostridiales	Clostridiaceae	Clostridium_X	Clostridium_X cadaveris
ID90_6.Bin9|A30ID_2_5779_9	K00074	paaH, hbd, fa.B, mm.B; 3_hydroxybutyryl|CoA dehydrogenase [EC:1.1.1.157]	0.151218	ID90_6.Bin9	Bacteria	Actinobacteriota	Coriobacteriia	Coriobacteriales	Atopobiaceae
CD90_8.Bin76|CD90_8_55344_173	K00074	paaH, hbd, fa.B, mm.B; 3_hydroxybutyryl|CoA dehydrogenase [EC:1.1.1.157]	0.150668	CD90_8.Bin76	Bacteria	Bacillota|A	Clostridia	Lachnospirales	Lachnospiraceae	CAG_127
CD90_1.Bin46|CD90_1_258735_27	K00074	paaH, hbd, fa.B, mm.B; 3_hydroxybutyryl|CoA dehydrogenase [EC:1.1.1.157]	0.14916	CD90_1.Bin46	Bacteria	Bacillota|A	Clostridia	Oscillospirales	Oscillospiraceae	CAG_83	CAG_83 sp003487665
CD90_3.Bin133|CD90_3_276823_14	K00074	paaH, hbd, fa.B, mm.B; 3_hydroxybutyryl|CoA dehydrogenase [EC:1.1.1.157]	0.147478	CD90_3.Bin133	Bacteria	Bacillota|A	Clostridia	Lachnospirales	Lachnospiraceae
RD30_1.Bin46|A34RD_146254_27	K00074	paaH, hbd, fa.B, mm.B; 3_hydroxybutyryl|CoA dehydrogenase [EC:1.1.1.157]	0.146531	RD30_1.Bin46	Bacteria	Bacteroidota	Bacteroidia	Bacteroidales	WCHB1_69	F23_D06
ID90_4.Bin59|A17ID_2_83651_54	K00074	paaH, hbd, fa.B, mm.B; 3_hydroxybutyryl|CoA dehydrogenase [EC:1.1.1.157]	0.146054	ID90_4.Bin59	Bacteria	Bacillota|A	Clostridia	Peptostreptococcales	Anaerovoracaceae	UBA1191
RD90_7.Bin34|A22RD_14269_11	K00074	paaH, hbd, fa.B, mm.B; 3_hydroxybutyryl|CoA dehydrogenase [EC:1.1.1.157]	0.145553	RD90_7.Bin34	Bacteria	Bacillota|A	Clostridia	Peptostreptococcales	Anaerovoracaceae	RUG754	RUG754 sp902780845
RD90_4.Bin28|A15RD_115330_28	K00074	paaH, hbd, fa.B, mm.B; 3_hydroxybutyryl|CoA dehydrogenase [EC:1.1.1.157]	0.143939	RD90_4.Bin28	Bacteria	Bacillota|A	Clostridia	Lachnospirales	Lachnospiraceae	UBA1066|A
RD30_9.Bin83|A47RD_157261_16	K00074	paaH, hbd, fa.B, mm.B; 3_hydroxybutyryl|CoA dehydrogenase [EC:1.1.1.157]	0.142341	RD30_9.Bin83	Bacteria	Bacillota|A	Clostridia	Peptostreptococcales	Anaerovoracaceae	RUG11214
RD30_12.Bin145|A50RD_55499_21	K00074	paaH, hbd, fa.B, mm.B; 3_hydroxybutyryl|CoA dehydrogenase [EC:1.1.1.157]	0.142053	RD30_12.Bin145	Bacteria	Bacillota|A	Clostridia	Lachnospirales	Lachnospiraceae	Stomatobaculum
CD30_4.Bin31|CD30_4_256535_10	K00074	paaH, hbd, fa.B, mm.B; 3_hydroxybutyryl|CoA dehydrogenase [EC:1.1.1.157]	0.1413	CD30_4.Bin31	Bacteria	Bacillota|A	Clostridia	Oscillospirales	Acutalibacteraceae	Anaeromassilibacillus	Anaeromassilibacillus sp002159845
RD90_11.Bin14|A33RD_16977_7	K00074	paaH, hbd, fa.B, mm.B; 3_hydroxybutyryl|CoA dehydrogenase [EC:1.1.1.157]	0.139786	RD90_11.Bin14	Bacteria	Bacillota|A	Clostridia	Peptostreptococcales	Anaerovoracaceae	Eubacterium|A	Eubacterium|A sp000688015
CD90_7.Bin16|CD90_7_239568_286	K00074	paaH, hbd, fa.B, mm.B; 3_hydroxybutyryl|CoA dehydrogenase [EC:1.1.1.157]	0.137143	CD90_7.Bin16	Bacteria	Bacillota|A	Clostridia	Peptostreptococcales	Anaerovoracaceae	UBA1191
CD90_6.Bin66|CD90_6_233846_30	K00074	paaH, hbd, fa.B, mm.B; 3_hydroxybutyryl|CoA dehydrogenase [EC:1.1.1.157]	0.137087	CD90_6.Bin66	Bacteria	Bacillota|A	Clostridia	Peptostreptococcales	Anaerovoracaceae	Emergencia
RD30_10.Bin92|A48RD_23461_188	K00074	paaH, hbd, fa.B, mm.B; 3_hydroxybutyryl|CoA dehydrogenase [EC:1.1.1.157]	0.136683	RD30_10.Bin92	Bacteria	Bacillota|A	Clostridia	Peptostreptococcales	Anaerovoracaceae
RD30_10.Bin92|A48RD_412104_6	K00074	paaH, hbd, fa.B, mm.B; 3_hydroxybutyryl|CoA dehydrogenase [EC:1.1.1.157]	0.136654	RD30_10.Bin92	Bacteria	Bacillota|A	Clostridia	Peptostreptococcales	Anaerovoracaceae
CD30_5.Bin70|CD30_5_115037_18	K00074	paaH, hbd, fa.B, mm.B; 3_hydroxybutyryl|CoA dehydrogenase [EC:1.1.1.157]	0.134242	CD30_5.Bin70	Bacteria	Bacillota|A	Clostridia	Lachnospirales	Lachnospiraceae	Eisenbergiella	Eisenbergiella sp900539715
CD25_4.Bin28|CD25_4_22439_47	K00074	paaH, hbd, fa.B, mm.B; 3_hydroxybutyryl|CoA dehydrogenase [EC:1.1.1.157]	0.132554	CD25_4.Bin28	Bacteria	Bacillota|A	Clostridia	Lachnospirales	Lachnospiraceae	Anaerostipes	Anaerostipes hadrus
ID90_4.Bin79|A17ID_2_132920_37	K00074	paaH, hbd, fa.B, mm.B; 3_hydroxybutyryl|CoA dehydrogenase [EC:1.1.1.157]	0.132078	ID90_4.Bin79	Bacteria	Bacillota|A	Clostridia	Oscillospirales	Oscillospiraceae	Dysosmobacter
RD10_1.Bin51|A60RD_33317_6	K00074	paaH, hbd, fa.B, mm.B; 3_hydroxybutyryl|CoA dehydrogenase [EC:1.1.1.157]	0.130409	RD10_1.Bin51	Bacteria	Bacillota|A	Clostridia	Oscillospirales	Oscillospiraceae
CD90_10.Bin102|CD90_10_23510_65	K00074	paaH, hbd, fa.B, mm.B; 3_hydroxybutyryl|CoA dehydrogenase [EC:1.1.1.157]	0.129292	CD90_10.Bin102	Bacteria	Bacillota|A	Clostridia	Lachnospirales	Lachnospiraceae	RUG115	RUG115 sp900066395
RD10_10.Bin103|A75RD_33634_21	K00074	paaH, hbd, fa.B, mm.B; 3_hydroxybutyryl|CoA dehydrogenase [EC:1.1.1.157]	0.129096	RD10_10.Bin103	Bacteria	Bacillota|A	Clostridia	Lachnospirales	Lachnospiraceae
RD25_11.Bin49|A73RD_87193_17	K00074	paaH, hbd, fa.B, mm.B; 3_hydroxybutyryl|CoA dehydrogenase [EC:1.1.1.157]	0.128694	RD25_11.Bin49	Bacteria	Bacteroidota	Bacteroidia	Bacteroidales	WCHB1_69	UBA1195	UBA1195 sp002309855
ID90_6.Bin68|A30ID_2_40164_105	K00074	paaH, hbd, fa.B, mm.B; 3_hydroxybutyryl|CoA dehydrogenase [EC:1.1.1.157]	0.128523	ID90_6.Bin68	Bacteria	Bacillota	Bacilli	Erysipelotrichales	Erysipelotrichaceae	UBA4312	UBA4312 sp002394635
ID90_1.Bin58|A6ID_2_150004_111	K00074	paaH, hbd, fa.B, mm.B; 3_hydroxybutyryl|CoA dehydrogenase [EC:1.1.1.157]	0.128285	ID90_1.Bin58	Bacteria	Bacillota|A	Clostridia	Peptostreptococcales	Anaerovoracaceae
ID90_4.Bin73|A17ID_2_100882_35	K00074	paaH, hbd, fa.B, mm.B; 3_hydroxybutyryl|CoA dehydrogenase [EC:1.1.1.157]	0.128166	ID90_4.Bin73	Bacteria	Bacillota|A	Clostridia	Peptostreptococcales	Anaerovoracaceae	Eubacterium|A
RD90_8.Bin47|A23RD_44335_128	K00074	paaH, hbd, fa.B, mm.B; 3_hydroxybutyryl|CoA dehydrogenase [EC:1.1.1.157]	0.128054	RD90_8.Bin47	Bacteria	Bacillota|A	Clostridia	Lachnospirales	Lachnospiraceae	1XD8_76
CD30_5.Bin64|CD30_5_103785_57	K00074	paaH, hbd, fa.B, mm.B; 3_hydroxybutyryl|CoA dehydrogenase [EC:1.1.1.157]	0.127859	CD30_5.Bin64	Bacteria	Bacillota|A	Clostridia	Lachnospirales	Lachnospiraceae	CAG_81	CAG_81 sp000435795
RD90_10.Bin5|A30RD_93437_9	K00074	paaH, hbd, fa.B, mm.B; 3_hydroxybutyryl|CoA dehydrogenase [EC:1.1.1.157]	0.12755	RD90_10.Bin5	Bacteria	Bacillota|A	Clostridia	Lachnospirales	Lachnospiraceae	Eubacterium_H
CD90_5.Bin180|CD90_5_250629_149	K00074	paaH, hbd, fa.B, mm.B; 3_hydroxybutyryl|CoA dehydrogenase [EC:1.1.1.157]	0.127531	CD90_5.Bin180	Bacteria	Bacillota|A	Clostridia	Lachnospirales	Lachnospiraceae	CAG_95
RD90_4.Bin28|A15RD_74503_10	K00074	paaH, hbd, fa.B, mm.B; 3_hydroxybutyryl|CoA dehydrogenase [EC:1.1.1.157]	0.126931	RD90_4.Bin28	Bacteria	Bacillota|A	Clostridia	Lachnospirales	Lachnospiraceae	UBA1066|A
RD25_9.Bin94|A66RD_129300_61	K00074	paaH, hbd, fa.B, mm.B; 3_hydroxybutyryl|CoA dehydrogenase [EC:1.1.1.157]	0.12643	RD25_9.Bin94	Bacteria	Bacillota|A	Clostridia	Lachnospirales	Lachnospiraceae	Butyrivibrio
RD25_3.Bin108|A53RD_7685_200	K00074	paaH, hbd, fa.B, mm.B; 3_hydroxybutyryl|CoA dehydrogenase [EC:1.1.1.157]	0.125154	RD25_3.Bin108	Bacteria	Bacteroidota	Bacteroidia	Bacteroidales	Muribaculaceae	Sodaliphilus	Sodaliphilus sp900316835
RD90_10.Bin5|A30RD_41049_21	K00074	paaH, hbd, fa.B, mm.B; 3_hydroxybutyryl|CoA dehydrogenase [EC:1.1.1.157]	0.124233	RD90_10.Bin5	Bacteria	Bacillota|A	Clostridia	Lachnospirales	Lachnospiraceae	Eubacterium_H
ID90_2.Bin23|A10ID_2_159693_41	K00074	paaH, hbd, fa.B, mm.B; 3_hydroxybutyryl|CoA dehydrogenase [EC:1.1.1.157]	0.123157	ID90_2.Bin23	Bacteria	Bacillota|A	Clostridia	Peptostreptococcales	Anaerovoracaceae	Eubacterium|A
ID90_2.Bin99|A10ID_2_101884_10	K00074	paaH, hbd, fa.B, mm.B; 3_hydroxybutyryl|CoA dehydrogenase [EC:1.1.1.157]	0.122641	ID90_2.Bin99	Bacteria	Bacillota|A	Clostridia	Peptostreptococcales	Anaerovoracaceae	UBA1191
RD30_4.Bin3|A41RD_262100_10	K00074	paaH, hbd, fa.B, mm.B; 3_hydroxybutyryl|CoA dehydrogenase [EC:1.1.1.157]	0.120407	RD30_4.Bin3	Bacteria	Bacillota|A	Clostridia	Lachnospirales	Lachnospiraceae	Pseudobutyrivibrio
ID90_6.Bin60|A30ID_2_44545_68	K00074	paaH, hbd, fa.B, mm.B; 3_hydroxybutyryl|CoA dehydrogenase [EC:1.1.1.157]	0.116306	ID90_6.Bin60	Bacteria	Bacillota|A	Clostridia	Lachnospirales	Lachnospiraceae	Eubacterium_H
RD10_2.Bin15|A62RD_46791_71	K00074	paaH, hbd, fa.B, mm.B; 3_hydroxybutyryl|CoA dehydrogenase [EC:1.1.1.157]	0.115102	RD10_2.Bin15	Bacteria	Bacteroidota	Bacteroidia	Bacteroidales	Porphyromonadaceae	Porphyromonas
ID90_4.Bin73|A17ID_2_242279_28	K00074	paaH, hbd, fa.B, mm.B; 3_hydroxybutyryl|CoA dehydrogenase [EC:1.1.1.157]	0.114952	ID90_4.Bin73	Bacteria	Bacillota|A	Clostridia	Peptostreptococcales	Anaerovoracaceae	Eubacterium|A
RD10_10.Bin106|A75RD_182394_23	K00074	paaH, hbd, fa.B, mm.B; 3_hydroxybutyryl|CoA dehydrogenase [EC:1.1.1.157]	0.113536	RD10_10.Bin106	Bacteria	Bacillota|A	Clostridia	Lachnospirales	Lachnospiraceae	UBA6987	UBA6987 sp902793995
RD30_3.Bin24|A38RD_174641_64	K00074	paaH, hbd, fa.B, mm.B; 3_hydroxybutyryl|CoA dehydrogenase [EC:1.1.1.157]	0.111099	RD30_3.Bin24	Bacteria	Bacteroidota	Bacteroidia	Bacteroidales	WCHB1_69	F23_D06	F23_D06 sp002392325
CD90_7.Bin51|CD90_7_191872_31	K00074	paaH, hbd, fa.B, mm.B; 3_hydroxybutyryl|CoA dehydrogenase [EC:1.1.1.157]	0.110983	CD90_7.Bin51	Bacteria	Bacillota|A	Clostridia	Lachnospirales	Lachnospiraceae	COE1
RD30_12.Bin112|A50RD_79483_31	K00074	paaH, hbd, fa.B, mm.B; 3_hydroxybutyryl|CoA dehydrogenase [EC:1.1.1.157]	0.110844	RD30_12.Bin112	Bacteria	Bacillota|A	Clostridia	Lachnospirales	Lachnospiraceae	Eubacterium_Q
RD25_2.Bin93|A52RD_121188_93	K00074	paaH, hbd, fa.B, mm.B; 3_hydroxybutyryl|CoA dehydrogenase [EC:1.1.1.157]	0.11083	RD25_2.Bin93	Bacteria	Bacillota|A	Clostridia	Lachnospirales	Lachnospiraceae	UBA1712	UBA1712 sp902779505
RD30_3.Bin142|A38RD_145022_16	K00074	paaH, hbd, fa.B, mm.B; 3_hydroxybutyryl|CoA dehydrogenase [EC:1.1.1.157]	0.108508	RD30_3.Bin142	Bacteria	Bacillota|A	Clostridia	Lachnospirales	Lachnospiraceae	Eubacterium_G	Eubacterium_G sp002369135
RD90_10.Bin3|A30RD_40744_2	K00074	paaH, hbd, fa.B, mm.B; 3_hydroxybutyryl|CoA dehydrogenase [EC:1.1.1.157]	0.107911	RD90_10.Bin3	Bacteria	Bacillota|A	Clostridia	Lachnospirales	Lachnospiraceae	Stomatobaculum
RD10_8.Bin83|A72RD_16365_42	K00074	paaH, hbd, fa.B, mm.B; 3_hydroxybutyryl|CoA dehydrogenase [EC:1.1.1.157]	0.106891	RD10_8.Bin83	Bacteria	Bacillota|A	Clostridia	Tissierellales	Peptoniphilaceae	Ndongobacter
ID90_1.Bin58|A6ID_2_150004_17	K00074	paaH, hbd, fa.B, mm.B; 3_hydroxybutyryl|CoA dehydrogenase [EC:1.1.1.157]	0.106039	ID90_1.Bin58	Bacteria	Bacillota|A	Clostridia	Peptostreptococcales	Anaerovoracaceae
CD90_5.Bin49|CD90_5_127273_154	K00074	paaH, hbd, fa.B, mm.B; 3_hydroxybutyryl|CoA dehydrogenase [EC:1.1.1.157]	0.105042	CD90_5.Bin49	Bacteria	Bacillota|A	Clostridia	Lachnospirales	Lachnospiraceae	992a	992a sp001940245
RD90_5.Bin34|A17RD_131722_16	K00074	paaH, hbd, fa.B, mm.B; 3_hydroxybutyryl|CoA dehydrogenase [EC:1.1.1.157]	0.1049	RD90_5.Bin34	Bacteria	Bacillota|A	Clostridia	Lachnospirales	Lachnospiraceae	NK4A144
ID25_3.Bin8|A56ID_52031_83	K00074	paaH, hbd, fa.B, mm.B; 3_hydroxybutyryl|CoA dehydrogenase [EC:1.1.1.157]	0.104304	ID25_3.Bin8	Bacteria	Bacillota|A	Clostridia	Lachnospirales	Lachnospiraceae	CAG_791
RD10_2.Bin15|A62RD_22361_82	K00074	paaH, hbd, fa.B, mm.B; 3_hydroxybutyryl|CoA dehydrogenase [EC:1.1.1.157]	0.103636	RD10_2.Bin15	Bacteria	Bacteroidota	Bacteroidia	Bacteroidales	Porphyromonadaceae	Porphyromonas
RD90_10.Bin3|A30RD_75578_10	K00074	paaH, hbd, fa.B, mm.B; 3_hydroxybutyryl|CoA dehydrogenase [EC:1.1.1.157]	0.103338	RD90_10.Bin3	Bacteria	Bacillota|A	Clostridia	Lachnospirales	Lachnospiraceae	Stomatobaculum
RD30_3.Bin35|A38RD_120509_24	K00074	paaH, hbd, fa.B, mm.B; 3_hydroxybutyryl|CoA dehydrogenase [EC:1.1.1.157]	0.102531	RD30_3.Bin35	Bacteria	Bacillota|A	Clostridia	Peptostreptococcales	Anaerovoracaceae	RUG11894
RD90_5.Bin89|A17RD_216942_177	K00074	paaH, hbd, fa.B, mm.B; 3_hydroxybutyryl|CoA dehydrogenase [EC:1.1.1.157]	0.101741	RD90_5.Bin89	Bacteria	Bacillota|A	Clostridia	Lachnospirales	Lachnospiraceae	AC2028	AC2028 sp902761225
RD25_5.Bin17|A55RD_82320_14	K00074	paaH, hbd, fa.B, mm.B; 3_hydroxybutyryl|CoA dehydrogenase [EC:1.1.1.157]	0.101374	RD25_5.Bin17	Bacteria	Bacteroidota	Bacteroidia	Bacteroidales	P3	UBA1711	UBA1711 sp900319865
RD10_3.Bin40|A63RD_7549_26	K00074	paaH, hbd, fa.B, mm.B; 3_hydroxybutyryl|CoA dehydrogenase [EC:1.1.1.157]	0.10011	RD10_3.Bin40	Bacteria	Bacillota|A	Clostridia	Peptostreptococcales	Filifactoraceae	Filifactor
CD25_1.Bin31|CD25_1_30067_32	K00074	paaH, hbd, fa.B, mm.B; 3_hydroxybutyryl|CoA dehydrogenase [EC:1.1.1.157]	0.0980894	CD25_1.Bin31	Bacteria	Bacillota|A	Clostridia	Lachnospirales	Lachnospiraceae	Enterocloster	Enterocloster bolteae
CD90_1.Bin25|CD90_1_54605_14	K00074	paaH, hbd, fa.B, mm.B; 3_hydroxybutyryl|CoA dehydrogenase [EC:1.1.1.157]	0.097537	CD90_1.Bin25	Bacteria	Bacillota|A	Clostridia	Lachnospirales	Lachnospiraceae	CAG_81
ID10_4.Bin2|A64ID_3667_49	K00074	paaH, hbd, fa.B, mm.B; 3_hydroxybutyryl|CoA dehydrogenase [EC:1.1.1.157]	0.0969367	ID10_4.Bin2	Bacteria	Bacillota|A	Clostridia	Clostridiales	Clostridiaceae	Clostridium_X	Clostridium_X cadaveris
RD10_6.Bin4|A70RD_69350_103	K00074	paaH, hbd, fa.B, mm.B; 3_hydroxybutyryl|CoA dehydrogenase [EC:1.1.1.157]	0.0934946	RD10_6.Bin4	Bacteria	Bacillota|A	Clostridia	Tissierellales	Peptoniphilaceae	JAAYEL01
ID90_2.Bin23|A10ID_2_43162_33	K00074	paaH, hbd, fa.B, mm.B; 3_hydroxybutyryl|CoA dehydrogenase [EC:1.1.1.157]	0.0934901	ID90_2.Bin23	Bacteria	Bacillota|A	Clostridia	Peptostreptococcales	Anaerovoracaceae	Eubacterium|A
CD90_6.Bin69|CD90_6_55485_45	K00074	paaH, hbd, fa.B, mm.B; 3_hydroxybutyryl|CoA dehydrogenase [EC:1.1.1.157]	0.0929197	CD90_6.Bin69	Bacteria	Bacillota|A	Clostridia	Lachnospirales	Lachnospiraceae	Clostridium_Q
CD90_5.Bin57|CD90_5_348376_12	K00074	paaH, hbd, fa.B, mm.B; 3_hydroxybutyryl|CoA dehydrogenase [EC:1.1.1.157]	0.0927759	CD90_5.Bin57	Bacteria	Bacillota|A	Clostridia	Lachnospirales	Lachnospiraceae	COE1
CD30_1.Bin28|CD30_1_54679_21	K00074	paaH, hbd, fa.B, mm.B; 3_hydroxybutyryl|CoA dehydrogenase [EC:1.1.1.157]	0.0923087	CD30_1.Bin28	Bacteria	Bacillota|A	Clostridia	Lachnospirales	Lachnospiraceae	CAG_81
ID90_4.Bin73|A17ID_2_170228_21	K00074	paaH, hbd, fa.B, mm.B; 3_hydroxybutyryl|CoA dehydrogenase [EC:1.1.1.157]	0.0918688	ID90_4.Bin73	Bacteria	Bacillota|A	Clostridia	Peptostreptococcales	Anaerovoracaceae	Eubacterium|A
RD10_7.Bin12|A71RD_62399_29	K00074	paaH, hbd, fa.B, mm.B; 3_hydroxybutyryl|CoA dehydrogenase [EC:1.1.1.157]	0.0916251	RD10_7.Bin12	Bacteria	Pseudomonadota	Gammaproteobacteria	Burkholderiales	Burkholderiaceae	Brachymonas
RD90_10.Bin3|A30RD_62477_14	K00074	paaH, hbd, fa.B, mm.B; 3_hydroxybutyryl|CoA dehydrogenase [EC:1.1.1.157]	0.0898681	RD90_10.Bin3	Bacteria	Bacillota|A	Clostridia	Lachnospirales	Lachnospiraceae	Stomatobaculum
RD30_9.Bin53|A47RD_251982_22	K00074	paaH, hbd, fa.B, mm.B; 3_hydroxybutyryl|CoA dehydrogenase [EC:1.1.1.157]	0.0892467	RD30_9.Bin53	Bacteria	Bacillota|A	Clostridia	Lachnospirales
RD25_10.Bin88|A67RD_53454_64	K00074	paaH, hbd, fa.B, mm.B; 3_hydroxybutyryl|CoA dehydrogenase [EC:1.1.1.157]	0.0887146	RD25_10.Bin88	Bacteria	Bacillota|A	Clostridia	Lachnospirales	Lachnospiraceae	NK4A136
RD90_6.Bin73|A21RD_106668_148	K00074	paaH, hbd, fa.B, mm.B; 3_hydroxybutyryl|CoA dehydrogenase [EC:1.1.1.157]	0.0876788	RD90_6.Bin73	Bacteria	Bacillota|A	Clostridia	Lachnospirales	Lachnospiraceae	XBD2001	XBD2001 sp900116395
CD30_4.Bin34|CD30_4_73384_53	K00074	paaH, hbd, fa.B, mm.B; 3_hydroxybutyryl|CoA dehydrogenase [EC:1.1.1.157]	0.0874857	CD30_4.Bin34	Bacteria	Bacillota|A	Clostridia	Peptostreptococcales	Anaerovoracaceae	CAG_145	CAG_145 sp900542295
CD90_1.Bin130|CD90_1_221713_35	K00074	paaH, hbd, fa.B, mm.B; 3_hydroxybutyryl|CoA dehydrogenase [EC:1.1.1.157]	0.0871792	CD90_1.Bin130	Bacteria	Bacillota|A	Clostridia	Lachnospirales	Lachnospiraceae	UBA1066	UBA1066 sp900314565
RD90_3.Bin88|A10RD_188699_28	K00074	paaH, hbd, fa.B, mm.B; 3_hydroxybutyryl|CoA dehydrogenase [EC:1.1.1.157]	0.0860189	RD90_3.Bin88	Bacteria	Bacillota|A	Clostridia	Lachnospirales	Lachnospiraceae	CAG_791
CD90_8.Bin123|CD90_8_102349_4	K00074	paaH, hbd, fa.B, mm.B; 3_hydroxybutyryl|CoA dehydrogenase [EC:1.1.1.157]	0.08586	CD90_8.Bin123	Bacteria	Bacillota|A	Clostridia	Lachnospirales	Lachnospiraceae	RUG115
CD90_2.Bin95|CD90_2_296288_2	K00074	paaH, hbd, fa.B, mm.B; 3_hydroxybutyryl|CoA dehydrogenase [EC:1.1.1.157]	0.0855827	CD90_2.Bin95	Bacteria	Bacillota|A	Clostridia	Lachnospirales	Lachnospiraceae	Eubacterium_H
ID90_6.Bin5|A30ID_2_29083_6	K00074	paaH, hbd, fa.B, mm.B; 3_hydroxybutyryl|CoA dehydrogenase [EC:1.1.1.157]	0.0847344	ID90_6.Bin5	Bacteria	Bacillota|A	Clostridia	Lachnospirales	Lachnospiraceae	Anaerobutyricum
RD90_5.Bin44|A17RD_371757_5	K00074	paaH, hbd, fa.B, mm.B; 3_hydroxybutyryl|CoA dehydrogenase [EC:1.1.1.157]	0.0840515	RD90_5.Bin44	Bacteria	Bacillota|A	Clostridia	Peptostreptococcales	Anaerovoracaceae
RD25_6.Bin106|A56RD_168623_15	K00074	paaH, hbd, fa.B, mm.B; 3_hydroxybutyryl|CoA dehydrogenase [EC:1.1.1.157]	0.0814907	RD25_6.Bin106	Bacteria	Bacillota|A	Clostridia	Lachnospirales	Lachnospiraceae
CD30_4.Bin35|CD30_4_254092_16	K00074	paaH, hbd, fa.B, mm.B; 3_hydroxybutyryl|CoA dehydrogenase [EC:1.1.1.157]	0.0810514	CD30_4.Bin35	Bacteria	Bacillota|A	Clostridia	Lachnospirales	Lachnospiraceae	CAG_81
RD25_2.Bin1|A52RD_49737_202	K00074	paaH, hbd, fa.B, mm.B; 3_hydroxybutyryl|CoA dehydrogenase [EC:1.1.1.157]	0.081022	RD25_2.Bin1	Bacteria	Bacillota|A	Clostridia	Oscillospirales	Oscillospiraceae	ER4
RD25_2.Bin104|A52RD_157552_23	K00074	paaH, hbd, fa.B, mm.B; 3_hydroxybutyryl|CoA dehydrogenase [EC:1.1.1.157]	0.0805837	RD25_2.Bin104	Bacteria	Bacillota|A	Clostridia	Lachnospirales	Lachnospiraceae	CAG_791	CAG_791 sp900313745
CD25_1.Bin46|CD25_1_55836_66	K00074	paaH, hbd, fa.B, mm.B; 3_hydroxybutyryl|CoA dehydrogenase [EC:1.1.1.157]	0.0803149	CD25_1.Bin46	Bacteria	Bacillota|A	Clostridia	Lachnospirales	Lachnospiraceae	CAG_81	CAG_81 sp900066785
RD25_7.Bin140|A57RD_226173_19	K00074	paaH, hbd, fa.B, mm.B; 3_hydroxybutyryl|CoA dehydrogenase [EC:1.1.1.157]	0.0767722	RD25_7.Bin140	Bacteria	Bacillota|A	Clostridia	Lachnospirales	Lachnospiraceae	Stomatobaculum
CD90_9.Bin86|CD90_9_249816_37	K00074	paaH, hbd, fa.B, mm.B; 3_hydroxybutyryl|CoA dehydrogenase [EC:1.1.1.157]	0.0733541	CD90_9.Bin86	Bacteria	Bacillota|A	Clostridia	Lachnospirales	Lachnospiraceae
RD25_10.Bin38|A67RD_260066_29	K00074	paaH, hbd, fa.B, mm.B; 3_hydroxybutyryl|CoA dehydrogenase [EC:1.1.1.157]	0.0723652	RD25_10.Bin38	Bacteria	Bacteroidota	Bacteroidia	Bacteroidales	WCHB1_69	UBA1756
ID30_1.Bin1|A37ID_41050_262	K00074	paaH, hbd, fa.B, mm.B; 3_hydroxybutyryl|CoA dehydrogenase [EC:1.1.1.157]	0.0715594	ID30_1.Bin1	Bacteria	Actinobacteriota	Actinomycetia	Mycobacteriales	Mycobacteriaceae	Corynebacterium
CD30_3.Bin5|CD30_3_37587_12	K00074	paaH, hbd, fa.B, mm.B; 3_hydroxybutyryl|CoA dehydrogenase [EC:1.1.1.157]	0.0703527	CD30_3.Bin5	Bacteria	Bacillota|A	Clostridia	Oscillospirales	Oscillospiraceae
CD30_4.Bin38|CD30_4_236616_19	K00074	paaH, hbd, fa.B, mm.B; 3_hydroxybutyryl|CoA dehydrogenase [EC:1.1.1.157]	0.069782	CD30_4.Bin38	Bacteria	Bacillota|A	Clostridia	Lachnospirales	Lachnospiraceae	CAG_95
RD30_3.Bin144|A38RD_109743_3	K00074	paaH, hbd, fa.B, mm.B; 3_hydroxybutyryl|CoA dehydrogenase [EC:1.1.1.157]	0.0678561	RD30_3.Bin144	Bacteria	Bacillota|A	Clostridia	Lachnospirales	Lachnospiraceae	Eubacterium_H	Eubacterium_H sp000702845
ID90_4.Bin82|A17ID_2_28058_12	K00074	paaH, hbd, fa.B, mm.B; 3_hydroxybutyryl|CoA dehydrogenase [EC:1.1.1.157]	0.0673407	ID90_4.Bin82	Bacteria	Bacillota|A	Clostridia	Peptostreptococcales	Anaerovoracaceae	RUG754	RUG754 sp902778565
RD30_10.Bin11|A48RD_310014_22	K00074	paaH, hbd, fa.B, mm.B; 3_hydroxybutyryl|CoA dehydrogenase [EC:1.1.1.157]	0.0663371	RD30_10.Bin11	Bacteria	Bacillota|A	Clostridia	Oscillospirales	Oscillospiraceae
RD90_11.Bin14|A33RD_88232_135	K00074	paaH, hbd, fa.B, mm.B; 3_hydroxybutyryl|CoA dehydrogenase [EC:1.1.1.157]	0.0650141	RD90_11.Bin14	Bacteria	Bacillota|A	Clostridia	Peptostreptococcales	Anaerovoracaceae	Eubacterium|A	Eubacterium|A sp000688015
CD25_1.Bin46|CD25_1_63753_15	K00074	paaH, hbd, fa.B, mm.B; 3_hydroxybutyryl|CoA dehydrogenase [EC:1.1.1.157]	0.0648078	CD25_1.Bin46	Bacteria	Bacillota|A	Clostridia	Lachnospirales	Lachnospiraceae	CAG_81	CAG_81 sp900066785
RD30_3.Bin66|A38RD_262336_2	K00074	paaH, hbd, fa.B, mm.B; 3_hydroxybutyryl|CoA dehydrogenase [EC:1.1.1.157]	0.0640298	RD30_3.Bin66	Bacteria	Bacteroidota	Bacteroidia	Bacteroidales	P3	UBA1711
CD10_1.Bin16|CD10_1_2854_18	K00074	paaH, hbd, fa.B, mm.B; 3_hydroxybutyryl|CoA dehydrogenase [EC:1.1.1.157]	0.0633919	CD10_1.Bin16	Bacteria	Bacillota|A	Clostridia	Oscillospirales	Butyricicoccaceae	Butyricicoccus	Butyricicoccus sp900547195
RD90_6.Bin11|A21RD_46231_5	K00074	paaH, hbd, fa.B, mm.B; 3_hydroxybutyryl|CoA dehydrogenase [EC:1.1.1.157]	0.061967	RD90_6.Bin11	Bacteria	Bacteroidota	Bacteroidia	Bacteroidales	Muribaculaceae	Sodaliphilus	Sodaliphilus sp002396085
RD25_3.Bin30|A53RD_344748_5	K00074	paaH, hbd, fa.B, mm.B; 3_hydroxybutyryl|CoA dehydrogenase [EC:1.1.1.157]	0.0618889	RD25_3.Bin30	Bacteria	Bacillota|A	Clostridia|A	Christensenellales	CAG_138	RUG472
CD30_4.Bin51|CD30_4_206094_21	K00074	paaH, hbd, fa.B, mm.B; 3_hydroxybutyryl|CoA dehydrogenase [EC:1.1.1.157]	0.0617622	CD30_4.Bin51	Bacteria	Bacillota|A	Clostridia	Lachnospirales	Lachnospiraceae	UBA3282
RD30_4.Bin95|A41RD_201595_70	K00074	paaH, hbd, fa.B, mm.B; 3_hydroxybutyryl|CoA dehydrogenase [EC:1.1.1.157]	0.06015	RD30_4.Bin95	Bacteria	Bacillota|A	Clostridia	Lachnospirales	Lachnospiraceae	UBA2868
RD25_6.Bin7|A56RD_12349_44	K00074	paaH, hbd, fa.B, mm.B; 3_hydroxybutyryl|CoA dehydrogenase [EC:1.1.1.157]	0.0601428	RD25_6.Bin7	Bacteria	Bacillota|A	Clostridia	Lachnospirales	Lachnospiraceae	UBA6987
RD90_8.Bin25|A23RD_20955_82	K00074	paaH, hbd, fa.B, mm.B; 3_hydroxybutyryl|CoA dehydrogenase [EC:1.1.1.157]	0.0590049	RD90_8.Bin25	Bacteria	Bacillota|A	Clostridia	Lachnospirales	Lachnospiraceae	Agathobacter	Agathobacter faecis
ID90_5.Bin39|A23ID_2_6922_3	K00074	paaH, hbd, fa.B, mm.B; 3_hydroxybutyryl|CoA dehydrogenase [EC:1.1.1.157]	0.0581704	ID90_5.Bin39	Bacteria	Bacillota|A	Clostridia	Eubacteriales	Eubacteriaceae	Eubacterium	Eubacterium maltosivorans
RD1_1.Bin44|A80RD_37223_34	K00074	paaH, hbd, fa.B, mm.B; 3_hydroxybutyryl|CoA dehydrogenase [EC:1.1.1.157]	0.0577234	RD1_1.Bin44	Bacteria	Bacillota	Bacilli	Lactobacillales	Aerococcaceae	WM01
CD90_5.Bin81|CD90_5_163351_100	K00074	paaH, hbd, fa.B, mm.B; 3_hydroxybutyryl|CoA dehydrogenase [EC:1.1.1.157]	0.0575352	CD90_5.Bin81	Bacteria	Bacillota|A	Clostridia	Lachnospirales	Lachnospiraceae	Eisenbergiella
CD90_3.Bin52|CD90_3_385580_8	K00074	paaH, hbd, fa.B, mm.B; 3_hydroxybutyryl|CoA dehydrogenase [EC:1.1.1.157]	0.0573535	CD90_3.Bin52	Bacteria	Bacillota|A	Clostridia	Lachnospirales	Lachnospiraceae	Faecalimonas
RD10_7.Bin52|A71RD_34995_8	K00074	paaH, hbd, fa.B, mm.B; 3_hydroxybutyryl|CoA dehydrogenase [EC:1.1.1.157]	0.056606	RD10_7.Bin52	Bacteria	Bacillota|A	Clostridia	Lachnospirales
CD90_9.Bin85|CD90_9_212554_5	K00074	paaH, hbd, fa.B, mm.B; 3_hydroxybutyryl|CoA dehydrogenase [EC:1.1.1.157]	0.056523	CD90_9.Bin85	Bacteria	Bacillota|A	Clostridia	Peptostreptococcales	Anaerovoracaceae
CD30_2.Bin46|CD30_2_90729_7	K00074	paaH, hbd, fa.B, mm.B; 3_hydroxybutyryl|CoA dehydrogenase [EC:1.1.1.157]	0.0564874	CD30_2.Bin46	Bacteria	Bacillota|A	Clostridia	Peptostreptococcales	Anaerovoracaceae	CAG_145	CAG_145 sp000435715
CD90_9.Bin134|CD90_9_159316_42	K00074	paaH, hbd, fa.B, mm.B; 3_hydroxybutyryl|CoA dehydrogenase [EC:1.1.1.157]	0.0560429	CD90_9.Bin134	Bacteria	Bacteroidota	Bacteroidia	Bacteroidales	Muribaculaceae	CAG_485	CAG_485 sp002491165
RD1_1.Bin44|A80RD_84294_55	K00074	paaH, hbd, fa.B, mm.B; 3_hydroxybutyryl|CoA dehydrogenase [EC:1.1.1.157]	0.0556779	RD1_1.Bin44	Bacteria	Bacillota	Bacilli	Lactobacillales	Aerococcaceae	WM01
ID1_2.Bin35|A83ID_46263_48	K00074	paaH, hbd, fa.B, mm.B; 3_hydroxybutyryl|CoA dehydrogenase [EC:1.1.1.157]	0.0551679	ID1_2.Bin35	Bacteria	Bacillota	Bacilli	Lactobacillales	Streptococcaceae	Streptococcus
CD90_9.Bin85|CD90_9_138496_4	K00074	paaH, hbd, fa.B, mm.B; 3_hydroxybutyryl|CoA dehydrogenase [EC:1.1.1.157]	0.054005	CD90_9.Bin85	Bacteria	Bacillota|A	Clostridia	Peptostreptococcales	Anaerovoracaceae
RD10_6.Bin6|A70RD_13914_21	K00074	paaH, hbd, fa.B, mm.B; 3_hydroxybutyryl|CoA dehydrogenase [EC:1.1.1.157]	0.0533722	RD10_6.Bin6	Bacteria	Bacillota	Bacilli	Erysipelotrichales	Erysipelotrichaceae	DUUI01
ID90_1.Bin5|A6ID_2_100276_4	K00074	paaH, hbd, fa.B, mm.B; 3_hydroxybutyryl|CoA dehydrogenase [EC:1.1.1.157]	0.0526591	ID90_1.Bin5	Bacteria	Bacillota|A	Clostridia	Lachnospirales	Lachnospiraceae	Anaerobutyricum
RD25_7.Bin140|A57RD_257450_155	K00074	paaH, hbd, fa.B, mm.B; 3_hydroxybutyryl|CoA dehydrogenase [EC:1.1.1.157]	0.0525234	RD25_7.Bin140	Bacteria	Bacillota|A	Clostridia	Lachnospirales	Lachnospiraceae	Stomatobaculum
CD90_1.Bin7|CD90_1_206386_6	K00074	paaH, hbd, fa.B, mm.B; 3_hydroxybutyryl|CoA dehydrogenase [EC:1.1.1.157]	0.0517328	CD90_1.Bin7	Bacteria	Bacillota|A	Clostridia	Lachnospirales	Lachnospiraceae	Eubacterium_F
RD30_8.Bin31|A45RD_161138_9	K00074	paaH, hbd, fa.B, mm.B; 3_hydroxybutyryl|CoA dehydrogenase [EC:1.1.1.157]	0.0492743	RD30_8.Bin31	Bacteria	Bacillota|A	Clostridia	Lachnospirales	Lachnospiraceae	CAG_791	CAG_791 sp900319245
ID90_5.Bin33|A23ID_2_64415_25	K00074	paaH, hbd, fa.B, mm.B; 3_hydroxybutyryl|CoA dehydrogenase [EC:1.1.1.157]	0.0486673	ID90_5.Bin33	Bacteria	Bacillota	Bacilli	Erysipelotrichales	Erysipelotrichaceae	Absicoccus	Absicoccus porci
RD90_5.Bin19|A17RD_209006_64	K00074	paaH, hbd, fa.B, mm.B; 3_hydroxybutyryl|CoA dehydrogenase [EC:1.1.1.157]	0.0473017	RD90_5.Bin19	Bacteria	Bacillota|A	Clostridia	Peptostreptococcales	Anaerovoracaceae	RUG14258
CD90_1.Bin103|CD90_1_135328_26	K00074	paaH, hbd, fa.B, mm.B; 3_hydroxybutyryl|CoA dehydrogenase [EC:1.1.1.157]	0.0471613	CD90_1.Bin103	Bacteria	Bacillota|A	Clostridia	Lachnospirales	Lachnospiraceae	CAG_510	CAG_510 sp000434615
RD30_9.Bin21|A47RD_119942_136	K00074	paaH, hbd, fa.B, mm.B; 3_hydroxybutyryl|CoA dehydrogenase [EC:1.1.1.157]	0.0467307	RD30_9.Bin21	Bacteria	Bacillota|A	Clostridia	Lachnospirales	Lachnospiraceae
RD90_5.Bin19|A17RD_86161_28	K00074	paaH, hbd, fa.B, mm.B; 3_hydroxybutyryl|CoA dehydrogenase [EC:1.1.1.157]	0.0465018	RD90_5.Bin19	Bacteria	Bacillota|A	Clostridia	Peptostreptococcales	Anaerovoracaceae	RUG14258
ID10_9.Bin5|A74ID_15281_21	K00074	paaH, hbd, fa.B, mm.B; 3_hydroxybutyryl|CoA dehydrogenase [EC:1.1.1.157]	0.0462456	ID10_9.Bin5	Bacteria	Actinobacteriota	Actinomycetia	Actinomycetales	Micrococcaceae	Rothia
RD30_12.Bin12|A50RD_86453_8	K00074	paaH, hbd, fa.B, mm.B; 3_hydroxybutyryl|CoA dehydrogenase [EC:1.1.1.157]	0.0448632	RD30_12.Bin12	Bacteria	Bacteroidota	Bacteroidia	Bacteroidales	P3	UBA1219	UBA1219 sp002309295
RD30_5.Bin44|A42RD_441650_3	K00074	paaH, hbd, fa.B, mm.B; 3_hydroxybutyryl|CoA dehydrogenase [EC:1.1.1.157]	0.0428928	RD30_5.Bin44	Bacteria	Bacillota|A	Clostridia	Lachnospirales	Lachnospiraceae	CAG_791
RD10_1.Bin50|A60RD_2573_1	K00074	paaH, hbd, fa.B, mm.B; 3_hydroxybutyryl|CoA dehydrogenase [EC:1.1.1.157]	0.0428637	RD10_1.Bin50	Bacteria	Bacillota|A	Clostridia	Saccharofermentanales	DTU023	SFGY01
CD30_2.Bin45|CD30_2_35960_6	K00074	paaH, hbd, fa.B, mm.B; 3_hydroxybutyryl|CoA dehydrogenase [EC:1.1.1.157]	0.0423008	CD30_2.Bin45	Bacteria	Bacillota|A	Clostridia	Oscillospirales	Butyricicoccaceae	Agathobaculum	Agathobaculum sp900291975
RD25_2.Bin83|A52RD_1991_4	K00074	paaH, hbd, fa.B, mm.B; 3_hydroxybutyryl|CoA dehydrogenase [EC:1.1.1.157]	0.0422092	RD25_2.Bin83	Bacteria	Bacillota|A	Clostridia	Lachnospirales	Lachnospiraceae	FD2005
RD90_4.Bin7|A15RD_175814_2	K00074	paaH, hbd, fa.B, mm.B; 3_hydroxybutyryl|CoA dehydrogenase [EC:1.1.1.157]	0.0418842	RD90_4.Bin7	Bacteria	Bacillota|A	Clostridia	Lachnospirales	Lachnospiraceae	UBA2912
RD25_3.Bin49|A53RD_261009_7	K00074	paaH, hbd, fa.B, mm.B; 3_hydroxybutyryl|CoA dehydrogenase [EC:1.1.1.157]	0.041876	RD25_3.Bin49	Bacteria	Bacillota|A	Clostridia	Lachnospirales	Lachnospiraceae	RUG306
RD90_5.Bin44|A17RD_218756_29	K00074	paaH, hbd, fa.B, mm.B; 3_hydroxybutyryl|CoA dehydrogenase [EC:1.1.1.157]	0.0411264	RD90_5.Bin44	Bacteria	Bacillota|A	Clostridia	Peptostreptococcales	Anaerovoracaceae
RD30_9.Bin53|A47RD_54959_7	K00074	paaH, hbd, fa.B, mm.B; 3_hydroxybutyryl|CoA dehydrogenase [EC:1.1.1.157]	0.0407484	RD30_9.Bin53	Bacteria	Bacillota|A	Clostridia	Lachnospirales
RD10_8.Bin49|A72RD_65751_74	K00074	paaH, hbd, fa.B, mm.B; 3_hydroxybutyryl|CoA dehydrogenase [EC:1.1.1.157]	0.0405737	RD10_8.Bin49	Bacteria	Bacillota|A	Clostridia	Lachnospirales	Lachnospiraceae	Acetatifactor
RD30_11.Bin135|A49RD_231686_53	K00074	paaH, hbd, fa.B, mm.B; 3_hydroxybutyryl|CoA dehydrogenase [EC:1.1.1.157]	0.040436	RD30_11.Bin135	Bacteria	Bacillota|A	Clostridia	Lachnospirales	Lachnospiraceae	NK4A144	NK4A144 sp000621405
RD25_6.Bin14|A56RD_160914_37	K00074	paaH, hbd, fa.B, mm.B; 3_hydroxybutyryl|CoA dehydrogenase [EC:1.1.1.157]	0.040156	RD25_6.Bin14	Bacteria	Bacillota|A	Clostridia	Lachnospirales	Lachnospiraceae	AC2028	AC2028 sp000702685
RD10_3.Bin56|A63RD_47234_48	K00074	paaH, hbd, fa.B, mm.B; 3_hydroxybutyryl|CoA dehydrogenase [EC:1.1.1.157]	0.0401057	RD10_3.Bin56	Bacteria	Bacillota|A	Clostridia	Peptostreptococcales	Filifactoraceae
RD10_7.Bin52|A71RD_44331_25	K00074	paaH, hbd, fa.B, mm.B; 3_hydroxybutyryl|CoA dehydrogenase [EC:1.1.1.157]	0.0389658	RD10_7.Bin52	Bacteria	Bacillota|A	Clostridia	Lachnospirales
CD30_4.Bin31|CD30_4_235434_2	K00074	paaH, hbd, fa.B, mm.B; 3_hydroxybutyryl|CoA dehydrogenase [EC:1.1.1.157]	0.0389318	CD30_4.Bin31	Bacteria	Bacillota|A	Clostridia	Oscillospirales	Acutalibacteraceae	Anaeromassilibacillus	Anaeromassilibacillus sp002159845
CD90_2.Bin121|CD90_2_366823_16	K00074	paaH, hbd, fa.B, mm.B; 3_hydroxybutyryl|CoA dehydrogenase [EC:1.1.1.157]	0.0386754	CD90_2.Bin121	Bacteria	Bacillota|A	Clostridia	Lachnospirales	Lachnospiraceae	Acetatifactor
RD30_5.Bin44|A42RD_66674_5	K00074	paaH, hbd, fa.B, mm.B; 3_hydroxybutyryl|CoA dehydrogenase [EC:1.1.1.157]	0.0383754	RD30_5.Bin44	Bacteria	Bacillota|A	Clostridia	Lachnospirales	Lachnospiraceae	CAG_791
ID90_4.Bin57|A17ID_2_209228_17	K00074	paaH, hbd, fa.B, mm.B; 3_hydroxybutyryl|CoA dehydrogenase [EC:1.1.1.157]	0.0381385	ID90_4.Bin57	Bacteria	Bacillota|A	Clostridia	Oscillospirales	Oscillospiraceae	Dysosmobacter
RD10_8.Bin38|A72RD_87386_3	K00074	paaH, hbd, fa.B, mm.B; 3_hydroxybutyryl|CoA dehydrogenase [EC:1.1.1.157]	0.0376326	RD10_8.Bin38	Bacteria	Bacillota|A	Clostridia	Lachnospirales	Lachnospiraceae	Blautia	Blautia coccoides
CD90_10.Bin66|CD90_10_278267_3	K00074	paaH, hbd, fa.B, mm.B; 3_hydroxybutyryl|CoA dehydrogenase [EC:1.1.1.157]	0.0367371	CD90_10.Bin66	Bacteria	Bacillota|A	Clostridia	Lachnospirales	Lachnospiraceae	Anaerobutyricum	Anaerobutyricum sp900754855
CD90_9.Bin17|CD90_9_211341_130	K00074	paaH, hbd, fa.B, mm.B; 3_hydroxybutyryl|CoA dehydrogenase [EC:1.1.1.157]	0.0364925	CD90_9.Bin17	Bacteria	Bacillota|A	Clostridia	Oscillospirales	Acutalibacteraceae	UBA1691	UBA1691 sp900544375
RD90_5.Bin19|A17RD_294833_1	K00074	paaH, hbd, fa.B, mm.B; 3_hydroxybutyryl|CoA dehydrogenase [EC:1.1.1.157]	0.0360012	RD90_5.Bin19	Bacteria	Bacillota|A	Clostridia	Peptostreptococcales	Anaerovoracaceae	RUG14258
RD30_9.Bin13|A47RD_12063_24	K00074	paaH, hbd, fa.B, mm.B; 3_hydroxybutyryl|CoA dehydrogenase [EC:1.1.1.157]	0.035937	RD30_9.Bin13	Bacteria	Bacillota|A	Clostridia	Lachnospirales	Lachnospiraceae	Eubacterium_Q
RD10_9.Bin72|A74RD_31975_57	K00074	paaH, hbd, fa.B, mm.B; 3_hydroxybutyryl|CoA dehydrogenase [EC:1.1.1.157]	0.035655	RD10_9.Bin72	Bacteria	Bacillota|A	Clostridia	Lachnospirales	Lachnospiraceae	UBA1258
CD90_7.Bin122|CD90_7_296781_7	K00074	paaH, hbd, fa.B, mm.B; 3_hydroxybutyryl|CoA dehydrogenase [EC:1.1.1.157]	0.0352605	CD90_7.Bin122	Bacteria	Bacillota|A	Clostridia	Lachnospirales	Lachnospiraceae	CAG_127
RD25_6.Bin104|A56RD_192856_7	K00074	paaH, hbd, fa.B, mm.B; 3_hydroxybutyryl|CoA dehydrogenase [EC:1.1.1.157]	0.0351265	RD25_6.Bin104	Bacteria	Bacillota|A	Clostridia	Lachnospirales	Lachnospiraceae	1XD8_76
RD10_3.Bin43|A63RD_68120_26	K00074	paaH, hbd, fa.B, mm.B; 3_hydroxybutyryl|CoA dehydrogenase [EC:1.1.1.157]	0.0349616	RD10_3.Bin43	Bacteria	Pseudomonadota	Gammaproteobacteria	Burkholderiales	Burkholderiaceae	Comamonas	Comamonas kerstersii
RD90_2.Bin11|A8RD_215703_3	K00074	paaH, hbd, fa.B, mm.B; 3_hydroxybutyryl|CoA dehydrogenase [EC:1.1.1.157]	0.0346624	RD90_2.Bin11	Bacteria	Actinobacteriota	Coriobacteriia	Coriobacteriales	Atopobiaceae
CD30_2.Bin53|CD30_2_117831_6	K00074	paaH, hbd, fa.B, mm.B; 3_hydroxybutyryl|CoA dehydrogenase [EC:1.1.1.157]	0.0335921	CD30_2.Bin53	Bacteria	Bacillota|A	Clostridia	Oscillospirales	Ruminococcaceae	Anaerotruncus	Anaerotruncus massiliensis
RD90_4.Bin7|A15RD_97411_25	K00074	paaH, hbd, fa.B, mm.B; 3_hydroxybutyryl|CoA dehydrogenase [EC:1.1.1.157]	0.0328222	RD90_4.Bin7	Bacteria	Bacillota|A	Clostridia	Lachnospirales	Lachnospiraceae	UBA2912
RD25_7.Bin140|A57RD_500351_28	K00074	paaH, hbd, fa.B, mm.B; 3_hydroxybutyryl|CoA dehydrogenase [EC:1.1.1.157]	0.0328115	RD25_7.Bin140	Bacteria	Bacillota|A	Clostridia	Lachnospirales	Lachnospiraceae	Stomatobaculum
CD90_6.Bin81|CD90_6_158128_6	K00074	paaH, hbd, fa.B, mm.B; 3_hydroxybutyryl|CoA dehydrogenase [EC:1.1.1.157]	0.0317441	CD90_6.Bin81	Bacteria	Bacillota|A	Clostridia	Peptostreptococcales	Anaerovoracaceae	UBA1191
CD90_10.Bin49|CD90_10_219173_4	K00074	paaH, hbd, fa.B, mm.B; 3_hydroxybutyryl|CoA dehydrogenase [EC:1.1.1.157]	0.0313147	CD90_10.Bin49	Bacteria	Bacillota|A	Clostridia	Lachnospirales	Lachnospiraceae	UBA2821	UBA2821 sp902763335
RD25_4.Bin110|A54RD_31660_4	K00074	paaH, hbd, fa.B, mm.B; 3_hydroxybutyryl|CoA dehydrogenase [EC:1.1.1.157]	0.030972	RD25_4.Bin110	Bacteria	Bacillota|A	Clostridia	Lachnospirales	Lachnospiraceae	Clostridium_R	Clostridium_R aminophilum|A
RD10_2.Bin11|A62RD_22141_1	K00074	paaH, hbd, fa.B, mm.B; 3_hydroxybutyryl|CoA dehydrogenase [EC:1.1.1.157]	0.0308795	RD10_2.Bin11	Bacteria	Bacteroidota	Bacteroidia	Bacteroidales	Marinifilaceae
CD90_6.Bin63|CD90_6_118938_64	K00074	paaH, hbd, fa.B, mm.B; 3_hydroxybutyryl|CoA dehydrogenase [EC:1.1.1.157]	0.030784	CD90_6.Bin63	Bacteria	Bacillota|A	Clostridia	Lachnospirales	Lachnospiraceae	Roseburia
ID90_4.Bin82|A17ID_2_106313_4	K00074	paaH, hbd, fa.B, mm.B; 3_hydroxybutyryl|CoA dehydrogenase [EC:1.1.1.157]	0.0304971	ID90_4.Bin82	Bacteria	Bacillota|A	Clostridia	Peptostreptococcales	Anaerovoracaceae	RUG754	RUG754 sp902778565
RD25_7.Bin140|A57RD_257450_153	K00074	paaH, hbd, fa.B, mm.B; 3_hydroxybutyryl|CoA dehydrogenase [EC:1.1.1.157]	0.0298303	RD25_7.Bin140	Bacteria	Bacillota|A	Clostridia	Lachnospirales	Lachnospiraceae	Stomatobaculum
RD10_2.Bin16|A62RD_20582_17	K00074	paaH, hbd, fa.B, mm.B; 3_hydroxybutyryl|CoA dehydrogenase [EC:1.1.1.157]	0.02938	RD10_2.Bin16	Bacteria	Bacteroidota	Bacteroidia	Bacteroidales	Porphyromonadaceae	Porphyromonas
RD30_9.Bin88|A47RD_159518_5	K00074	paaH, hbd, fa.B, mm.B; 3_hydroxybutyryl|CoA dehydrogenase [EC:1.1.1.157]	0.029258	RD30_9.Bin88	Bacteria	Bacillota|A	Clostridia	Peptostreptococcales	Anaerovoracaceae	RUG13409
CD25_4.Bin27|CD25_4_18834_55	K00074	paaH, hbd, fa.B, mm.B; 3_hydroxybutyryl|CoA dehydrogenase [EC:1.1.1.157]	0.0282025	CD25_4.Bin27	Bacteria	Bacillota	Bacilli	Erysipelotrichales	Erysipelotrichaceae	Faecalicoccus	Faecalicoccus sp900546545
RD25_6.Bin73|A56RD_105172_19	K00074	paaH, hbd, fa.B, mm.B; 3_hydroxybutyryl|CoA dehydrogenase [EC:1.1.1.157]	0.0272401	RD25_6.Bin73	Bacteria	Bacillota|A	Clostridia	Lachnospirales	Lachnospiraceae	UBA1712
RD10_7.Bin46|A71RD_64889_10	K00074	paaH, hbd, fa.B, mm.B; 3_hydroxybutyryl|CoA dehydrogenase [EC:1.1.1.157]	0.0269352	RD10_7.Bin46	Bacteria	Bacillota|A	Clostridia	Peptostreptococcales	Filifactoraceae
RD10_8.Bin88|A72RD_18596_14	K00074	paaH, hbd, fa.B, mm.B; 3_hydroxybutyryl|CoA dehydrogenase [EC:1.1.1.157]	0.0268179	RD10_8.Bin88	Bacteria	Bacillota|A	Clostridia	Oscillospirales	Ruminococcaceae	Ruminococcus	Ruminococcus flavefaciens_R
RD90_5.Bin104|A17RD_259200_12	K00074	paaH, hbd, fa.B, mm.B; 3_hydroxybutyryl|CoA dehydrogenase [EC:1.1.1.157]	0.0259579	RD90_5.Bin104	Bacteria	Bacillota|A	Clostridia	Lachnospirales	Lachnospiraceae	Eubacterium_G
CD90_2.Bin62|CD90_2_145999_4	K00074	paaH, hbd, fa.B, mm.B; 3_hydroxybutyryl|CoA dehydrogenase [EC:1.1.1.157]	0.024816	CD90_2.Bin62	Bacteria	Bacillota|A	Clostridia	Lachnospirales	Lachnospiraceae	UBA7050
RD10_8.Bin90|A72RD_58600_6	K00074	paaH, hbd, fa.B, mm.B; 3_hydroxybutyryl|CoA dehydrogenase [EC:1.1.1.157]	0.02415	RD10_8.Bin90	Bacteria	Bacillota|A	Clostridia	Oscillospirales	Butyricicoccaceae	Butyricicoccus
ID90_5.Bin51|A23ID_2_57177_6	K00074	paaH, hbd, fa.B, mm.B; 3_hydroxybutyryl|CoA dehydrogenase [EC:1.1.1.157]	0.023924	ID90_5.Bin51	Bacteria	Bacillota|A	Clostridia	Lachnospirales	Lachnospiraceae	Ruminococcus_G	Ruminococcus_G gauvreauii
CD90_3.Bin173|CD90_3_429450_4	K00074	paaH, hbd, fa.B, mm.B; 3_hydroxybutyryl|CoA dehydrogenase [EC:1.1.1.157]	0.0236409	CD90_3.Bin173	Bacteria	Bacillota|A	Clostridia	Oscillospirales	Oscillospiraceae
ID90_5.Bin12|A23ID_2_32671_3	K00074	paaH, hbd, fa.B, mm.B; 3_hydroxybutyryl|CoA dehydrogenase [EC:1.1.1.157]	0.0236225	ID90_5.Bin12	Bacteria	Bacillota|A	Clostridia	Peptostreptococcales	Anaerovoracaceae	BX12	BX12 sp902363595
CD90_8.Bin74|CD90_8_211658_15	K00074	paaH, hbd, fa.B, mm.B; 3_hydroxybutyryl|CoA dehydrogenase [EC:1.1.1.157]	0.0230674	CD90_8.Bin74	Bacteria	Bacillota|A	Clostridia	Oscillospirales	Oscillospiraceae	NK3B98
CD90_2.Bin151|CD90_2_157432_98	K00074	paaH, hbd, fa.B, mm.B; 3_hydroxybutyryl|CoA dehydrogenase [EC:1.1.1.157]	0.0217176	CD90_2.Bin151	Bacteria	Bacillota|A	Clostridia	Lachnospirales	Lachnospiraceae	Roseburia
RD25_6.Bin17|A56RD_171455_20	K00074	paaH, hbd, fa.B, mm.B; 3_hydroxybutyryl|CoA dehydrogenase [EC:1.1.1.157]	0.0212425	RD25_6.Bin17	Bacteria	Bacillota|A	Clostridia	Lachnospirales	Lachnospiraceae	Acetatifactor	Acetatifactor sp902766425
ID90_5.Bin12|A23ID_2_32671_24	K00074	paaH, hbd, fa.B, mm.B; 3_hydroxybutyryl|CoA dehydrogenase [EC:1.1.1.157]	0.0210431	ID90_5.Bin12	Bacteria	Bacillota|A	Clostridia	Peptostreptococcales	Anaerovoracaceae	BX12	BX12 sp902363595
ID90_5.Bin12|A23ID_2_12125_101	K00074	paaH, hbd, fa.B, mm.B; 3_hydroxybutyryl|CoA dehydrogenase [EC:1.1.1.157]	0.0200651	ID90_5.Bin12	Bacteria	Bacillota|A	Clostridia	Peptostreptococcales	Anaerovoracaceae	BX12	BX12 sp902363595
ID90_5.Bin12|A23ID_2_33675_35	K00074	paaH, hbd, fa.B, mm.B; 3_hydroxybutyryl|CoA dehydrogenase [EC:1.1.1.157]	0.019883	ID90_5.Bin12	Bacteria	Bacillota|A	Clostridia	Peptostreptococcales	Anaerovoracaceae	BX12	BX12 sp902363595
CD90_9.Bin56|CD90_9_286149_28	K00074	paaH, hbd, fa.B, mm.B; 3_hydroxybutyryl|CoA dehydrogenase [EC:1.1.1.157]	0.0186452	CD90_9.Bin56	Bacteria	Bacillota|A	Clostridia	Lachnospirales	Lachnospiraceae	CAG_127
CD90_6.Bin81|CD90_6_54849_7	K00074	paaH, hbd, fa.B, mm.B; 3_hydroxybutyryl|CoA dehydrogenase [EC:1.1.1.157]	0.0185778	CD90_6.Bin81	Bacteria	Bacillota|A	Clostridia	Peptostreptococcales	Anaerovoracaceae	UBA1191
CD90_2.Bin62|CD90_2_78111_8	K00074	paaH, hbd, fa.B, mm.B; 3_hydroxybutyryl|CoA dehydrogenase [EC:1.1.1.157]	0.0175817	CD90_2.Bin62	Bacteria	Bacillota|A	Clostridia	Lachnospirales	Lachnospiraceae	UBA7050
CD90_1.Bin64|CD90_1_201693_14	K00074	paaH, hbd, fa.B, mm.B; 3_hydroxybutyryl|CoA dehydrogenase [EC:1.1.1.157]	0.0169572	CD90_1.Bin64	Bacteria	Bacillota|A	Clostridia	Lachnospirales	Lachnospiraceae	UBA2882	UBA2882 sp900542015
CD90_3.Bin173|CD90_3_351654_39	K00074	paaH, hbd, fa.B, mm.B; 3_hydroxybutyryl|CoA dehydrogenase [EC:1.1.1.157]	0.0168468	CD90_3.Bin173	Bacteria	Bacillota|A	Clostridia	Oscillospirales	Oscillospiraceae
CD90_1.Bin152|CD90_1_42132_14	K00074	paaH, hbd, fa.B, mm.B; 3_hydroxybutyryl|CoA dehydrogenase [EC:1.1.1.157]	0.0153046	CD90_1.Bin152	Bacteria	Bacillota|A	Clostridia	Lachnospirales	Lachnospiraceae	Agathobacter
ID90_4.Bin158|A17ID_2_8494_28	K00074	paaH, hbd, fa.B, mm.B; 3_hydroxybutyryl|CoA dehydrogenase [EC:1.1.1.157]	0.0149089	ID90_4.Bin158	Bacteria	Bacillota|A	Clostridia	Oscillospirales	Oscillospiraceae	Dysosmobacter
RD10_8.Bin4|A72RD_6024_2	K00074	paaH, hbd, fa.B, mm.B; 3_hydroxybutyryl|CoA dehydrogenase [EC:1.1.1.157]	0.0123655	RD10_8.Bin4	Bacteria	Bacillota|A	Clostridia	Peptostreptococcales	Anaerovoracaceae
RD10_1.Bin58|A60RD_31147_2	K00074	paaH, hbd, fa.B, mm.B; 3_hydroxybutyryl|CoA dehydrogenase [EC:1.1.1.157]	0.0120062	RD10_1.Bin58	Bacteria	Bacillota|A	Clostridia	Peptostreptococcales	Filifactoraceae	Filifactor
ID90_5.Bin10|A23ID_2_53217_24	K00074	paaH, hbd, fa.B, mm.B; 3_hydroxybutyryl|CoA dehydrogenase [EC:1.1.1.157]	0.010797	ID90_5.Bin10	Bacteria	Bacillota|A	Clostridia	Lachnospirales	Lachnospiraceae	Eubacterium_I	Eubacterium_I sp000270305
RD25_5.Bin3|A55RD_166051_1	K00074	paaH, hbd, fa.B, mm.B; 3_hydroxybutyryl|CoA dehydrogenase [EC:1.1.1.157]	0.0097491	RD25_5.Bin3	Bacteria	Bacteroidota	Bacteroidia	Bacteroidales	P3	UBA1219
RD25_6.Bin71|A56RD_22023_5	K00074	paaH, hbd, fa.B, mm.B; 3_hydroxybutyryl|CoA dehydrogenase [EC:1.1.1.157]	0.00906566	RD25_6.Bin71	Bacteria	Bacteroidota	Bacteroidia	Bacteroidales	WCHB1_69	UBA1205	UBA1205 sp002309475
ID90_5.Bin10|A23ID_2_65315_179	K00074	paaH, hbd, fa.B, mm.B; 3_hydroxybutyryl|CoA dehydrogenase [EC:1.1.1.157]	0.00889225	ID90_5.Bin10	Bacteria	Bacillota|A	Clostridia	Lachnospirales	Lachnospiraceae	Eubacterium_I	Eubacterium_I sp000270305
CD90_4.Bin15|CD90_4_350427_4	K00074	paaH, hbd, fa.B, mm.B; 3_hydroxybutyryl|CoA dehydrogenase [EC:1.1.1.157]	0.00885069	CD90_4.Bin15	Bacteria	Bacillota|A	Clostridia	Oscillospirales	Acutalibacteraceae	CAG_964
RD10_2.Bin33|A62RD_33675_159	K00116	mqo; malate dehydrogenase (quinone) [EC:1.1.5.4]	24.7277	RD10_2.Bin33	Bacteria	Pseudomonadota	Gammaproteobacteria	Enterobacterales	Enterobacteriaceae	Escherichia	Escherichia flexneri
ID10_2.Bin7|A62ID_9286_149	K00116	mqo; malate dehydrogenase (quinone) [EC:1.1.5.4]	10.2789	ID10_2.Bin7	Bacteria	Pseudomonadota	Gammaproteobacteria	Enterobacterales	Enterobacteriaceae	Enterobacter	Enterobacter cloacae_M
RD10_5.Bin20|A65RD_31396_128	K00116	mqo; malate dehydrogenase (quinone) [EC:1.1.5.4]	1.08434	RD10_5.Bin20	Bacteria	Pseudomonadota	Gammaproteobacteria	Pseudomonadales	Moraxellaceae	Moraxella
RD10_3.Bin11|A63RD_43852_7	K00116	mqo; malate dehydrogenase (quinone) [EC:1.1.5.4]	0.955475	RD10_3.Bin11	Bacteria	Campylobacterota	Campylobacteria	Campylobacterales	Campylobacteraceae	Campylobacter_B
RD10_7.Bin18|A71RD_18982_3	K00116	mqo; malate dehydrogenase (quinone) [EC:1.1.5.4]	0.095482	RD10_7.Bin18	Bacteria	Campylobacterota	Campylobacteria	Campylobacterales	Arcobacteraceae	Aliarcobacter
RD10_5.Bin22|A65RD_36529_29	K00116	mqo; malate dehydrogenase (quinone) [EC:1.1.5.4]	0.0916039	RD10_5.Bin22	Bacteria	Pseudomonadota	Gammaproteobacteria	Burkholderiales	Neisseriaceae	Neisseria
RD1_9.Bin21|A90RD_1537_20	K00116	mqo; malate dehydrogenase (quinone) [EC:1.1.5.4]	0.083886	RD1_9.Bin21	Bacteria	Pseudomonadota	Gammaproteobacteria	Pseudomonadales	Moraxellaceae	Acinetobacter
RD30_2.Bin41|A37RD_179418_14	K00116	mqo; malate dehydrogenase (quinone) [EC:1.1.5.4]	0.0757617	RD30_2.Bin41	Bacteria	Pseudomonadota	Gammaproteobacteria	Burkholderiales	Neisseriaceae	Neisseria
RD1_9.Bin21|A90RD_1537_19	K00116	mqo; malate dehydrogenase (quinone) [EC:1.1.5.4]	0.074582	RD1_9.Bin21	Bacteria	Pseudomonadota	Gammaproteobacteria	Pseudomonadales	Moraxellaceae	Acinetobacter
ID30_1.Bin1|A37ID_47752_329	K00116	mqo; malate dehydrogenase (quinone) [EC:1.1.5.4]	0.0703483	ID30_1.Bin1	Bacteria	Actinobacteriota	Actinomycetia	Mycobacteriales	Mycobacteriaceae	Corynebacterium
RD30_2.Bin41|A37RD_104283_48	K00116	mqo; malate dehydrogenase (quinone) [EC:1.1.5.4]	0.0688981	RD30_2.Bin41	Bacteria	Pseudomonadota	Gammaproteobacteria	Burkholderiales	Neisseriaceae	Neisseria
RD1_7.Bin13|A88RD_49394_5	K00116	mqo; malate dehydrogenase (quinone) [EC:1.1.5.4]	0.0672477	RD1_7.Bin13	Bacteria	Pseudomonadota	Gammaproteobacteria	Pseudomonadales	Moraxellaceae	Moraxella
RD10_5.Bin22|A65RD_69552_1	K00116	mqo; malate dehydrogenase (quinone) [EC:1.1.5.4]	0.0655714	RD10_5.Bin22	Bacteria	Pseudomonadota	Gammaproteobacteria	Burkholderiales	Neisseriaceae	Neisseria
RD1_9.Bin3|A90RD_28483_8	K00116	mqo; malate dehydrogenase (quinone) [EC:1.1.5.4]	0.0578436	RD1_9.Bin3	Bacteria	Pseudomonadota	Gammaproteobacteria	Burkholderiales	Neisseriaceae	Alysiella	Alysiella filiformis
RD10_3.Bin43|A63RD_12371_22	K00116	mqo; malate dehydrogenase (quinone) [EC:1.1.5.4]	0.0506138	RD10_3.Bin43	Bacteria	Pseudomonadota	Gammaproteobacteria	Burkholderiales	Burkholderiaceae	Comamonas	Comamonas kerstersii
ID10_9.Bin5|A74ID_18321_4	K00116	mqo; malate dehydrogenase (quinone) [EC:1.1.5.4]	0.0346466	ID10_9.Bin5	Bacteria	Actinobacteriota	Actinomycetia	Actinomycetales	Micrococcaceae	Rothia
RD10_4.Bin18|A64RD_39735_11	K00116	mqo; malate dehydrogenase (quinone) [EC:1.1.5.4]	0.031381	RD10_4.Bin18	Bacteria	Campylobacterota	Campylobacteria	Campylobacterales	Campylobacteraceae	Campylobacter	Campylobacter sp002139875
ID1_3.Bin20|A86ID_38249_15	K00116	mqo; malate dehydrogenase (quinone) [EC:1.1.5.4]	0.0187945	ID1_3.Bin20	Bacteria	Bacillota	Bacilli	Staphylococcales	Staphylococcaceae	Staphylococcus	Staphylococcus simulans
RD10_3.Bin37|A63RD_16078_2	K00116	mqo; malate dehydrogenase (quinone) [EC:1.1.5.4]	0.00979511	RD10_3.Bin37	Bacteria	Pseudomonadota	Gammaproteobacteria	Burkholderiales	Neisseriaceae	Alysiella
RD30_12.Bin127|A50RD_22676_3	K00116	mqo; malate dehydrogenase (quinone) [EC:1.1.5.4]	0.00774552	RD30_12.Bin127	Bacteria	Campylobacterota	Campylobacteria	Campylobacterales	Campylobacteraceae	Campylobacter_B
RD90_3.Bin112|A10RD_77527_7	K00122	FDH; formate dehydrogenase [EC:1.17.1.9]	0.291217	RD90_3.Bin112	Bacteria	Bacillota|A	Clostridia	Oscillospirales	Oscillospiraceae	ER4
ID1_3.Bin20|A86ID_14622_36	K00122	FDH; formate dehydrogenase [EC:1.17.1.9]	0.0117725	ID1_3.Bin20	Bacteria	Bacillota	Bacilli	Staphylococcales	Staphylococcaceae	Staphylococcus	Staphylococcus simulans
RD90_4.Bin100|A15RD_121173_13	K00123	fdoG, fdhF, fdwA; formate dehydrogenase major subunit [EC:1.17.1.9]	1.79884	RD90_4.Bin100	Bacteria	Bacillota|A	Clostridia	Lachnospirales	Lachnospiraceae	UBA2868	UBA2868 sp002350465
RD30_10.Bin149|A48RD_410017_159	K00123	fdoG, fdhF, fdwA; formate dehydrogenase major subunit [EC:1.17.1.9]	0.735022	RD30_10.Bin149	Bacteria	Bacillota|A	Clostridia	Lachnospirales	Lachnospiraceae	UBA2868	UBA2868 sp900320345
RD30_4.Bin42|A41RD_3715_3	K00123	fdoG, fdhF, fdwA; formate dehydrogenase major subunit [EC:1.17.1.9]	0.629953	RD30_4.Bin42	Bacteria	Bacillota|A	Clostridia	Lachnospirales	Lachnospiraceae	UBA2868
RD90_4.Bin95|A15RD_50882_20	K00123	fdoG, fdhF, fdwA; formate dehydrogenase major subunit [EC:1.17.1.9]	0.53798	RD90_4.Bin95	Bacteria	Bacillota|A	Clostridia	Oscillospirales	Oscillospiraceae	UBA1777
CD1_1.Bin23|CD1_1_42583_24	K00123	fdoG, fdhF, fdwA; formate dehydrogenase major subunit [EC:1.17.1.9]	0.5365	CD1_1.Bin23	Bacteria	Bacillota	Bacilli	Lactobacillales	Enterococcaceae	Enterococcus	Enterococcus faecalis
RD30_8.Bin18|A45RD_298629_24	K00123	fdoG, fdhF, fdwA; formate dehydrogenase major subunit [EC:1.17.1.9]	0.452101	RD30_8.Bin18	Bacteria	Bacillota|A	Clostridia	Lachnospirales	Lachnospiraceae	NK4A144	NK4A144 sp003488445
ID25_5.Bin35|A66ID_69209_3	K00123	fdoG, fdhF, fdwA; formate dehydrogenase major subunit [EC:1.17.1.9]	0.344212	ID25_5.Bin35	Bacteria	Bacillota|A	Clostridia	Lachnospirales	Lachnospiraceae	CAG_791
RD25_6.Bin18|A56RD_7710_4	K00123	fdoG, fdhF, fdwA; formate dehydrogenase major subunit [EC:1.17.1.9]	0.226219	RD25_6.Bin18	Bacteria	Pseudomonadota	Gammaproteobacteria	Enterobacterales	Succinivibrionaceae	UBA2804	UBA2804 sp902782145
RD30_12.Bin113|A50RD_218831_80	K00123	fdoG, fdhF, fdwA; formate dehydrogenase major subunit [EC:1.17.1.9]	0.211574	RD30_12.Bin113	Bacteria	Bacillota|A	Clostridia	Lachnospirales	Lachnospiraceae	UBA2868
CD25_1.Bin31|CD25_1_114534_79	K00123	fdoG, fdhF, fdwA; formate dehydrogenase major subunit [EC:1.17.1.9]	0.205191	CD25_1.Bin31	Bacteria	Bacillota|A	Clostridia	Lachnospirales	Lachnospiraceae	Enterocloster	Enterocloster bolteae
RD25_2.Bin90|A52RD_177147_13	K00123	fdoG, fdhF, fdwA; formate dehydrogenase major subunit [EC:1.17.1.9]	0.177281	RD25_2.Bin90	Bacteria	Bacillota|A	Clostridia	Lachnospirales	Lachnospiraceae	Acetitomaculum
RD30_12.Bin113|A50RD_303110_19	K00123	fdoG, fdhF, fdwA; formate dehydrogenase major subunit [EC:1.17.1.9]	0.166157	RD30_12.Bin113	Bacteria	Bacillota|A	Clostridia	Lachnospirales	Lachnospiraceae	UBA2868
RD90_7.Bin16|A22RD_222133_5	K00123	fdoG, fdhF, fdwA; formate dehydrogenase major subunit [EC:1.17.1.9]	0.156203	RD90_7.Bin16	Bacteria	Spirochaetota	Spirochaetia	Treponematales	Treponemataceae	Treponema_D	Treponema_D sp900316905
RD25_6.Bin72|A56RD_142784_5	K00123	fdoG, fdhF, fdwA; formate dehydrogenase major subunit [EC:1.17.1.9]	0.139344	RD25_6.Bin72	Bacteria	Pseudomonadota	Gammaproteobacteria	Enterobacterales	Succinivibrionaceae	Ruminobacter	Ruminobacter amylophilus
RD90_3.Bin84|A10RD_228525_193	K00123	fdoG, fdhF, fdwA; formate dehydrogenase major subunit [EC:1.17.1.9]	0.083566	RD90_3.Bin84	Bacteria	Spirochaetota	Spirochaetia	Treponematales	Treponemataceae	Treponema_D
RD30_6.Bin55|A43RD_281674_25	K00123	fdoG, fdhF, fdwA; formate dehydrogenase major subunit [EC:1.17.1.9]	0.0767975	RD30_6.Bin55	Bacteria	Bacillota|A	Clostridia	Lachnospirales	Lachnospiraceae	UBA2868
RD90_6.Bin35|A21RD_89844_24	K00123	fdoG, fdhF, fdwA; formate dehydrogenase major subunit [EC:1.17.1.9]	0.0713488	RD90_6.Bin35	Bacteria	Pseudomonadota	Gammaproteobacteria	Enterobacterales	Succinivibrionaceae	Ruminobacter	Ruminobacter sp002309455
CD25_2.Bin4|CD25_2_17375_37	K00123	fdoG, fdhF, fdwA; formate dehydrogenase major subunit [EC:1.17.1.9]	0.0671562	CD25_2.Bin4	Bacteria	Bacillota|A	Clostridia	Lachnospirales	Lachnospiraceae	Blautia	Blautia sp001304935
RD30_6.Bin55|A43RD_257406_11	K00123	fdoG, fdhF, fdwA; formate dehydrogenase major subunit [EC:1.17.1.9]	0.0615356	RD30_6.Bin55	Bacteria	Bacillota|A	Clostridia	Lachnospirales	Lachnospiraceae	UBA2868
ID90_5.Bin39|A23ID_2_47942_3	K00123	fdoG, fdhF, fdwA; formate dehydrogenase major subunit [EC:1.17.1.9]	0.0550313	ID90_5.Bin39	Bacteria	Bacillota|A	Clostridia	Eubacteriales	Eubacteriaceae	Eubacterium	Eubacterium maltosivorans
CD1_4.Bin18|CD1_4_25701_3	K00123	fdoG, fdhF, fdwA; formate dehydrogenase major subunit [EC:1.17.1.9]	0.0459237	CD1_4.Bin18	Bacteria	Pseudomonadota	Gammaproteobacteria	Burkholderiales	Burkholderiaceae	Parasutterella	Parasutterella excrementihominis
RD30_4.Bin95|A41RD_298897_48	K00123	fdoG, fdhF, fdwA; formate dehydrogenase major subunit [EC:1.17.1.9]	0.0384181	RD30_4.Bin95	Bacteria	Bacillota|A	Clostridia	Lachnospirales	Lachnospiraceae	UBA2868
RD10_8.Bin38|A72RD_119198_8	K00123	fdoG, fdhF, fdwA; formate dehydrogenase major subunit [EC:1.17.1.9]	0.0316829	RD10_8.Bin38	Bacteria	Bacillota|A	Clostridia	Lachnospirales	Lachnospiraceae	Blautia	Blautia coccoides
ID90_5.Bin51|A23ID_2_65659_389	K00123	fdoG, fdhF, fdwA; formate dehydrogenase major subunit [EC:1.17.1.9]	0.0304903	ID90_5.Bin51	Bacteria	Bacillota|A	Clostridia	Lachnospirales	Lachnospiraceae	Ruminococcus_G	Ruminococcus_G gauvreauii
RD25_6.Bin17|A56RD_86740_16	K00123	fdoG, fdhF, fdwA; formate dehydrogenase major subunit [EC:1.17.1.9]	0.0263467	RD25_6.Bin17	Bacteria	Bacillota|A	Clostridia	Lachnospirales	Lachnospiraceae	Acetatifactor	Acetatifactor sp902766425
RD30_11.Bin135|A49RD_367991_2	K00123	fdoG, fdhF, fdwA; formate dehydrogenase major subunit [EC:1.17.1.9]	0.0259477	RD30_11.Bin135	Bacteria	Bacillota|A	Clostridia	Lachnospirales	Lachnospiraceae	NK4A144	NK4A144 sp000621405
ID90_5.Bin37|A23ID_2_50809_2	K00123	fdoG, fdhF, fdwA; formate dehydrogenase major subunit [EC:1.17.1.9]	0.0216625	ID90_5.Bin37	Bacteria	Actinobacteriota	Coriobacteriia	Coriobacteriales	Eggerthellaceae	Adlercreutzia
RD25_4.Bin110|A54RD_140279_29	K00123	fdoG, fdhF, fdwA; formate dehydrogenase major subunit [EC:1.17.1.9]	0.0211138	RD25_4.Bin110	Bacteria	Bacillota|A	Clostridia	Lachnospirales	Lachnospiraceae	Clostridium_R	Clostridium_R aminophilum|A
ID1_3.Bin20|A86ID_34831_52	K00123	fdoG, fdhF, fdwA; formate dehydrogenase major subunit [EC:1.17.1.9]	0.0191886	ID1_3.Bin20	Bacteria	Bacillota	Bacilli	Staphylococcales	Staphylococcaceae	Staphylococcus	Staphylococcus simulans
ID90_5.Bin10|A23ID_2_21884_53	K00123	fdoG, fdhF, fdwA; formate dehydrogenase major subunit [EC:1.17.1.9]	0.0141821	ID90_5.Bin10	Bacteria	Bacillota|A	Clostridia	Lachnospirales	Lachnospiraceae	Eubacterium_I	Eubacterium_I sp000270305
RD1_7.Bin28|A88RD_34506_13	K00161	PDHA, pdhA; pyruvate dehydrogenase E1 component alpha subunit [EC:1.2.4.1]	2.36475	RD1_7.Bin28	Bacteria	Bacillota	Bacilli	Lactobacillales	Streptococcaceae	Streptococcus
RD1_2.Bin15|A82RD_36170_422	K00161	PDHA, pdhA; pyruvate dehydrogenase E1 component alpha subunit [EC:1.2.4.1]	2.09409	RD1_2.Bin15	Bacteria	Bacillota	Bacilli	Lactobacillales	Streptococcaceae	Streptococcus	Streptococcus suis_N
RD30_7.Bin40|A44RD_175865_642	K00161	PDHA, pdhA; pyruvate dehydrogenase E1 component alpha subunit [EC:1.2.4.1]	1.43308	RD30_7.Bin40	Bacteria	Bacillota	Bacilli	Lactobacillales	Streptococcaceae	Streptococcus	Streptococcus gallolyticus
RD1_2.Bin21|A82RD_6918_177	K00161	PDHA, pdhA; pyruvate dehydrogenase E1 component alpha subunit [EC:1.2.4.1]	0.644276	RD1_2.Bin21	Bacteria	Bacteroidota	Bacteroidia	Flavobacteriales	Flavobacteriaceae	Capnocytophaga
CD90_8.Bin59|CD90_8_255415_45	K00161	PDHA, pdhA; pyruvate dehydrogenase E1 component alpha subunit [EC:1.2.4.1]	0.350689	CD90_8.Bin59	Bacteria	Bacillota|A	Clostridia	Oscillospirales	Oscillospiraceae	CAG_110
CD90_7.Bin134|CD90_7_252506_73	K00161	PDHA, pdhA; pyruvate dehydrogenase E1 component alpha subunit [EC:1.2.4.1]	0.344146	CD90_7.Bin134	Bacteria	Bacillota|A	Clostridia	Oscillospirales	Oscillospiraceae	CAG_83
RD1_9.Bin4|A90RD_20129_7	K00161	PDHA, pdhA; pyruvate dehydrogenase E1 component alpha subunit [EC:1.2.4.1]	0.290792	RD1_9.Bin4	Bacteria	Bacteroidota	Bacteroidia	Flavobacteriales	Weeksellaceae	JABCPE02
ID90_6.Bin68|A30ID_2_48315_136	K00161	PDHA, pdhA; pyruvate dehydrogenase E1 component alpha subunit [EC:1.2.4.1]	0.192828	ID90_6.Bin68	Bacteria	Bacillota	Bacilli	Erysipelotrichales	Erysipelotrichaceae	UBA4312	UBA4312 sp002394635
CD90_3.Bin177|CD90_3_179081_37	K00161	PDHA, pdhA; pyruvate dehydrogenase E1 component alpha subunit [EC:1.2.4.1]	0.162575	CD90_3.Bin177	Bacteria	Bacillota|A	Clostridia	Oscillospirales	Oscillospiraceae	CAG_83
ID1_2.Bin35|A83ID_11574_13	K00161	PDHA, pdhA; pyruvate dehydrogenase E1 component alpha subunit [EC:1.2.4.1]	0.138317	ID1_2.Bin35	Bacteria	Bacillota	Bacilli	Lactobacillales	Streptococcaceae	Streptococcus
RD1_5.Bin32|A85RD_27831_22	K00161	PDHA, pdhA; pyruvate dehydrogenase E1 component alpha subunit [EC:1.2.4.1]	0.136703	RD1_5.Bin32	Bacteria	Bacteroidota	Bacteroidia	Bacteroidales	Porphyromonadaceae	Porphyromonas
RD90_11.Bin37|A33RD_76467_17	K00161	PDHA, pdhA; pyruvate dehydrogenase E1 component alpha subunit [EC:1.2.4.1]	0.117386	RD90_11.Bin37	Bacteria	Bacillota|A	Clostridia	Lachnospirales	Lachnospiraceae	UBA1066
RD25_9.Bin104|A66RD_170600_29	K00161	PDHA, pdhA; pyruvate dehydrogenase E1 component alpha subunit [EC:1.2.4.1]	0.113875	RD25_9.Bin104	Bacteria	Spirochaetota	Spirochaetia	Sphaerochaetales	Sphaerochaetaceae	UBA9732	UBA9732 sp902796335
RD30_9.Bin64|A47RD_264899_106	K00161	PDHA, pdhA; pyruvate dehydrogenase E1 component alpha subunit [EC:1.2.4.1]	0.1079	RD30_9.Bin64	Bacteria	Bacillota|A	Clostridia	Lachnospirales	Lachnospiraceae
CD90_8.Bin112|CD90_8_48023_3	K00161	PDHA, pdhA; pyruvate dehydrogenase E1 component alpha subunit [EC:1.2.4.1]	0.106176	CD90_8.Bin112	Bacteria	Bacillota|A	Clostridia|A	Christensenellales	Christensenellaceae	Christensenella	Christensenella minuta
RD30_10.Bin92|A48RD_412104_16	K00161	PDHA, pdhA; pyruvate dehydrogenase E1 component alpha subunit [EC:1.2.4.1]	0.0931548	RD30_10.Bin92	Bacteria	Bacillota|A	Clostridia	Peptostreptococcales	Anaerovoracaceae
ID1_2.Bin35|A83ID_30484_3	K00161	PDHA, pdhA; pyruvate dehydrogenase E1 component alpha subunit [EC:1.2.4.1]	0.0816223	ID1_2.Bin35	Bacteria	Bacillota	Bacilli	Lactobacillales	Streptococcaceae	Streptococcus
CD90_8.Bin112|CD90_8_33797_42	K00161	PDHA, pdhA; pyruvate dehydrogenase E1 component alpha subunit [EC:1.2.4.1]	0.0815718	CD90_8.Bin112	Bacteria	Bacillota|A	Clostridia|A	Christensenellales	Christensenellaceae	Christensenella	Christensenella minuta
ID90_4.Bin105|A17ID_2_179862_15	K00161	PDHA, pdhA; pyruvate dehydrogenase E1 component alpha subunit [EC:1.2.4.1]	0.0437716	ID90_4.Bin105	Bacteria	Verrucomicrobiota	Kiritimatiellae	RFP12	UBA1067
CD90_9.Bin140|CD90_9_9475_90	K00161	PDHA, pdhA; pyruvate dehydrogenase E1 component alpha subunit [EC:1.2.4.1]	0.0428997	CD90_9.Bin140	Bacteria	Bacillota|A	Clostridia|A	Christensenellales	CAG_138	SFEL01
RD25_10.Bin37|A67RD_153834_17	K00161	PDHA, pdhA; pyruvate dehydrogenase E1 component alpha subunit [EC:1.2.4.1]	0.0403438	RD25_10.Bin37	Bacteria	Bacillota|A	Clostridia	Peptostreptococcales	Anaerovoracaceae	RUG11894
ID90_2.Bin74|A10ID_2_19123_60	K00161	PDHA, pdhA; pyruvate dehydrogenase E1 component alpha subunit [EC:1.2.4.1]	0.0398052	ID90_2.Bin74	Bacteria	Bacillota|A	Clostridia	Lachnospirales	Lachnospiraceae	UBA1066
CD90_6.Bin120|CD90_6_161264_63	K00161	PDHA, pdhA; pyruvate dehydrogenase E1 component alpha subunit [EC:1.2.4.1]	0.0334045	CD90_6.Bin120	Bacteria	Bacillota|A	Clostridia	Lachnospirales	Lachnospiraceae	UBA1066	UBA1066 sp902766955
RD10_9.Bin91|A74RD_92242_37	K00161	PDHA, pdhA; pyruvate dehydrogenase E1 component alpha subunit [EC:1.2.4.1]	0.0181978	RD10_9.Bin91	Bacteria	Bacteroidota	Bacteroidia	Bacteroidales	Porphyromonadaceae	Porphyromonas
ID90_5.Bin12|A23ID_2_61722_19	K00161	PDHA, pdhA; pyruvate dehydrogenase E1 component alpha subunit [EC:1.2.4.1]	0.0178979	ID90_5.Bin12	Bacteria	Bacillota|A	Clostridia	Peptostreptococcales	Anaerovoracaceae	BX12	BX12 sp902363595
RD10_7.Bin32|A71RD_23488_9	K00161	PDHA, pdhA; pyruvate dehydrogenase E1 component alpha subunit [EC:1.2.4.1]	0.0131087	RD10_7.Bin32	Bacteria	Bacteroidota	Bacteroidia	Bacteroidales	Dysgonomonadaceae	Petrimonas	Petrimonas sp002356435
RD1_2.Bin15|A82RD_36170_421	K00162	PD.B, pd.B; pyruvate dehydrogenase E1 component beta subunit [EC:1.2.4.1]	2.29281	RD1_2.Bin15	Bacteria	Bacillota	Bacilli	Lactobacillales	Streptococcaceae	Streptococcus	Streptococcus suis_N
RD1_7.Bin28|A88RD_34506_11	K00162	PD.B, pd.B; pyruvate dehydrogenase E1 component beta subunit [EC:1.2.4.1]	2.16773	RD1_7.Bin28	Bacteria	Bacillota	Bacilli	Lactobacillales	Streptococcaceae	Streptococcus
RD30_7.Bin40|A44RD_175865_641	K00162	PD.B, pd.B; pyruvate dehydrogenase E1 component beta subunit [EC:1.2.4.1]	1.50325	RD30_7.Bin40	Bacteria	Bacillota	Bacilli	Lactobacillales	Streptococcaceae	Streptococcus	Streptococcus gallolyticus
RD1_2.Bin21|A82RD_6918_73	K00162	PD.B, pd.B; pyruvate dehydrogenase E1 component beta subunit [EC:1.2.4.1]	0.773383	RD1_2.Bin21	Bacteria	Bacteroidota	Bacteroidia	Flavobacteriales	Flavobacteriaceae	Capnocytophaga
ID30_4.Bin19|A47ID_45240_19	K00162	PD.B, pd.B; pyruvate dehydrogenase E1 component beta subunit [EC:1.2.4.1]	0.358969	ID30_4.Bin19	Bacteria	Bacillota|A	Clostridia	Lachnospirales	Lachnospiraceae	UBA1066
RD1_1.Bin26|A80RD_9989_3	K00162	PD.B, pd.B; pyruvate dehydrogenase E1 component beta subunit [EC:1.2.4.1]	0.267124	RD1_1.Bin26	Bacteria	Bacillota	Bacilli	Lactobacillales	Streptococcaceae	Streptococcus
ID90_6.Bin62|A30ID_2_28155_38	K00162	PD.B, pd.B; pyruvate dehydrogenase E1 component beta subunit [EC:1.2.4.1]	0.23335	ID90_6.Bin62	Bacteria	Bacillota|A	Clostridia	Peptostreptococcales	Anaerovoracaceae	RUG099
RD1_9.Bin4|A90RD_21003_28	K00162	PD.B, pd.B; pyruvate dehydrogenase E1 component beta subunit [EC:1.2.4.1]	0.215565	RD1_9.Bin4	Bacteria	Bacteroidota	Bacteroidia	Flavobacteriales	Weeksellaceae	JABCPE02
ID1_2.Bin35|A83ID_30484_2	K00162	PD.B, pd.B; pyruvate dehydrogenase E1 component beta subunit [EC:1.2.4.1]	0.203669	ID1_2.Bin35	Bacteria	Bacillota	Bacilli	Lactobacillales	Streptococcaceae	Streptococcus
CD30_4.Bin97|CD30_4_240285_129	K00162	PD.B, pd.B; pyruvate dehydrogenase E1 component beta subunit [EC:1.2.4.1]	0.200567	CD30_4.Bin97	Bacteria	Bacillota|A	Clostridia|A	Christensenellales	CAG_74	SFTH01
ID90_2.Bin11|A10ID_2_171622_11	K00162	PD.B, pd.B; pyruvate dehydrogenase E1 component beta subunit [EC:1.2.4.1]	0.15325	ID90_2.Bin11	Bacteria	Bacillota|A	Clostridia	Peptostreptococcales	Anaerovoracaceae	RUG099
RD90_10.Bin5|A30RD_32954_21	K00162	PD.B, pd.B; pyruvate dehydrogenase E1 component beta subunit [EC:1.2.4.1]	0.079836	RD90_10.Bin5	Bacteria	Bacillota|A	Clostridia	Lachnospirales	Lachnospiraceae	Eubacterium_H
CD30_3.Bin31|CD30_3_69947_7	K00162	PD.B, pd.B; pyruvate dehydrogenase E1 component beta subunit [EC:1.2.4.1]	0.0531626	CD30_3.Bin31	Bacteria	Bacillota|A	Clostridia	Lachnospirales	Anaerotignaceae	Anaerotignum	Anaerotignum sp001304995
ID90_5.Bin39|A23ID_2_32750_12	K00162	PD.B, pd.B; pyruvate dehydrogenase E1 component beta subunit [EC:1.2.4.1]	0.0529855	ID90_5.Bin39	Bacteria	Bacillota|A	Clostridia	Eubacteriales	Eubacteriaceae	Eubacterium	Eubacterium maltosivorans
RD25_10.Bin37|A67RD_153834_16	K00162	PD.B, pd.B; pyruvate dehydrogenase E1 component beta subunit [EC:1.2.4.1]	0.0407226	RD25_10.Bin37	Bacteria	Bacillota|A	Clostridia	Peptostreptococcales	Anaerovoracaceae	RUG11894
RD10_7.Bin32|A71RD_23488_8	K00162	PD.B, pd.B; pyruvate dehydrogenase E1 component beta subunit [EC:1.2.4.1]	0.0195226	RD10_7.Bin32	Bacteria	Bacteroidota	Bacteroidia	Bacteroidales	Dysgonomonadaceae	Petrimonas	Petrimonas sp002356435
RD10_9.Bin91|A74RD_92242_38	K00162	PD.B, pd.B; pyruvate dehydrogenase E1 component beta subunit [EC:1.2.4.1]	0.0185163	RD10_9.Bin91	Bacteria	Bacteroidota	Bacteroidia	Bacteroidales	Porphyromonadaceae	Porphyromonas
RD10_2.Bin33|A62RD_32314_87	K00163	aceE; pyruvate dehydrogenase E1 component [EC:1.2.4.1]	32.9625	RD10_2.Bin33	Bacteria	Pseudomonadota	Gammaproteobacteria	Enterobacterales	Enterobacteriaceae	Escherichia	Escherichia flexneri
ID10_2.Bin7|A62ID_11184_355	K00163	aceE; pyruvate dehydrogenase E1 component [EC:1.2.4.1]	11.5551	ID10_2.Bin7	Bacteria	Pseudomonadota	Gammaproteobacteria	Enterobacterales	Enterobacteriaceae	Enterobacter	Enterobacter cloacae_M
RD1_4.Bin9|A84RD_52932_7	K00163	aceE; pyruvate dehydrogenase E1 component [EC:1.2.4.1]	10.8587	RD1_4.Bin9	Bacteria	Pseudomonadota	Gammaproteobacteria	Enterobacterales	Pasteurellaceae	Bibersteinia
ID1_4.Bin12|A88ID_18227_64	K00163	aceE; pyruvate dehydrogenase E1 component [EC:1.2.4.1]	9.23629	ID1_4.Bin12	Bacteria	Pseudomonadota	Gammaproteobacteria	Enterobacterales	Pasteurellaceae	Mannheimia	Mannheimia haemolytica
RD1_6.Bin16|A87RD_8259_6	K00163	aceE; pyruvate dehydrogenase E1 component [EC:1.2.4.1]	4.26165	RD1_6.Bin16	Bacteria	Pseudomonadota	Gammaproteobacteria	Enterobacterales	Pasteurellaceae	Mannheimia
RD1_5.Bin33|A85RD_40841_24	K00163	aceE; pyruvate dehydrogenase E1 component [EC:1.2.4.1]	1.34126	RD1_5.Bin33	Bacteria	Pseudomonadota	Gammaproteobacteria	Burkholderiales	Neisseriaceae
RD10_5.Bin20|A65RD_89158_8	K00163	aceE; pyruvate dehydrogenase E1 component [EC:1.2.4.1]	0.870145	RD10_5.Bin20	Bacteria	Pseudomonadota	Gammaproteobacteria	Pseudomonadales	Moraxellaceae	Moraxella
RD1_8.Bin7|A89RD_81076_16	K00163	aceE; pyruvate dehydrogenase E1 component [EC:1.2.4.1]	0.857104	RD1_8.Bin7	Bacteria	Pseudomonadota	Gammaproteobacteria	Enterobacterales	Pasteurellaceae	Bibersteinia
RD10_7.Bin40|A71RD_25972_11	K00163	aceE; pyruvate dehydrogenase E1 component [EC:1.2.4.1]	0.80681	RD10_7.Bin40	Bacteria	Pseudomonadota	Gammaproteobacteria	Burkholderiales	Neisseriaceae
RD1_5.Bin27|A85RD_11077_1	K00163	aceE; pyruvate dehydrogenase E1 component [EC:1.2.4.1]	0.702364	RD1_5.Bin27	Bacteria	Pseudomonadota	Gammaproteobacteria	Pseudomonadales	Moraxellaceae	Moraxella
RD25_6.Bin110|A56RD_176063_4	K00163	aceE; pyruvate dehydrogenase E1 component [EC:1.2.4.1]	0.322775	RD25_6.Bin110	Bacteria	Pseudomonadota	Gammaproteobacteria	Burkholderiales	Burkholderiaceae	Ottowia
RD10_5.Bin2|A65RD_3961_118	K00163	aceE; pyruvate dehydrogenase E1 component [EC:1.2.4.1]	0.310594	RD10_5.Bin2	Bacteria	Actinobacteriota	Actinomycetia	Actinomycetales	Actinomycetaceae	Pauljensenia	Pauljensenia hyovaginalis
RD30_12.Bin15|A50RD_84831_21	K00163	aceE; pyruvate dehydrogenase E1 component [EC:1.2.4.1]	0.265005	RD30_12.Bin15	Bacteria	Pseudomonadota	Gammaproteobacteria	Burkholderiales	Rhodocyclaceae
RD30_2.Bin78|A37RD_194076_254	K00163	aceE; pyruvate dehydrogenase E1 component [EC:1.2.4.1]	0.125549	RD30_2.Bin78	Bacteria	Pseudomonadota	Gammaproteobacteria	Enterobacterales	Pasteurellaceae	Bibersteinia	Bibersteinia trehalosi
RD10_7.Bin18|A71RD_9881_6	K00163	aceE; pyruvate dehydrogenase E1 component [EC:1.2.4.1]	0.117651	RD10_7.Bin18	Bacteria	Campylobacterota	Campylobacteria	Campylobacterales	Arcobacteraceae	Aliarcobacter
RD1_9.Bin21|A90RD_6459_45	K00163	aceE; pyruvate dehydrogenase E1 component [EC:1.2.4.1]	0.109786	RD1_9.Bin21	Bacteria	Pseudomonadota	Gammaproteobacteria	Pseudomonadales	Moraxellaceae	Acinetobacter
RD1_9.Bin3|A90RD_4849_5	K00163	aceE; pyruvate dehydrogenase E1 component [EC:1.2.4.1]	0.0797893	RD1_9.Bin3	Bacteria	Pseudomonadota	Gammaproteobacteria	Burkholderiales	Neisseriaceae	Alysiella	Alysiella filiformis
ID30_1.Bin1|A37ID_41050_204	K00163	aceE; pyruvate dehydrogenase E1 component [EC:1.2.4.1]	0.0790769	ID30_1.Bin1	Bacteria	Actinobacteriota	Actinomycetia	Mycobacteriales	Mycobacteriaceae	Corynebacterium
RD10_5.Bin22|A65RD_96665_37	K00163	aceE; pyruvate dehydrogenase E1 component [EC:1.2.4.1]	0.0747259	RD10_5.Bin22	Bacteria	Pseudomonadota	Gammaproteobacteria	Burkholderiales	Neisseriaceae	Neisseria
RD30_2.Bin41|A37RD_194853_3	K00163	aceE; pyruvate dehydrogenase E1 component [EC:1.2.4.1]	0.0618447	RD30_2.Bin41	Bacteria	Pseudomonadota	Gammaproteobacteria	Burkholderiales	Neisseriaceae	Neisseria
RD10_6.Bin23|A70RD_11262_35	K00163	aceE; pyruvate dehydrogenase E1 component [EC:1.2.4.1]	0.0612991	RD10_6.Bin23	Bacteria	Actinobacteriota	Actinomycetia	Actinomycetales	Actinomycetaceae	Trueperella	Trueperella pyogenes
RD10_3.Bin41|A63RD_19797_17	K00163	aceE; pyruvate dehydrogenase E1 component [EC:1.2.4.1]	0.0574815	RD10_3.Bin41	Bacteria	Pseudomonadota	Gammaproteobacteria	Cardiobacteriales	Cardiobacteriaceae	Suttonella
RD1_7.Bin13|A88RD_5083_46	K00163	aceE; pyruvate dehydrogenase E1 component [EC:1.2.4.1]	0.0446204	RD1_7.Bin13	Bacteria	Pseudomonadota	Gammaproteobacteria	Pseudomonadales	Moraxellaceae	Moraxella
RD10_3.Bin43|A63RD_39532_23	K00163	aceE; pyruvate dehydrogenase E1 component [EC:1.2.4.1]	0.0445229	RD10_3.Bin43	Bacteria	Pseudomonadota	Gammaproteobacteria	Burkholderiales	Burkholderiaceae	Comamonas	Comamonas kerstersii
ID10_9.Bin5|A74ID_23497_13	K00163	aceE; pyruvate dehydrogenase E1 component [EC:1.2.4.1]	0.0417158	ID10_9.Bin5	Bacteria	Actinobacteriota	Actinomycetia	Actinomycetales	Micrococcaceae	Rothia
RD10_2.Bin37|A62RD_48820_1	K00163	aceE; pyruvate dehydrogenase E1 component [EC:1.2.4.1]	0.033618	RD10_2.Bin37	Bacteria	Pseudomonadota	Gammaproteobacteria	Burkholderiales	Neisseriaceae	Eikenella
RD10_3.Bin37|A63RD_22404_1	K00163	aceE; pyruvate dehydrogenase E1 component [EC:1.2.4.1]	0.030145	RD10_3.Bin37	Bacteria	Pseudomonadota	Gammaproteobacteria	Burkholderiales	Neisseriaceae	Alysiella
RD1_9.Bin10|A90RD_15273_7	K00163	aceE; pyruvate dehydrogenase E1 component [EC:1.2.4.1]	0.0212124	RD1_9.Bin10	Bacteria	Pseudomonadota	Gammaproteobacteria	Enterobacterales	Pasteurellaceae	Pasteurella	Pasteurella multocida
RD10_4.Bin10|A64RD_32096_2	K00163	aceE; pyruvate dehydrogenase E1 component [EC:1.2.4.1]	0.0117348	RD10_4.Bin10	Bacteria	Pseudomonadota	Gammaproteobacteria	Burkholderiales	Neisseriaceae
CD90_1.Bin117|CD90_1_295506_5	K00169	porA; pyruvate ferredoxin oxidoreductase alpha subunit [EC:1.2.7.1]	4.61062	CD90_1.Bin117	Bacteria	Bacillota|A	Clostridia	Lachnospirales	Lachnospiraceae	CAG_791	CAG_791 sp002394525
CD90_1.Bin105|CD90_1_18065_61	K00169	porA; pyruvate ferredoxin oxidoreductase alpha subunit [EC:1.2.7.1]	4.21194	CD90_1.Bin105	Bacteria	Bacillota|A	Clostridia	Lachnospirales	Lachnospiraceae	CAG_791	CAG_791 sp902785055
CD30_7.Bin4|CD30_7_51892_15	K00169	porA; pyruvate ferredoxin oxidoreductase alpha subunit [EC:1.2.7.1]	3.0441	CD30_7.Bin4	Bacteria	Bacillota|A	Clostridia	Lachnospirales	Lachnospiraceae	Schaedlerella
RD90_4.Bin100|A15RD_114824_5	K00169	porA; pyruvate ferredoxin oxidoreductase alpha subunit [EC:1.2.7.1]	2.05522	RD90_4.Bin100	Bacteria	Bacillota|A	Clostridia	Lachnospirales	Lachnospiraceae	UBA2868	UBA2868 sp002350465
ID30_4.Bin8|A47ID_37524_25	K00169	porA; pyruvate ferredoxin oxidoreductase alpha subunit [EC:1.2.7.1]	1.86582	ID30_4.Bin8	Bacteria	Bacillota|A	Clostridia	Oscillospirales	Acutalibacteraceae	Ruminococcus_E	Ruminococcus_E sp900317315
RD90_9.Bin1|A26RD_1816_15	K00169	porA; pyruvate ferredoxin oxidoreductase alpha subunit [EC:1.2.7.1]	1.84285	RD90_9.Bin1	Archaea	Methanobacteriota	Methanobacteria	Methanobacteriales	Methanobacteriaceae	Methanobrevibacter|A
RD30_8.Bin31|A45RD_88197_54	K00169	porA; pyruvate ferredoxin oxidoreductase alpha subunit [EC:1.2.7.1]	1.74081	RD30_8.Bin31	Bacteria	Bacillota|A	Clostridia	Lachnospirales	Lachnospiraceae	CAG_791	CAG_791 sp900319245
ID30_4.Bin9|A47ID_25383_30	K00169	porA; pyruvate ferredoxin oxidoreductase alpha subunit [EC:1.2.7.1]	1.12897	ID30_4.Bin9	Bacteria	Bacillota|A	Clostridia	Lachnospirales	Lachnospiraceae	CAG_791	CAG_791 sp002395235
CD90_4.Bin76|CD90_4_146551_23	K00169	porA; pyruvate ferredoxin oxidoreductase alpha subunit [EC:1.2.7.1]	1.03392	CD90_4.Bin76	Archaea	Methanobacteriota	Methanobacteria	Methanobacteriales	Methanobacteriaceae	Methanobrevibacter|A
CD90_8.Bin71|CD90_8_214066_15	K00169	porA; pyruvate ferredoxin oxidoreductase alpha subunit [EC:1.2.7.1]	1.02907	CD90_8.Bin71	Archaea	Methanobacteriota	Methanobacteria	Methanobacteriales	Methanobacteriaceae	Methanobrevibacter|A	Methanobrevibacter|A sp900314695
RD90_7.Bin13|A22RD_41971_9	K00169	porA; pyruvate ferredoxin oxidoreductase alpha subunit [EC:1.2.7.1]	1.02176	RD90_7.Bin13	Bacteria	Bacillota|A	Clostridia	Oscillospirales	Oscillospiraceae	UBA1777	UBA1777 sp900316205
CD30_7.Bin6|CD30_7_32423_329	K00169	porA; pyruvate ferredoxin oxidoreductase alpha subunit [EC:1.2.7.1]	0.892294	CD30_7.Bin6	Bacteria	Bacillota|A	Clostridia	Oscillospirales	Oscillospiraceae	Dysosmobacter	Dysosmobacter sp900548505
RD90_4.Bin14|A15RD_103791_16	K00169	porA; pyruvate ferredoxin oxidoreductase alpha subunit [EC:1.2.7.1]	0.798113	RD90_4.Bin14	Archaea	Methanobacteriota	Methanobacteria	Methanobacteriales	Methanobacteriaceae	Methanobrevibacter|A
RD30_12.Bin145|A50RD_319372_33	K00169	porA; pyruvate ferredoxin oxidoreductase alpha subunit [EC:1.2.7.1]	0.765698	RD30_12.Bin145	Bacteria	Bacillota|A	Clostridia	Lachnospirales	Lachnospiraceae	Stomatobaculum
ID25_1.Bin4|A51ID_59945_68	K00169	porA; pyruvate ferredoxin oxidoreductase alpha subunit [EC:1.2.7.1]	0.765041	ID25_1.Bin4	Bacteria	Bacillota|A	Clostridia	Peptostreptococcales	Anaerovoracaceae	RUG099	RUG099 sp902778585
CD90_1.Bin35|CD90_1_389600_14	K00169	porA; pyruvate ferredoxin oxidoreductase alpha subunit [EC:1.2.7.1]	0.716227	CD90_1.Bin35	Archaea	Methanobacteriota	Methanobacteria	Methanobacteriales	Methanobacteriaceae	Methanobrevibacter|A	Methanobrevibacter|A thaueri
RD25_5.Bin156|A55RD_283587_25	K00169	porA; pyruvate ferredoxin oxidoreductase alpha subunit [EC:1.2.7.1]	0.714285	RD25_5.Bin156	Bacteria	Bacillota|A	Clostridia	Lachnospirales	Lachnospiraceae	Clostridium_R	Clostridium_R sp003445895
RD25_8.Bin102|A58RD_505984_17	K00169	porA; pyruvate ferredoxin oxidoreductase alpha subunit [EC:1.2.7.1]	0.712833	RD25_8.Bin102	Bacteria	Bacillota|A	Clostridia	Oscillospirales	Oscillospiraceae	Evtepia
ID25_1.Bin16|A51ID_33290_26	K00169	porA; pyruvate ferredoxin oxidoreductase alpha subunit [EC:1.2.7.1]	0.665199	ID25_1.Bin16	Archaea	Methanobacteriota	Methanobacteria	Methanobacteriales	Methanobacteriaceae	Methanobrevibacter|A
RD30_6.Bin78|A43RD_281548_25	K00169	porA; pyruvate ferredoxin oxidoreductase alpha subunit [EC:1.2.7.1]	0.66442	RD30_6.Bin78	Bacteria	Bacillota|A	Clostridia	Oscillospirales	Acutalibacteraceae	Ruminococcus_E	Ruminococcus_E sp900316555
RD30_10.Bin149|A48RD_377967_12	K00169	porA; pyruvate ferredoxin oxidoreductase alpha subunit [EC:1.2.7.1]	0.654031	RD30_10.Bin149	Bacteria	Bacillota|A	Clostridia	Lachnospirales	Lachnospiraceae	UBA2868	UBA2868 sp900320345
RD30_4.Bin42|A41RD_173997_140	K00169	porA; pyruvate ferredoxin oxidoreductase alpha subunit [EC:1.2.7.1]	0.581419	RD30_4.Bin42	Bacteria	Bacillota|A	Clostridia	Lachnospirales	Lachnospiraceae	UBA2868
CD90_10.Bin160|CD90_10_229475_25	K00169	porA; pyruvate ferredoxin oxidoreductase alpha subunit [EC:1.2.7.1]	0.566913	CD90_10.Bin160	Archaea	Methanobacteriota	Methanobacteria	Methanobacteriales	Methanobacteriaceae	Methanobrevibacter|A	Methanobrevibacter|A millerae|A
ID25_3.Bin13|A56ID_60360_2	K00169	porA; pyruvate ferredoxin oxidoreductase alpha subunit [EC:1.2.7.1]	0.557499	ID25_3.Bin13	Bacteria	Bacillota|A	Clostridia	Peptostreptococcales	Anaerovoracaceae	RUG099
ID25_5.Bin60|A66ID_135079_9	K00169	porA; pyruvate ferredoxin oxidoreductase alpha subunit [EC:1.2.7.1]	0.534873	ID25_5.Bin60	Bacteria	Bacillota|A	Clostridia	Lachnospirales	Lachnospiraceae	CAG_791
RD90_11.Bin49|A33RD_62169_3	K00169	porA; pyruvate ferredoxin oxidoreductase alpha subunit [EC:1.2.7.1]	0.53185	RD90_11.Bin49	Archaea	Methanobacteriota	Methanobacteria	Methanobacteriales	Methanobacteriaceae	Methanobrevibacter|A	Methanobrevibacter|A sp900319535
RD30_8.Bin18|A45RD_61382_28	K00169	porA; pyruvate ferredoxin oxidoreductase alpha subunit [EC:1.2.7.1]	0.523454	RD30_8.Bin18	Bacteria	Bacillota|A	Clostridia	Lachnospirales	Lachnospiraceae	NK4A144	NK4A144 sp003488445
ID90_6.Bin55|A30ID_2_39528_15	K00169	porA; pyruvate ferredoxin oxidoreductase alpha subunit [EC:1.2.7.1]	0.521377	ID90_6.Bin55	Bacteria	Bacillota|A	Clostridia	Oscillospirales	Acutalibacteraceae	Ruminococcus_E
RD30_8.Bin103|A45RD_35355_44	K00169	porA; pyruvate ferredoxin oxidoreductase alpha subunit [EC:1.2.7.1]	0.507009	RD30_8.Bin103	Bacteria	Bacillota|A	Clostridia	Lachnospirales	Lachnospiraceae	Eubacterium_G
CD90_6.Bin50|CD90_6_11212_22	K00169	porA; pyruvate ferredoxin oxidoreductase alpha subunit [EC:1.2.7.1]	0.487404	CD90_6.Bin50	Archaea	Methanobacteriota	Methanobacteria	Methanobacteriales	Methanobacteriaceae	Methanobrevibacter|A	Methanobrevibacter|A sp902794475
RD90_5.Bin10|A17RD_271455_5	K00169	porA; pyruvate ferredoxin oxidoreductase alpha subunit [EC:1.2.7.1]	0.465093	RD90_5.Bin10	Archaea	Methanobacteriota	Methanobacteria	Methanobacteriales	Methanobacteriaceae	Methanobrevibacter
RD90_10.Bin1|A30RD_36059_54	K00169	porA; pyruvate ferredoxin oxidoreductase alpha subunit [EC:1.2.7.1]	0.444272	RD90_10.Bin1	Bacteria	Bacillota|A	Clostridia	Peptostreptococcales	Anaerovoracaceae	RUG13615	RUG13615 sp902790905
RD25_2.Bin61|A52RD_27035_12	K00169	porA; pyruvate ferredoxin oxidoreductase alpha subunit [EC:1.2.7.1]	0.437754	RD25_2.Bin61	Bacteria	Bacillota|A	Clostridia	Lachnospirales	Lachnospiraceae	Stomatobaculum
ID25_5.Bin35|A66ID_88681_8	K00169	porA; pyruvate ferredoxin oxidoreductase alpha subunit [EC:1.2.7.1]	0.432382	ID25_5.Bin35	Bacteria	Bacillota|A	Clostridia	Lachnospirales	Lachnospiraceae	CAG_791
CD90_6.Bin73|CD90_6_229018_30	K00169	porA; pyruvate ferredoxin oxidoreductase alpha subunit [EC:1.2.7.1]	0.397747	CD90_6.Bin73	Bacteria	Bacillota|A	Clostridia	Lachnospirales	Lachnospiraceae	CAG_791	CAG_791 sp900321785
ID25_3.Bin10|A56ID_35559_4	K00169	porA; pyruvate ferredoxin oxidoreductase alpha subunit [EC:1.2.7.1]	0.362933	ID25_3.Bin10	Archaea	Methanobacteriota	Methanobacteria	Methanobacteriales	Methanobacteriaceae	Methanobrevibacter|A
ID90_2.Bin88|A10ID_2_29171_36	K00169	porA; pyruvate ferredoxin oxidoreductase alpha subunit [EC:1.2.7.1]	0.359306	ID90_2.Bin88	Bacteria	Bacillota|A	Clostridia	Lachnospirales	Lachnospiraceae	Eubacterium_G
CD30_7.Bin49|CD30_7_1470_21	K00169	porA; pyruvate ferredoxin oxidoreductase alpha subunit [EC:1.2.7.1]	0.35926	CD30_7.Bin49	Bacteria	Bacillota|A	Clostridia	Peptostreptococcales	Anaerovoracaceae	RUG099
RD10_5.Bin2|A65RD_83843_110	K00169	porA; pyruvate ferredoxin oxidoreductase alpha subunit [EC:1.2.7.1]	0.348606	RD10_5.Bin2	Bacteria	Actinobacteriota	Actinomycetia	Actinomycetales	Actinomycetaceae	Pauljensenia	Pauljensenia hyovaginalis
RD30_3.Bin63|A38RD_33491_5	K00169	porA; pyruvate ferredoxin oxidoreductase alpha subunit [EC:1.2.7.1]	0.336583	RD30_3.Bin63	Archaea	Methanobacteriota	Methanobacteria	Methanobacteriales	Methanobacteriaceae	Methanobrevibacter|A
RD90_7.Bin88|A22RD_153424_7	K00169	porA; pyruvate ferredoxin oxidoreductase alpha subunit [EC:1.2.7.1]	0.335779	RD90_7.Bin88	Bacteria	Bacillota|A	Clostridia	Oscillospirales	Oscillospiraceae	UBA1777
RD90_7.Bin49|A22RD_145570_118	K00169	porA; pyruvate ferredoxin oxidoreductase alpha subunit [EC:1.2.7.1]	0.30152	RD90_7.Bin49	Bacteria	Bacillota|A	Clostridia	Lachnospirales	Lachnospiraceae	Clostridium_R
CD90_1.Bin81|CD90_1_411668_12	K00169	porA; pyruvate ferredoxin oxidoreductase alpha subunit [EC:1.2.7.1]	0.292956	CD90_1.Bin81	Bacteria	Bacillota|A	Clostridia	Lachnospirales	Lachnospiraceae	UBA3305	UBA3305 sp002373555
RD90_5.Bin24|A17RD_19040_2	K00169	porA; pyruvate ferredoxin oxidoreductase alpha subunit [EC:1.2.7.1]	0.287033	RD90_5.Bin24	Bacteria	Bacillota|A	Clostridia	Oscillospirales	Oscillospiraceae	Evtepia
RD30_4.Bin11|A41RD_49382_59	K00169	porA; pyruvate ferredoxin oxidoreductase alpha subunit [EC:1.2.7.1]	0.281149	RD30_4.Bin11	Bacteria	Synergistota	Synergistia	Synergistales	Synergistaceae	Synergistes
ID90_2.Bin1|A10ID_2_100252_20	K00169	porA; pyruvate ferredoxin oxidoreductase alpha subunit [EC:1.2.7.1]	0.271298	ID90_2.Bin1	Bacteria	Bacillota|A	Clostridia	Peptostreptococcales	Anaerovoracaceae	UBA1191
CD90_5.Bin26|CD90_5_459290_71	K00169	porA; pyruvate ferredoxin oxidoreductase alpha subunit [EC:1.2.7.1]	0.261067	CD90_5.Bin26	Bacteria	Bacillota|A	Clostridia	Lachnospirales	Lachnospiraceae	SFDP01
RD90_10.Bin1|A30RD_20631_68	K00169	porA; pyruvate ferredoxin oxidoreductase alpha subunit [EC:1.2.7.1]	0.247312	RD90_10.Bin1	Bacteria	Bacillota|A	Clostridia	Peptostreptococcales	Anaerovoracaceae	RUG13615	RUG13615 sp902790905
ID90_4.Bin31|A17ID_2_285649_4	K00169	porA; pyruvate ferredoxin oxidoreductase alpha subunit [EC:1.2.7.1]	0.244181	ID90_4.Bin31	Bacteria	Bacillota|A	Clostridia	Peptostreptococcales	Anaerovoracaceae	UBA3738
RD90_10.Bin3|A30RD_57000_55	K00169	porA; pyruvate ferredoxin oxidoreductase alpha subunit [EC:1.2.7.1]	0.242045	RD90_10.Bin3	Bacteria	Bacillota|A	Clostridia	Lachnospirales	Lachnospiraceae	Stomatobaculum
ID90_4.Bin31|A17ID_2_2048_37	K00169	porA; pyruvate ferredoxin oxidoreductase alpha subunit [EC:1.2.7.1]	0.240952	ID90_4.Bin31	Bacteria	Bacillota|A	Clostridia	Peptostreptococcales	Anaerovoracaceae	UBA3738
RD90_6.Bin12|A21RD_12296_25	K00169	porA; pyruvate ferredoxin oxidoreductase alpha subunit [EC:1.2.7.1]	0.239015	RD90_6.Bin12	Bacteria	Bacillota|A	Clostridia	Lachnospirales	Lachnospiraceae	CAG_194
CD90_5.Bin26|CD90_5_437664_16	K00169	porA; pyruvate ferredoxin oxidoreductase alpha subunit [EC:1.2.7.1]	0.236272	CD90_5.Bin26	Bacteria	Bacillota|A	Clostridia	Lachnospirales	Lachnospiraceae	SFDP01
ID90_6.Bin68|A30ID_2_23892_315	K00169	porA; pyruvate ferredoxin oxidoreductase alpha subunit [EC:1.2.7.1]	0.222664	ID90_6.Bin68	Bacteria	Bacillota	Bacilli	Erysipelotrichales	Erysipelotrichaceae	UBA4312	UBA4312 sp002394635
RD30_11.Bin89|A49RD_41104_51	K00169	porA; pyruvate ferredoxin oxidoreductase alpha subunit [EC:1.2.7.1]	0.220121	RD30_11.Bin89	Bacteria	Bacillota|A	Clostridia	Lachnospirales	Lachnospiraceae	Stomatobaculum
RD30_10.Bin92|A48RD_23461_66	K00169	porA; pyruvate ferredoxin oxidoreductase alpha subunit [EC:1.2.7.1]	0.216908	RD30_10.Bin92	Bacteria	Bacillota|A	Clostridia	Peptostreptococcales	Anaerovoracaceae
CD90_3.Bin52|CD90_3_264912_20	K00169	porA; pyruvate ferredoxin oxidoreductase alpha subunit [EC:1.2.7.1]	0.214508	CD90_3.Bin52	Bacteria	Bacillota|A	Clostridia	Lachnospirales	Lachnospiraceae	Faecalimonas
CD30_5.Bin56|CD30_5_126138_20	K00169	porA; pyruvate ferredoxin oxidoreductase alpha subunit [EC:1.2.7.1]	0.207823	CD30_5.Bin56	Bacteria	Bacillota|A	Clostridia	Oscillospirales	Oscillospiraceae	UBA1777	UBA1777 sp002320035
RD30_8.Bin101|A45RD_319479_24	K00169	porA; pyruvate ferredoxin oxidoreductase alpha subunit [EC:1.2.7.1]	0.206592	RD30_8.Bin101	Bacteria	Bacillota|A	Clostridia	Oscillospirales	Acutalibacteraceae	Ruminococcus_E	Ruminococcus_E sp900100595
ID90_5.Bin50|A23ID_2_19967_8	K00169	porA; pyruvate ferredoxin oxidoreductase alpha subunit [EC:1.2.7.1]	0.201105	ID90_5.Bin50	Bacteria	Bacillota|A	Clostridia	Lachnospirales	Lachnospiraceae	Eubacterium_H
ID90_2.Bin99|A10ID_2_37665_123	K00169	porA; pyruvate ferredoxin oxidoreductase alpha subunit [EC:1.2.7.1]	0.200244	ID90_2.Bin99	Bacteria	Bacillota|A	Clostridia	Peptostreptococcales	Anaerovoracaceae	UBA1191
RD30_5.Bin93|A42RD_75491_61	K00169	porA; pyruvate ferredoxin oxidoreductase alpha subunit [EC:1.2.7.1]	0.199549	RD30_5.Bin93	Bacteria	Pseudomonadota	Gammaproteobacteria	Enterobacterales	Succinivibrionaceae	Succinivibrio	Succinivibrio dextrinosolvens|A
RD25_10.Bin37|A67RD_181647_122	K00169	porA; pyruvate ferredoxin oxidoreductase alpha subunit [EC:1.2.7.1]	0.198791	RD25_10.Bin37	Bacteria	Bacillota|A	Clostridia	Peptostreptococcales	Anaerovoracaceae	RUG11894
RD30_12.Bin44|A50RD_39749_6	K00169	porA; pyruvate ferredoxin oxidoreductase alpha subunit [EC:1.2.7.1]	0.197305	RD30_12.Bin44	Bacteria	Synergistota	Synergistia	Synergistales	Synergistaceae	Synergistes	Synergistes jonesii
CD1_1.Bin13|CD1_1_22570_6	K00169	porA; pyruvate ferredoxin oxidoreductase alpha subunit [EC:1.2.7.1]	0.193872	CD1_1.Bin13	Bacteria	Bacillota	Bacilli	Erysipelotrichales	Erysipelatoclostridiaceae	Erysipelatoclostridium	Erysipelatoclostridium ramosum
CD90_5.Bin49|CD90_5_137690_14	K00169	porA; pyruvate ferredoxin oxidoreductase alpha subunit [EC:1.2.7.1]	0.19137	CD90_5.Bin49	Bacteria	Bacillota|A	Clostridia	Lachnospirales	Lachnospiraceae	992a	992a sp001940245
CD90_8.Bin76|CD90_8_183892_70	K00169	porA; pyruvate ferredoxin oxidoreductase alpha subunit [EC:1.2.7.1]	0.188641	CD90_8.Bin76	Bacteria	Bacillota|A	Clostridia	Lachnospirales	Lachnospiraceae	CAG_127
RD30_5.Bin93|A42RD_412091_58	K00169	porA; pyruvate ferredoxin oxidoreductase alpha subunit [EC:1.2.7.1]	0.179948	RD30_5.Bin93	Bacteria	Pseudomonadota	Gammaproteobacteria	Enterobacterales	Succinivibrionaceae	Succinivibrio	Succinivibrio dextrinosolvens|A
RD30_10.Bin105|A48RD_272470_73	K00169	porA; pyruvate ferredoxin oxidoreductase alpha subunit [EC:1.2.7.1]	0.179832	RD30_10.Bin105	Archaea	Methanobacteriota	Methanobacteria	Methanobacteriales	Methanobacteriaceae	Methanobrevibacter|A
ID90_6.Bin6|A30ID_2_36593_97	K00169	porA; pyruvate ferredoxin oxidoreductase alpha subunit [EC:1.2.7.1]	0.179642	ID90_6.Bin6	Archaea	Methanobacteriota	Methanobacteria	Methanobacteriales	Methanobacteriaceae	Methanosphaera	Methanosphaera sp11921u
RD30_12.Bin113|A50RD_41722_41	K00169	porA; pyruvate ferredoxin oxidoreductase alpha subunit [EC:1.2.7.1]	0.178539	RD30_12.Bin113	Bacteria	Bacillota|A	Clostridia	Lachnospirales	Lachnospiraceae	UBA2868
RD25_2.Bin90|A52RD_259739_8	K00169	porA; pyruvate ferredoxin oxidoreductase alpha subunit [EC:1.2.7.1]	0.174138	RD25_2.Bin90	Bacteria	Bacillota|A	Clostridia	Lachnospirales	Lachnospiraceae	Acetitomaculum
RD10_4.Bin58|A64RD_49169_33	K00169	porA; pyruvate ferredoxin oxidoreductase alpha subunit [EC:1.2.7.1]	0.172793	RD10_4.Bin58	Bacteria	Bacillota|A	Clostridia	Oscillospirales	Oscillospiraceae	Flavonifractor	Flavonifractor sp900549795
ID90_1.Bin114|A6ID_2_174425_10	K00169	porA; pyruvate ferredoxin oxidoreductase alpha subunit [EC:1.2.7.1]	0.171214	ID90_1.Bin114	Bacteria	Bacillota|A	Clostridia	Lachnospirales	Lachnospiraceae	CAG_791	CAG_791 sp902781215
CD90_8.Bin76|CD90_8_198048_90	K00169	porA; pyruvate ferredoxin oxidoreductase alpha subunit [EC:1.2.7.1]	0.170099	CD90_8.Bin76	Bacteria	Bacillota|A	Clostridia	Lachnospirales	Lachnospiraceae	CAG_127
CD90_2.Bin101|CD90_2_211769_36	K00169	porA; pyruvate ferredoxin oxidoreductase alpha subunit [EC:1.2.7.1]	0.167683	CD90_2.Bin101	Bacteria	Bacillota|A	Clostridia	Lachnospirales	Lachnospiraceae	Roseburia
RD30_10.Bin92|A48RD_160194_8	K00169	porA; pyruvate ferredoxin oxidoreductase alpha subunit [EC:1.2.7.1]	0.165509	RD30_10.Bin92	Bacteria	Bacillota|A	Clostridia	Peptostreptococcales	Anaerovoracaceae
CD90_5.Bin179|CD90_5_402493_18	K00169	porA; pyruvate ferredoxin oxidoreductase alpha subunit [EC:1.2.7.1]	0.164461	CD90_5.Bin179	Bacteria	Bacillota|A	Clostridia	Lachnospirales	Lachnospiraceae	CAG_603
CD25_3.Bin48|CD25_3_91473_25	K00169	porA; pyruvate ferredoxin oxidoreductase alpha subunit [EC:1.2.7.1]	0.164356	CD25_3.Bin48	Bacteria	Bacillota|A	Clostridia	Oscillospirales	Oscillospiraceae
ID25_5.Bin37|A66ID_111595_40	K00169	porA; pyruvate ferredoxin oxidoreductase alpha subunit [EC:1.2.7.1]	0.163966	ID25_5.Bin37	Bacteria	Bacillota|A	Clostridia	Peptostreptococcales	Anaerovoracaceae	UBA1191	UBA1191 sp902795135
RD30_12.Bin113|A50RD_240299_50	K00169	porA; pyruvate ferredoxin oxidoreductase alpha subunit [EC:1.2.7.1]	0.162685	RD30_12.Bin113	Bacteria	Bacillota|A	Clostridia	Lachnospirales	Lachnospiraceae	UBA2868
CD90_9.Bin71|CD90_9_112922_90	K00169	porA; pyruvate ferredoxin oxidoreductase alpha subunit [EC:1.2.7.1]	0.161322	CD90_9.Bin71	Bacteria	Bacillota|A	Clostridia	Lachnospirales	Lachnospiraceae	SFDP01
RD30_6.Bin69|A43RD_214395_124	K00169	porA; pyruvate ferredoxin oxidoreductase alpha subunit [EC:1.2.7.1]	0.160262	RD30_6.Bin69	Bacteria	Elusimicrobiota	Endomicrobia	Endomicrobiales	Endomicrobiaceae	RUG658
RD30_3.Bin142|A38RD_3044_24	K00169	porA; pyruvate ferredoxin oxidoreductase alpha subunit [EC:1.2.7.1]	0.160165	RD30_3.Bin142	Bacteria	Bacillota|A	Clostridia	Lachnospirales	Lachnospiraceae	Eubacterium_G	Eubacterium_G sp002369135
CD90_2.Bin101|CD90_2_86671_3	K00169	porA; pyruvate ferredoxin oxidoreductase alpha subunit [EC:1.2.7.1]	0.155056	CD90_2.Bin101	Bacteria	Bacillota|A	Clostridia	Lachnospirales	Lachnospiraceae	Roseburia
ID90_4.Bin59|A17ID_2_291652_4	K00169	porA; pyruvate ferredoxin oxidoreductase alpha subunit [EC:1.2.7.1]	0.153598	ID90_4.Bin59	Bacteria	Bacillota|A	Clostridia	Peptostreptococcales	Anaerovoracaceae	UBA1191
ID90_1.Bin58|A6ID_2_150004_146	K00169	porA; pyruvate ferredoxin oxidoreductase alpha subunit [EC:1.2.7.1]	0.146028	ID90_1.Bin58	Bacteria	Bacillota|A	Clostridia	Peptostreptococcales	Anaerovoracaceae
CD90_1.Bin165|CD90_1_246618_20	K00169	porA; pyruvate ferredoxin oxidoreductase alpha subunit [EC:1.2.7.1]	0.143562	CD90_1.Bin165	Archaea	Methanobacteriota	Methanobacteria	Methanobacteriales	Methanobacteriaceae	Methanobrevibacter	Methanobrevibacter sp900314635
CD90_6.Bin17|CD90_6_3599_17	K00169	porA; pyruvate ferredoxin oxidoreductase alpha subunit [EC:1.2.7.1]	0.140512	CD90_6.Bin17	Bacteria	Bacillota|A	Clostridia	Lachnospirales	Lachnospiraceae	Dorea|A
RD25_2.Bin94|A52RD_72985_59	K00169	porA; pyruvate ferredoxin oxidoreductase alpha subunit [EC:1.2.7.1]	0.135587	RD25_2.Bin94	Bacteria	Synergistota	Synergistia	Synergistales	Synergistaceae	Synergistes
CD30_3.Bin5|CD30_3_37112_5	K00169	porA; pyruvate ferredoxin oxidoreductase alpha subunit [EC:1.2.7.1]	0.13332	CD30_3.Bin5	Bacteria	Bacillota|A	Clostridia	Oscillospirales	Oscillospiraceae
CD90_7.Bin51|CD90_7_43880_6	K00169	porA; pyruvate ferredoxin oxidoreductase alpha subunit [EC:1.2.7.1]	0.13245	CD90_7.Bin51	Bacteria	Bacillota|A	Clostridia	Lachnospirales	Lachnospiraceae	COE1
RD30_8.Bin94|A45RD_182393_33	K00169	porA; pyruvate ferredoxin oxidoreductase alpha subunit [EC:1.2.7.1]	0.128934	RD30_8.Bin94	Bacteria	Elusimicrobiota	Endomicrobia	Endomicrobiales	Endomicrobiaceae	RUG658	RUG658 sp002448285
RD90_10.Bin5|A30RD_35753_5	K00169	porA; pyruvate ferredoxin oxidoreductase alpha subunit [EC:1.2.7.1]	0.128388	RD90_10.Bin5	Bacteria	Bacillota|A	Clostridia	Lachnospirales	Lachnospiraceae	Eubacterium_H
ID30_4.Bin6|A47ID_12229_12	K00169	porA; pyruvate ferredoxin oxidoreductase alpha subunit [EC:1.2.7.1]	0.127248	ID30_4.Bin6	Bacteria	Bacillota|A	Clostridia	Oscillospirales	Acutalibacteraceae	UBA1213
CD90_6.Bin78|CD90_6_137559_14	K00169	porA; pyruvate ferredoxin oxidoreductase alpha subunit [EC:1.2.7.1]	0.125731	CD90_6.Bin78	Bacteria	Bacillota	Bacilli	Erysipelotrichales	Erysipelotrichaceae	Holdemania	Holdemania sp900120005
CD90_2.Bin95|CD90_2_380298_9	K00169	porA; pyruvate ferredoxin oxidoreductase alpha subunit [EC:1.2.7.1]	0.125145	CD90_2.Bin95	Bacteria	Bacillota|A	Clostridia	Lachnospirales	Lachnospiraceae	Eubacterium_H
ID90_4.Bin73|A17ID_2_237662_20	K00169	porA; pyruvate ferredoxin oxidoreductase alpha subunit [EC:1.2.7.1]	0.124454	ID90_4.Bin73	Bacteria	Bacillota|A	Clostridia	Peptostreptococcales	Anaerovoracaceae	Eubacterium|A
RD30_12.Bin112|A50RD_125712_33	K00169	porA; pyruvate ferredoxin oxidoreductase alpha subunit [EC:1.2.7.1]	0.12219	RD30_12.Bin112	Bacteria	Bacillota|A	Clostridia	Lachnospirales	Lachnospiraceae	Eubacterium_Q
ID25_3.Bin8|A56ID_33384_30	K00169	porA; pyruvate ferredoxin oxidoreductase alpha subunit [EC:1.2.7.1]	0.121838	ID25_3.Bin8	Bacteria	Bacillota|A	Clostridia	Lachnospirales	Lachnospiraceae	CAG_791
RD25_6.Bin72|A56RD_54470_13	K00169	porA; pyruvate ferredoxin oxidoreductase alpha subunit [EC:1.2.7.1]	0.119778	RD25_6.Bin72	Bacteria	Pseudomonadota	Gammaproteobacteria	Enterobacterales	Succinivibrionaceae	Ruminobacter	Ruminobacter amylophilus
ID90_1.Bin90|A6ID_2_232697_5	K00169	porA; pyruvate ferredoxin oxidoreductase alpha subunit [EC:1.2.7.1]	0.118701	ID90_1.Bin90	Bacteria	Bacillota|A	Clostridia	Peptostreptococcales	Anaerovoracaceae
RD30_3.Bin35|A38RD_162861_89	K00169	porA; pyruvate ferredoxin oxidoreductase alpha subunit [EC:1.2.7.1]	0.118258	RD30_3.Bin35	Bacteria	Bacillota|A	Clostridia	Peptostreptococcales	Anaerovoracaceae	RUG11894
CD90_7.Bin118|CD90_7_139977_16	K00169	porA; pyruvate ferredoxin oxidoreductase alpha subunit [EC:1.2.7.1]	0.11691	CD90_7.Bin118	Bacteria	Bacillota|A	Clostridia	Oscillospirales	Oscillospiraceae	CAG_110
CD90_1.Bin28|CD90_1_407541_127	K00169	porA; pyruvate ferredoxin oxidoreductase alpha subunit [EC:1.2.7.1]	0.116304	CD90_1.Bin28	Bacteria	Bacillota|A	Clostridia	Lachnospirales	Lachnospiraceae	SFDP01
ID90_1.Bin58|A6ID_2_150004_23	K00169	porA; pyruvate ferredoxin oxidoreductase alpha subunit [EC:1.2.7.1]	0.115356	ID90_1.Bin58	Bacteria	Bacillota|A	Clostridia	Peptostreptococcales	Anaerovoracaceae
RD25_2.Bin93|A52RD_112534_196	K00169	porA; pyruvate ferredoxin oxidoreductase alpha subunit [EC:1.2.7.1]	0.11461	RD25_2.Bin93	Bacteria	Bacillota|A	Clostridia	Lachnospirales	Lachnospiraceae	UBA1712	UBA1712 sp902779505
ID90_2.Bin23|A10ID_2_100442_12	K00169	porA; pyruvate ferredoxin oxidoreductase alpha subunit [EC:1.2.7.1]	0.114598	ID90_2.Bin23	Bacteria	Bacillota|A	Clostridia	Peptostreptococcales	Anaerovoracaceae	Eubacterium|A
CD25_1.Bin49|CD25_1_46970_14	K00169	porA; pyruvate ferredoxin oxidoreductase alpha subunit [EC:1.2.7.1]	0.114425	CD25_1.Bin49	Bacteria	Actinobacteriota	Coriobacteriia	Coriobacteriales	Eggerthellaceae	Paraeggerthella	Paraeggerthella hongkongensis|A
RD90_8.Bin75|A23RD_13517_4	K00169	porA; pyruvate ferredoxin oxidoreductase alpha subunit [EC:1.2.7.1]	0.11377	RD90_8.Bin75	Bacteria	Synergistota	Synergistia	Synergistales	Synergistaceae	Cloacibacillus	Cloacibacillus porcorum
CD90_5.Bin180|CD90_5_82995_30	K00169	porA; pyruvate ferredoxin oxidoreductase alpha subunit [EC:1.2.7.1]	0.104933	CD90_5.Bin180	Bacteria	Bacillota|A	Clostridia	Lachnospirales	Lachnospiraceae	CAG_95
CD90_5.Bin57|CD90_5_45568_62	K00169	porA; pyruvate ferredoxin oxidoreductase alpha subunit [EC:1.2.7.1]	0.103686	CD90_5.Bin57	Bacteria	Bacillota|A	Clostridia	Lachnospirales	Lachnospiraceae	COE1
CD90_6.Bin66|CD90_6_102414_21	K00169	porA; pyruvate ferredoxin oxidoreductase alpha subunit [EC:1.2.7.1]	0.101479	CD90_6.Bin66	Bacteria	Bacillota|A	Clostridia	Peptostreptococcales	Anaerovoracaceae	Emergencia
ID90_6.Bin60|A30ID_2_11934_41	K00169	porA; pyruvate ferredoxin oxidoreductase alpha subunit [EC:1.2.7.1]	0.0989766	ID90_6.Bin60	Bacteria	Bacillota|A	Clostridia	Lachnospirales	Lachnospiraceae	Eubacterium_H
CD25_4.Bin28|CD25_4_24928_21	K00169	porA; pyruvate ferredoxin oxidoreductase alpha subunit [EC:1.2.7.1]	0.0982129	CD25_4.Bin28	Bacteria	Bacillota|A	Clostridia	Lachnospirales	Lachnospiraceae	Anaerostipes	Anaerostipes hadrus
RD90_11.Bin14|A33RD_88232_149	K00169	porA; pyruvate ferredoxin oxidoreductase alpha subunit [EC:1.2.7.1]	0.0975197	RD90_11.Bin14	Bacteria	Bacillota|A	Clostridia	Peptostreptococcales	Anaerovoracaceae	Eubacterium|A	Eubacterium|A sp000688015
CD90_6.Bin88|CD90_6_55721_11	K00169	porA; pyruvate ferredoxin oxidoreductase alpha subunit [EC:1.2.7.1]	0.0968141	CD90_6.Bin88	Bacteria	Pseudomonadota	Gammaproteobacteria	Enterobacterales	Succinivibrionaceae	Succinivibrio	Succinivibrio sp003456415
ID25_6.Bin31|A67ID_1599_1	K00169	porA; pyruvate ferredoxin oxidoreductase alpha subunit [EC:1.2.7.1]	0.0960007	ID25_6.Bin31	Bacteria	Bacillota	Bacilli	RF39	UBA660	CAG_822
RD25_7.Bin140|A57RD_62309_60	K00169	porA; pyruvate ferredoxin oxidoreductase alpha subunit [EC:1.2.7.1]	0.0952204	RD25_7.Bin140	Bacteria	Bacillota|A	Clostridia	Lachnospirales	Lachnospiraceae	Stomatobaculum
CD90_5.Bin57|CD90_5_243414_212	K00169	porA; pyruvate ferredoxin oxidoreductase alpha subunit [EC:1.2.7.1]	0.0941626	CD90_5.Bin57	Bacteria	Bacillota|A	Clostridia	Lachnospirales	Lachnospiraceae	COE1
CD90_8.Bin123|CD90_8_43160_47	K00169	porA; pyruvate ferredoxin oxidoreductase alpha subunit [EC:1.2.7.1]	0.0939068	CD90_8.Bin123	Bacteria	Bacillota|A	Clostridia	Lachnospirales	Lachnospiraceae	RUG115
RD30_5.Bin44|A42RD_441922_46	K00169	porA; pyruvate ferredoxin oxidoreductase alpha subunit [EC:1.2.7.1]	0.0926282	RD30_5.Bin44	Bacteria	Bacillota|A	Clostridia	Lachnospirales	Lachnospiraceae	CAG_791
CD90_6.Bin88|CD90_6_12374_4	K00169	porA; pyruvate ferredoxin oxidoreductase alpha subunit [EC:1.2.7.1]	0.0906923	CD90_6.Bin88	Bacteria	Pseudomonadota	Gammaproteobacteria	Enterobacterales	Succinivibrionaceae	Succinivibrio	Succinivibrio sp003456415
RD30_6.Bin55|A43RD_39478_18	K00169	porA; pyruvate ferredoxin oxidoreductase alpha subunit [EC:1.2.7.1]	0.0897491	RD30_6.Bin55	Bacteria	Bacillota|A	Clostridia	Lachnospirales	Lachnospiraceae	UBA2868
RD90_5.Bin34|A17RD_71401_13	K00169	porA; pyruvate ferredoxin oxidoreductase alpha subunit [EC:1.2.7.1]	0.0876318	RD90_5.Bin34	Bacteria	Bacillota|A	Clostridia	Lachnospirales	Lachnospiraceae	NK4A144
CD30_4.Bin51|CD30_4_8619_13	K00169	porA; pyruvate ferredoxin oxidoreductase alpha subunit [EC:1.2.7.1]	0.0869868	CD30_4.Bin51	Bacteria	Bacillota|A	Clostridia	Lachnospirales	Lachnospiraceae	UBA3282
CD90_3.Bin133|CD90_3_428702_112	K00169	porA; pyruvate ferredoxin oxidoreductase alpha subunit [EC:1.2.7.1]	0.0866292	CD90_3.Bin133	Bacteria	Bacillota|A	Clostridia	Lachnospirales	Lachnospiraceae
RD10_8.Bin88|A72RD_66757_17	K00169	porA; pyruvate ferredoxin oxidoreductase alpha subunit [EC:1.2.7.1]	0.0852152	RD10_8.Bin88	Bacteria	Bacillota|A	Clostridia	Oscillospirales	Ruminococcaceae	Ruminococcus	Ruminococcus flavefaciens_R
CD90_3.Bin5|CD90_3_153921_108	K00169	porA; pyruvate ferredoxin oxidoreductase alpha subunit [EC:1.2.7.1]	0.0849418	CD90_3.Bin5	Bacteria	Bacillota|A	Clostridia	Oscillospirales	Ruminococcaceae
RD10_8.Bin1|A72RD_50941_58	K00169	porA; pyruvate ferredoxin oxidoreductase alpha subunit [EC:1.2.7.1]	0.083985	RD10_8.Bin1	Bacteria	Bacillota|A	Clostridia	Oscillospirales	Acutalibacteraceae	UBA1213	UBA1213 sp900317795
CD10_1.Bin16|CD10_1_12909_10	K00169	porA; pyruvate ferredoxin oxidoreductase alpha subunit [EC:1.2.7.1]	0.0833232	CD10_1.Bin16	Bacteria	Bacillota|A	Clostridia	Oscillospirales	Butyricicoccaceae	Butyricicoccus	Butyricicoccus sp900547195
RD90_5.Bin89|A17RD_216942_162	K00169	porA; pyruvate ferredoxin oxidoreductase alpha subunit [EC:1.2.7.1]	0.0817529	RD90_5.Bin89	Bacteria	Bacillota|A	Clostridia	Lachnospirales	Lachnospiraceae	AC2028	AC2028 sp902761225
RD10_9.Bin30|A74RD_61576_9	K00169	porA; pyruvate ferredoxin oxidoreductase alpha subunit [EC:1.2.7.1]	0.0812615	RD10_9.Bin30	Bacteria	Bacillota|A	Clostridia	Oscillospirales	Acutalibacteraceae	Eubacterium_R
ID25_5.Bin30|A66ID_40145_92	K00169	porA; pyruvate ferredoxin oxidoreductase alpha subunit [EC:1.2.7.1]	0.0805512	ID25_5.Bin30	Bacteria	Actinobacteriota	Coriobacteriia	Coriobacteriales	RUG844	RUG844	RUG844 sp900313875
CD30_4.Bin18|CD30_4_157036_4	K00169	porA; pyruvate ferredoxin oxidoreductase alpha subunit [EC:1.2.7.1]	0.0776189	CD30_4.Bin18	Bacteria	Bacillota	Bacilli	Erysipelotrichales	Erysipelotrichaceae	Holdemania	Holdemania massiliensis
CD30_4.Bin38|CD30_4_66542_31	K00169	porA; pyruvate ferredoxin oxidoreductase alpha subunit [EC:1.2.7.1]	0.0774997	CD30_4.Bin38	Bacteria	Bacillota|A	Clostridia	Lachnospirales	Lachnospiraceae	CAG_95
CD25_2.Bin4|CD25_2_31079_15	K00169	porA; pyruvate ferredoxin oxidoreductase alpha subunit [EC:1.2.7.1]	0.0773069	CD25_2.Bin4	Bacteria	Bacillota|A	Clostridia	Lachnospirales	Lachnospiraceae	Blautia	Blautia sp001304935
RD30_3.Bin144|A38RD_184903_15	K00169	porA; pyruvate ferredoxin oxidoreductase alpha subunit [EC:1.2.7.1]	0.0769976	RD30_3.Bin144	Bacteria	Bacillota|A	Clostridia	Lachnospirales	Lachnospiraceae	Eubacterium_H	Eubacterium_H sp000702845
RD10_4.Bin57|A64RD_85903_116	K00169	porA; pyruvate ferredoxin oxidoreductase alpha subunit [EC:1.2.7.1]	0.0768812	RD10_4.Bin57	Bacteria	Bacillota|A	Clostridia	Oscillospirales	Acutalibacteraceae	UBA1213	UBA1213 sp900322105
ID30_1.Bin1|A37ID_19420_57	K00169	porA; pyruvate ferredoxin oxidoreductase alpha subunit [EC:1.2.7.1]	0.0703061	ID30_1.Bin1	Bacteria	Actinobacteriota	Actinomycetia	Mycobacteriales	Mycobacteriaceae	Corynebacterium
ID90_5.Bin39|A23ID_2_45197_23	K00169	porA; pyruvate ferredoxin oxidoreductase alpha subunit [EC:1.2.7.1]	0.0694	ID90_5.Bin39	Bacteria	Bacillota|A	Clostridia	Eubacteriales	Eubacteriaceae	Eubacterium	Eubacterium maltosivorans
RD25_2.Bin110|A52RD_219147_31	K00169	porA; pyruvate ferredoxin oxidoreductase alpha subunit [EC:1.2.7.1]	0.0670373	RD25_2.Bin110	Bacteria	Bacillota|A	Clostridia	Oscillospirales	Ruminococcaceae	Firm_04
RD30_12.Bin131|A50RD_259937_49	K00169	porA; pyruvate ferredoxin oxidoreductase alpha subunit [EC:1.2.7.1]	0.0640849	RD30_12.Bin131	Bacteria	Bacillota|A	Clostridia	Oscillospirales	Ruminococcaceae	Ruminococcus	Ruminococcus flavefaciens_Q
RD90_5.Bin19|A17RD_209006_50	K00169	porA; pyruvate ferredoxin oxidoreductase alpha subunit [EC:1.2.7.1]	0.0627971	RD90_5.Bin19	Bacteria	Bacillota|A	Clostridia	Peptostreptococcales	Anaerovoracaceae	RUG14258
RD10_8.Bin22|A72RD_7388_14	K00169	porA; pyruvate ferredoxin oxidoreductase alpha subunit [EC:1.2.7.1]	0.0625839	RD10_8.Bin22	Bacteria	Bacillota|A	Clostridia	Oscillospirales	Ruminococcaceae	Ruminococcus	Ruminococcus flavefaciens_N
RD90_5.Bin42|A17RD_338756_2	K00169	porA; pyruvate ferredoxin oxidoreductase alpha subunit [EC:1.2.7.1]	0.0612624	RD90_5.Bin42	Bacteria	Bacillota|A	Clostridia|A	Christensenellales	CAG_74
RD25_10.Bin88|A67RD_165948_4	K00169	porA; pyruvate ferredoxin oxidoreductase alpha subunit [EC:1.2.7.1]	0.0602728	RD25_10.Bin88	Bacteria	Bacillota|A	Clostridia	Lachnospirales	Lachnospiraceae	NK4A136
CD90_5.Bin81|CD90_5_92791_68	K00169	porA; pyruvate ferredoxin oxidoreductase alpha subunit [EC:1.2.7.1]	0.0597964	CD90_5.Bin81	Bacteria	Bacillota|A	Clostridia	Lachnospirales	Lachnospiraceae	Eisenbergiella
RD30_9.Bin53|A47RD_98535_13	K00169	porA; pyruvate ferredoxin oxidoreductase alpha subunit [EC:1.2.7.1]	0.0597737	RD30_9.Bin53	Bacteria	Bacillota|A	Clostridia	Lachnospirales
CD90_6.Bin81|CD90_6_224826_6	K00169	porA; pyruvate ferredoxin oxidoreductase alpha subunit [EC:1.2.7.1]	0.0596653	CD90_6.Bin81	Bacteria	Bacillota|A	Clostridia	Peptostreptococcales	Anaerovoracaceae	UBA1191
ID90_4.Bin65|A17ID_2_269837_48	K00169	porA; pyruvate ferredoxin oxidoreductase alpha subunit [EC:1.2.7.1]	0.0593773	ID90_4.Bin65	Archaea	Methanobacteriota	Methanobacteria	Methanobacteriales	Methanobacteriaceae	Methanosphaera	Methanosphaera sp003266145
RD90_5.Bin44|A17RD_352289_8	K00169	porA; pyruvate ferredoxin oxidoreductase alpha subunit [EC:1.2.7.1]	0.0592579	RD90_5.Bin44	Bacteria	Bacillota|A	Clostridia	Peptostreptococcales	Anaerovoracaceae
RD90_3.Bin86|A10RD_66493_30	K00169	porA; pyruvate ferredoxin oxidoreductase alpha subunit [EC:1.2.7.1]	0.0587519	RD90_3.Bin86	Bacteria	Bacillota|A	Clostridia	Oscillospirales	Oscillospiraceae	UBA1777
RD90_3.Bin84|A10RD_225384_166	K00169	porA; pyruvate ferredoxin oxidoreductase alpha subunit [EC:1.2.7.1]	0.0581651	RD90_3.Bin84	Bacteria	Spirochaetota	Spirochaetia	Treponematales	Treponemataceae	Treponema_D
CD30_1.Bin51|CD30_1_63825_16	K00169	porA; pyruvate ferredoxin oxidoreductase alpha subunit [EC:1.2.7.1]	0.0579507	CD30_1.Bin51	Bacteria	Bacillota	Bacilli	Erysipelotrichales	Erysipelotrichaceae	Holdemania	Holdemania filiformis
ID90_1.Bin5|A6ID_2_152693_170	K00169	porA; pyruvate ferredoxin oxidoreductase alpha subunit [EC:1.2.7.1]	0.057517	ID90_1.Bin5	Bacteria	Bacillota|A	Clostridia	Lachnospirales	Lachnospiraceae	Anaerobutyricum
CD90_1.Bin7|CD90_1_364502_52	K00169	porA; pyruvate ferredoxin oxidoreductase alpha subunit [EC:1.2.7.1]	0.0566854	CD90_1.Bin7	Bacteria	Bacillota|A	Clostridia	Lachnospirales	Lachnospiraceae	Eubacterium_F
CD90_10.Bin153|CD90_10_252364_34	K00169	porA; pyruvate ferredoxin oxidoreductase alpha subunit [EC:1.2.7.1]	0.0560803	CD90_10.Bin153	Bacteria	Bacillota|A	Clostridia	Oscillospirales	Oscillospiraceae	UBA1777
ID10_4.Bin3|A64ID_16372_403	K00169	porA; pyruvate ferredoxin oxidoreductase alpha subunit [EC:1.2.7.1]	0.0557459	ID10_4.Bin3	Bacteria	Actinobacteriota	Actinomycetia	Actinomycetales	Actinomycetaceae	RUG11864
RD90_6.Bin35|A21RD_73113_42	K00169	porA; pyruvate ferredoxin oxidoreductase alpha subunit [EC:1.2.7.1]	0.054226	RD90_6.Bin35	Bacteria	Pseudomonadota	Gammaproteobacteria	Enterobacterales	Succinivibrionaceae	Ruminobacter	Ruminobacter sp002309455
RD10_7.Bin52|A71RD_63190_8	K00169	porA; pyruvate ferredoxin oxidoreductase alpha subunit [EC:1.2.7.1]	0.054154	RD10_7.Bin52	Bacteria	Bacillota|A	Clostridia	Lachnospirales
RD90_6.Bin58|A21RD_87034_2	K00169	porA; pyruvate ferredoxin oxidoreductase alpha subunit [EC:1.2.7.1]	0.0522036	RD90_6.Bin58	Bacteria	Elusimicrobiota	Endomicrobia	Endomicrobiales	Endomicrobiaceae	RUG658
CD90_2.Bin121|CD90_2_226247_126	K00169	porA; pyruvate ferredoxin oxidoreductase alpha subunit [EC:1.2.7.1]	0.0509684	CD90_2.Bin121	Bacteria	Bacillota|A	Clostridia	Lachnospirales	Lachnospiraceae	Acetatifactor
CD90_9.Bin86|CD90_9_23540_4	K00169	porA; pyruvate ferredoxin oxidoreductase alpha subunit [EC:1.2.7.1]	0.0499519	CD90_9.Bin86	Bacteria	Bacillota|A	Clostridia	Lachnospirales	Lachnospiraceae
CD1_4.Bin18|CD1_4_47467_7	K00169	porA; pyruvate ferredoxin oxidoreductase alpha subunit [EC:1.2.7.1]	0.0482103	CD1_4.Bin18	Bacteria	Pseudomonadota	Gammaproteobacteria	Burkholderiales	Burkholderiaceae	Parasutterella	Parasutterella excrementihominis
CD30_2.Bin53|CD30_2_5500_84	K00169	porA; pyruvate ferredoxin oxidoreductase alpha subunit [EC:1.2.7.1]	0.044034	CD30_2.Bin53	Bacteria	Bacillota|A	Clostridia	Oscillospirales	Ruminococcaceae	Anaerotruncus	Anaerotruncus massiliensis
RD25_6.Bin14|A56RD_160914_50	K00169	porA; pyruvate ferredoxin oxidoreductase alpha subunit [EC:1.2.7.1]	0.0433695	RD25_6.Bin14	Bacteria	Bacillota|A	Clostridia	Lachnospirales	Lachnospiraceae	AC2028	AC2028 sp000702685
RD30_9.Bin13|A47RD_214588_26	K00169	porA; pyruvate ferredoxin oxidoreductase alpha subunit [EC:1.2.7.1]	0.0427364	RD30_9.Bin13	Bacteria	Bacillota|A	Clostridia	Lachnospirales	Lachnospiraceae	Eubacterium_Q
RD10_8.Bin38|A72RD_80557_23	K00169	porA; pyruvate ferredoxin oxidoreductase alpha subunit [EC:1.2.7.1]	0.0424268	RD10_8.Bin38	Bacteria	Bacillota|A	Clostridia	Lachnospirales	Lachnospiraceae	Blautia	Blautia coccoides
CD90_10.Bin66|CD90_10_58086_5	K00169	porA; pyruvate ferredoxin oxidoreductase alpha subunit [EC:1.2.7.1]	0.0417795	CD90_10.Bin66	Bacteria	Bacillota|A	Clostridia	Lachnospirales	Lachnospiraceae	Anaerobutyricum	Anaerobutyricum sp900754855
ID90_5.Bin37|A23ID_2_19580_2	K00169	porA; pyruvate ferredoxin oxidoreductase alpha subunit [EC:1.2.7.1]	0.0399512	ID90_5.Bin37	Bacteria	Actinobacteriota	Coriobacteriia	Coriobacteriales	Eggerthellaceae	Adlercreutzia
RD90_5.Bin20|A17RD_67525_36	K00169	porA; pyruvate ferredoxin oxidoreductase alpha subunit [EC:1.2.7.1]	0.0391102	RD90_5.Bin20	Bacteria	Spirochaetota	Spirochaetia	Treponematales	Treponemataceae	Treponema_D	Treponema_D sp004554075
RD30_9.Bin64|A47RD_141903_26	K00169	porA; pyruvate ferredoxin oxidoreductase alpha subunit [EC:1.2.7.1]	0.0373425	RD30_9.Bin64	Bacteria	Bacillota|A	Clostridia	Lachnospirales	Lachnospiraceae
RD25_5.Bin105|A55RD_238514_9	K00169	porA; pyruvate ferredoxin oxidoreductase alpha subunit [EC:1.2.7.1]	0.0361068	RD25_5.Bin105	Bacteria	Bacillota|A	Clostridia	Oscillospirales	Ruminococcaceae	Ruminococcus
RD30_9.Bin13|A47RD_243402_32	K00169	porA; pyruvate ferredoxin oxidoreductase alpha subunit [EC:1.2.7.1]	0.0360594	RD30_9.Bin13	Bacteria	Bacillota|A	Clostridia	Lachnospirales	Lachnospiraceae	Eubacterium_Q
ID90_2.Bin74|A10ID_2_168691_4	K00169	porA; pyruvate ferredoxin oxidoreductase alpha subunit [EC:1.2.7.1]	0.035842	ID90_2.Bin74	Bacteria	Bacillota|A	Clostridia	Lachnospirales	Lachnospiraceae	UBA1066
CD90_8.Bin1|CD90_8_155254_17	K00169	porA; pyruvate ferredoxin oxidoreductase alpha subunit [EC:1.2.7.1]	0.0345408	CD90_8.Bin1	Bacteria	Bacillota|A	Clostridia	Oscillospirales	Acutalibacteraceae	UBA6857
CD90_8.Bin52|CD90_8_38057_63	K00169	porA; pyruvate ferredoxin oxidoreductase alpha subunit [EC:1.2.7.1]	0.0341775	CD90_8.Bin52	Bacteria	Bacillota|A	Clostridia	Lachnospirales	Lachnospiraceae	Roseburia
RD90_4.Bin7|A15RD_112054_10	K00169	porA; pyruvate ferredoxin oxidoreductase alpha subunit [EC:1.2.7.1]	0.033948	RD90_4.Bin7	Bacteria	Bacillota|A	Clostridia	Lachnospirales	Lachnospiraceae	UBA2912
RD25_3.Bin29|A53RD_286495_10	K00169	porA; pyruvate ferredoxin oxidoreductase alpha subunit [EC:1.2.7.1]	0.033451	RD25_3.Bin29	Bacteria	Bacillota|A	Clostridia	Oscillospirales	Ruminococcaceae	Firm_04	Firm_04 sp002394125
CD90_6.Bin63|CD90_6_223407_11	K00169	porA; pyruvate ferredoxin oxidoreductase alpha subunit [EC:1.2.7.1]	0.0322266	CD90_6.Bin63	Bacteria	Bacillota|A	Clostridia	Lachnospirales	Lachnospiraceae	Roseburia
RD30_11.Bin135|A49RD_345757_14	K00169	porA; pyruvate ferredoxin oxidoreductase alpha subunit [EC:1.2.7.1]	0.0319219	RD30_11.Bin135	Bacteria	Bacillota|A	Clostridia	Lachnospirales	Lachnospiraceae	NK4A144	NK4A144 sp000621405
ID90_5.Bin22|A23ID_2_38959_9	K00169	porA; pyruvate ferredoxin oxidoreductase alpha subunit [EC:1.2.7.1]	0.0314645	ID90_5.Bin22	Archaea	Methanobacteriota	Methanobacteria	Methanobacteriales	Methanobacteriaceae	Methanosphaera
RD30_4.Bin95|A41RD_201595_52	K00169	porA; pyruvate ferredoxin oxidoreductase alpha subunit [EC:1.2.7.1]	0.0314304	RD30_4.Bin95	Bacteria	Bacillota|A	Clostridia	Lachnospirales	Lachnospiraceae	UBA2868
CD90_7.Bin122|CD90_7_184257_77	K00169	porA; pyruvate ferredoxin oxidoreductase alpha subunit [EC:1.2.7.1]	0.0299651	CD90_7.Bin122	Bacteria	Bacillota|A	Clostridia	Lachnospirales	Lachnospiraceae	CAG_127
CD90_3.Bin75|CD90_3_219231_52	K00169	porA; pyruvate ferredoxin oxidoreductase alpha subunit [EC:1.2.7.1]	0.0290452	CD90_3.Bin75	Bacteria	Bacillota|A	Clostridia	Lachnospirales	Lachnospiraceae	RUG11200
RD10_8.Bin90|A72RD_111025_11	K00169	porA; pyruvate ferredoxin oxidoreductase alpha subunit [EC:1.2.7.1]	0.0289953	RD10_8.Bin90	Bacteria	Bacillota|A	Clostridia	Oscillospirales	Butyricicoccaceae	Butyricicoccus
CD90_9.Bin77|CD90_9_37873_3	K00169	porA; pyruvate ferredoxin oxidoreductase alpha subunit [EC:1.2.7.1]	0.0289753	CD90_9.Bin77	Bacteria	Bacillota|A	Clostridia	Lachnospirales	Anaerotignaceae	Anaerotignum
RD90_6.Bin69|A21RD_20125_34	K00169	porA; pyruvate ferredoxin oxidoreductase alpha subunit [EC:1.2.7.1]	0.0280523	RD90_6.Bin69	Bacteria	Bacillota|A	Clostridia	UBA1212	UBA1257
RD90_5.Bin104|A17RD_42087_48	K00169	porA; pyruvate ferredoxin oxidoreductase alpha subunit [EC:1.2.7.1]	0.0278141	RD90_5.Bin104	Bacteria	Bacillota|A	Clostridia	Lachnospirales	Lachnospiraceae	Eubacterium_G
CD90_2.Bin151|CD90_2_263310_7	K00169	porA; pyruvate ferredoxin oxidoreductase alpha subunit [EC:1.2.7.1]	0.0250539	CD90_2.Bin151	Bacteria	Bacillota|A	Clostridia	Lachnospirales	Lachnospiraceae	Roseburia
ID90_5.Bin12|A23ID_2_21719_7	K00169	porA; pyruvate ferredoxin oxidoreductase alpha subunit [EC:1.2.7.1]	0.0238296	ID90_5.Bin12	Bacteria	Bacillota|A	Clostridia	Peptostreptococcales	Anaerovoracaceae	BX12	BX12 sp902363595
RD25_6.Bin17|A56RD_26641_170	K00169	porA; pyruvate ferredoxin oxidoreductase alpha subunit [EC:1.2.7.1]	0.0227134	RD25_6.Bin17	Bacteria	Bacillota|A	Clostridia	Lachnospirales	Lachnospiraceae	Acetatifactor	Acetatifactor sp902766425
RD25_2.Bin45|A52RD_202108_5	K00169	porA; pyruvate ferredoxin oxidoreductase alpha subunit [EC:1.2.7.1]	0.0214228	RD25_2.Bin45	Bacteria	Bacillota|A	Clostridia	Oscillospirales	Ruminococcaceae	UBA3855	UBA3855 sp900316885
CD90_10.Bin49|CD90_10_247989_58	K00169	porA; pyruvate ferredoxin oxidoreductase alpha subunit [EC:1.2.7.1]	0.0213466	CD90_10.Bin49	Bacteria	Bacillota|A	Clostridia	Lachnospirales	Lachnospiraceae	UBA2821	UBA2821 sp902763335
CD90_9.Bin56|CD90_9_20452_44	K00169	porA; pyruvate ferredoxin oxidoreductase alpha subunit [EC:1.2.7.1]	0.0202336	CD90_9.Bin56	Bacteria	Bacillota|A	Clostridia	Lachnospirales	Lachnospiraceae	CAG_127
CD90_9.Bin56|CD90_9_234497_43	K00169	porA; pyruvate ferredoxin oxidoreductase alpha subunit [EC:1.2.7.1]	0.0194204	CD90_9.Bin56	Bacteria	Bacillota|A	Clostridia	Lachnospirales	Lachnospiraceae	CAG_127
CD90_10.Bin49|CD90_10_65992_13	K00169	porA; pyruvate ferredoxin oxidoreductase alpha subunit [EC:1.2.7.1]	0.0188757	CD90_10.Bin49	Bacteria	Bacillota|A	Clostridia	Lachnospirales	Lachnospiraceae	UBA2821	UBA2821 sp902763335
CD90_1.Bin64|CD90_1_122438_8	K00169	porA; pyruvate ferredoxin oxidoreductase alpha subunit [EC:1.2.7.1]	0.0172038	CD90_1.Bin64	Bacteria	Bacillota|A	Clostridia	Lachnospirales	Lachnospiraceae	UBA2882	UBA2882 sp900542015
CD90_2.Bin62|CD90_2_157714_22	K00169	porA; pyruvate ferredoxin oxidoreductase alpha subunit [EC:1.2.7.1]	0.0168016	CD90_2.Bin62	Bacteria	Bacillota|A	Clostridia	Lachnospirales	Lachnospiraceae	UBA7050
CD90_5.Bin87|CD90_5_128048_2	K00169	porA; pyruvate ferredoxin oxidoreductase alpha subunit [EC:1.2.7.1]	0.0123726	CD90_5.Bin87	Bacteria	Bacillota|A	Clostridia	Oscillospirales	Acutalibacteraceae	CAG_177
ID90_5.Bin10|A23ID_2_37599_53	K00169	porA; pyruvate ferredoxin oxidoreductase alpha subunit [EC:1.2.7.1]	0.0119953	ID90_5.Bin10	Bacteria	Bacillota|A	Clostridia	Lachnospirales	Lachnospiraceae	Eubacterium_I	Eubacterium_I sp000270305
RD25_6.Bin73|A56RD_193632_12	K00169	porA; pyruvate ferredoxin oxidoreductase alpha subunit [EC:1.2.7.1]	0.0110618	RD25_6.Bin73	Bacteria	Bacillota|A	Clostridia	Lachnospirales	Lachnospiraceae	UBA1712
CD90_1.Bin117|CD90_1_295506_6	K00170	po.B; pyruvate ferredoxin oxidoreductase beta subunit [EC:1.2.7.1]	4.17079	CD90_1.Bin117	Bacteria	Bacillota|A	Clostridia	Lachnospirales	Lachnospiraceae	CAG_791	CAG_791 sp002394525
CD90_1.Bin105|CD90_1_18065_62	K00170	po.B; pyruvate ferredoxin oxidoreductase beta subunit [EC:1.2.7.1]	3.68703	CD90_1.Bin105	Bacteria	Bacillota|A	Clostridia	Lachnospirales	Lachnospiraceae	CAG_791	CAG_791 sp902785055
CD30_7.Bin4|CD30_7_51892_16	K00170	po.B; pyruvate ferredoxin oxidoreductase beta subunit [EC:1.2.7.1]	2.8255	CD30_7.Bin4	Bacteria	Bacillota|A	Clostridia	Lachnospirales	Lachnospiraceae	Schaedlerella
RD90_4.Bin100|A15RD_114824_6	K00170	po.B; pyruvate ferredoxin oxidoreductase beta subunit [EC:1.2.7.1]	1.91547	RD90_4.Bin100	Bacteria	Bacillota|A	Clostridia	Lachnospirales	Lachnospiraceae	UBA2868	UBA2868 sp002350465
ID30_4.Bin8|A47ID_37524_26	K00170	po.B; pyruvate ferredoxin oxidoreductase beta subunit [EC:1.2.7.1]	1.88498	ID30_4.Bin8	Bacteria	Bacillota|A	Clostridia	Oscillospirales	Acutalibacteraceae	Ruminococcus_E	Ruminococcus_E sp900317315
RD90_9.Bin1|A26RD_1816_16	K00170	po.B; pyruvate ferredoxin oxidoreductase beta subunit [EC:1.2.7.1]	1.79641	RD90_9.Bin1	Archaea	Methanobacteriota	Methanobacteria	Methanobacteriales	Methanobacteriaceae	Methanobrevibacter|A
[truncated: 10,641 more rows]

## Sheet: Table S15
Table S15. KOs for PTS system.
Gene	KO	Family	Description
[truncated: 38 more rows]

## Sheet: Table S16
Table S16. Phylogenetic analysis of genes involved in PTS system and their expression profile in GIT (average TPM values were provided).
[truncated: 4,501 more rows]

[truncated: 3 more sheets: Table S17, Table S18, Table S19]
