# Supplementary material for: Ecological niches and assembly dynamics of diverse microbial consortia in the gastrointestine of goat kids
Source: ISME J. 2024 Jan 11;18(1):wrae002. doi: 10.1093/ismejo/wrae002 (PMC10872696; doi:10.1093/ismejo/wrae002)
Supplement: Additional_file_5_Supplemental_Tables_20_22_wrae002 [file additional_file_5_supplemental_tables_20_22_wrae002.xlsx]

## Sheet: Table S20
Table S20. DESeq2 results of differential MAGs among phytobiotics vs. control, antibiotics vs. control.
MAG	Genus	Group	baseMean	log2FoldChange	lfcSE	stat	padj
RD30-7.Bin12	Sharpea	phytobiotics vs. control	1.36213e+06	5.92135	0.459042	12.8994	2.27367e-35
CD25-1.Bin24	UBA1066	phytobiotics vs. control	202304	4.65795	0.785445	5.93033	1.12199e-07
ID90-5.Bin49	Olsenella_B	phytobiotics vs. control	276719	3.10427	0.751661	4.12988	0.00050068
CD10-1.Bin36	Olsenella_B	phytobiotics vs. control	56821.7	2.67509	0.558693	4.78812	4.01643e-05
CD90-1.Bin165	Methanobrevibacter	phytobiotics vs. control	177314	2.42434	0.587187	4.12873	0.00050068
CD90-6.Bin122	Faecalibacillus	phytobiotics vs. control	29307	2.39487	0.210691	11.3668	2.04456e-27
CD90-1.Bin105	CAG-791	phytobiotics vs. control	70492	2.37318	0.622913	3.8098	0.00142201
ID90-5.Bin21	UBA2856	phytobiotics vs. control	63140.2	2.30907	0.337201	6.84777	4.17545e-10
RD90-4.Bin76	UBA1367	phytobiotics vs. control	23585.8	2.28887	0.411563	5.5614	8.9385e-07
ID25-5.Bin30	RUG844	phytobiotics vs. control	9606.6	2.26588	0.328593	6.89569	3.15959e-10
CD90-6.Bin73	CAG-791	phytobiotics vs. control	243126	2.25649	0.61505	3.66879	0.00226025
RD30-8.Bin31	CAG-791	phytobiotics vs. control	63192	2.19598	0.705268	3.11368	0.0124256
ID25-6.Bin43	UBA1367	phytobiotics vs. control	23963.7	2.17238	0.437154	4.96937	1.77119e-05
ID90-4.Bin82	RUG754	phytobiotics vs. control	11082.1	2.09317	0.533225	3.9255	0.000985491
ID90-1.Bin114	CAG-791	phytobiotics vs. control	792941	2.07808	0.449565	4.62244	8.05953e-05
CD90-8.Bin116	Olsenella	phytobiotics vs. control	1.44707e+06	1.87751	0.584181	3.21392	0.00937143
RD30-3.Bin182	UBA1367	phytobiotics vs. control	18918.6	1.82611	0.434737	4.20049	0.000386767
RD90-4.Bin62	RUG099	phytobiotics vs. control	15272.2	1.81174	0.387981	4.66965	6.572e-05
CD25-1.Bin69	UBA9502	phytobiotics vs. control	37781.2	1.78465	0.50369	3.54315	0.00332912
RD90-1.Bin92	RUG440	phytobiotics vs. control	9976.35	1.58374	0.216252	7.32357	1.72814e-11
CD90-9.Bin134	CAG-485	phytobiotics vs. control	8320.7	1.57419	0.532834	2.95438	0.0190256
ID90-6.Bin5	Anaerobutyricum	phytobiotics vs. control	20240.7	1.57364	0.17266	9.11414	1.13503e-17
CD90-7.Bin8	UBA1367	phytobiotics vs. control	11706	1.56872	0.294146	5.33313	3.12026e-06
CD90-7.Bin146	Faecalimonas	phytobiotics vs. control	8435.56	1.56608	0.106461	14.7103	5.54463e-46
CD90-6.Bin72	Mitsuokella	antibiotics vs. control	275893	5.66785	0.449671	12.6044	4.0001e-34
CD25-4.Bin25	Acidaminococcus	antibiotics vs. control	113140	5.57195	0.2734	20.3802	1.25595e-89
RD90-8.Bin75	Cloacibacillus	antibiotics vs. control	218358	5.2537	0.477679	10.9984	3.54323e-26
CD30-7.Bin64	Megamonas	antibiotics vs. control	60916.2	4.33548	0.210187	20.6268	1.5809e-91
RD90-8.Bin17	Eubacterium_H	antibiotics vs. control	1.77826e+06	4.22442	0.490546	8.61165	2.88634e-16
CD10-2.Bin13	Enterocloster	antibiotics vs. control	58185.4	3.54803	0.291911	12.1545	7.77395e-32
CD30-4.Bin8	CAG-110	antibiotics vs. control	32419.4	2.9044	0.270935	10.7199	6.85372e-25
ID90-5.Bin51	Ruminococcus_G	antibiotics vs. control	42559	2.69052	0.266768	10.0856	4.00501e-22
RD10-7.Bin38	Succiniclasticum	antibiotics vs. control	38346.2	2.49322	0.344754	7.23187	1.22398e-11
CD90-9.Bin61	UBA7182	antibiotics vs. control	40514.6	2.4347	0.28006	8.69351	1.53091e-16
CD25-1.Bin31	Enterocloster	antibiotics vs. control	34517.1	2.28508	0.240777	9.49045	1.28058e-19
CD30-4.Bin31	Anaeromassilibacillus	antibiotics vs. control	15145	2.10112	0.212979	9.86538	3.46633e-21
RD30-9.Bin50	Succiniclasticum	antibiotics vs. control	26667.7	2.08508	0.332401	6.27278	5.92263e-09
CD30-2.Bin69	UMGS1872	antibiotics vs. control	13998.6	2.04464	0.217309	9.40889	2.51206e-19
CD25-1.Bin9	Veillonella_A	antibiotics vs. control	7897.45	1.72423	0.129682	13.2958	8.17496e-38
RD10-8.Bin90	Butyricicoccus	antibiotics vs. control	9417.6	1.69743	0.201711	8.41514	1.40435e-15
CD10-1.Bin16	Butyricicoccus	antibiotics vs. control	10402.2	1.61916	0.13319	12.1567	7.77395e-32
RD10-4.Bin34	Desulfovibrio	antibiotics vs. control	9648.7	1.61799	0.27881	5.80321	8.25181e-08
RD25-6.Bin28	Prevotella	antibiotics vs. control	13469.6	1.601	0.192617	8.31184	3.25585e-15
CD90-5.Bin45	UBA3818	antibiotics vs. control	8298.54	1.58599	0.181837	8.72206	1.24425e-16
RD30-2.Bin5	Selenomonas_A	antibiotics vs. control	11981.8	1.57324	0.166462	9.45106	1.76894e-19
RD10-10.Bin83	Eubacterium_B	antibiotics vs. control	18209.5	1.56837	0.353566	4.43586	6.56344e-05

## Sheet: Table S21
Table S21. CAZyme gene number of each differential MAG.
MAGs	Group	Genus	AA4	AA6	CBM12	CBM13	CBM32	CBM34	CBM35	CBM37	CBM4	CBM48	CBM50	CBM51	CBM6	CBM66	CBM67	CE1	CE10	CE11	CE12	CE14	CE3	CE4	CE6	CE7	CE9	GH1	GH105	GH106	GH109	GH114	GH13	GH18	GH2	GH23	GH25	GH28	GH3	GH31	GH32	GH36	GH39	GH4	GH43	GH5	GH73	GH77	GH78
ID90-6.Bin5	phytobiotics vs control	Anaerobutyricum	2	3	0	0	0	1	0	6	0	3	1	0	0	0	0	1	0	0	1	0	2	2	0	0	1	1	0	0	4	4	6	0	0	0	0	1	2	0	2	0	0	0	0	0	2	1	0
CD90-1.Bin105	phytobiotics vs control	CAG-791	0	6	1	0	0	1	0	1	0	2	0	0	0	0	2	6	13	0	0	0	0	1	1	3	1	5	1	1	12	0	17	1	6	1	4	3	12	2	5	2	3	2	2	2	3	4	4
CD90-6.Bin73	phytobiotics vs control	CAG-791	0	14	1	0	1	1	0	1	0	5	0	0	0	0	0	13	10	0	0	0	3	1	0	2	1	1	0	0	16	5	15	1	2	2	4	0	2	1	4	1	1	0	0	2	0	4	0
RD30-8.Bin31	phytobiotics vs control	CAG-791	0	9	0	0	0	2	0	3	0	2	1	0	0	1	2	8	10	0	0	1	3	1	0	1	1	5	0	1	6	0	16	1	4	1	4	0	8	1	7	3	1	1	2	2	2	3	5
ID90-1.Bin114	phytobiotics vs control	CAG-791	0	4	1	0	0	1	0	1	0	3	0	0	0	0	0	4	1	0	0	0	2	1	0	1	1	0	0	0	10	3	11	1	3	2	5	0	3	0	2	3	0	2	0	0	0	3	0
CD90-9.Bin134	phytobiotics vs control	CAG-485	0	1	0	0	2	0	1	1	3	3	6	0	1	0	0	3	4	1	0	0	3	1	0	1	0	0	0	0	1	0	6	0	1	2	1	0	1	1	2	0	0	0	1	0	0	1	0
CD90-6.Bin122	phytobiotics vs control	Faecalibacillus	0	2	1	0	0	0	0	0	0	2	2	0	0	0	0	9	2	0	0	0	1	5	0	2	1	21	0	1	5	0	6	0	2	1	3	0	1	0	1	1	0	2	0	1	2	1	0
CD90-7.Bin146	phytobiotics vs control	Faecalimonas	0	1	0	0	0	1	0	0	0	1	2	0	0	0	0	0	1	0	0	1	1	4	0	0	1	0	0	0	1	0	2	1	2	0	1	0	2	0	0	0	0	1	0	0	0	2	0
CD90-1.Bin165	phytobiotics vs control	Methanobrevibacter	0	7	0	0	0	0	0	0	0	0	0	0	0	0	0	3	0	0	0	0	0	0	0	0	0	0	0	0	1	0	0	0	0	0	0	0	0	0	0	0	0	0	0	0	0	0	0
CD90-8.Bin116	phytobiotics vs control	Olsenella	0	3	0	0	1	1	0	0	0	2	0	0	0	0	0	6	3	0	0	0	1	1	0	2	1	1	0	0	2	0	8	0	0	1	1	0	1	0	1	1	0	0	0	1	0	2	0
CD10-1.Bin36	phytobiotics vs control	Olsenella_B	0	1	0	1	3	1	0	0	0	1	0	0	0	0	1	5	0	0	0	0	1	3	0	0	1	3	0	0	2	0	7	0	4	1	1	0	10	0	1	0	0	0	0	1	1	2	1
ID90-5.Bin49	phytobiotics vs control	Olsenella_B	0	1	0	0	0	1	0	0	0	1	1	0	0	0	1	3	3	0	0	0	3	3	0	0	1	4	0	0	2	0	6	0	1	1	1	1	10	0	1	0	0	0	3	1	2	2	1
RD90-4.Bin62	phytobiotics vs control	RUG099	0	1	0	1	1	1	0	2	0	1	1	0	0	0	0	4	6	0	1	0	3	2	0	0	0	0	0	0	1	0	4	0	2	1	3	0	2	2	1	2	0	0	0	1	2	1	0
RD90-1.Bin92	phytobiotics vs control	RUG440	0	0	0	0	0	0	0	0	0	0	0	0	0	0	0	0	0	0	0	0	0	0	0	0	0	1	0	0	0	0	0	0	0	0	0	0	0	0	0	0	0	0	0	0	0	0	0
ID90-4.Bin82	phytobiotics vs control	RUG754	0	3	0	0	0	0	0	0	0	0	1	0	0	0	0	2	3	0	0	0	2	0	0	1	0	0	0	0	0	0	0	0	1	0	1	0	1	0	0	0	0	0	0	0	0	0	0
ID25-5.Bin30	phytobiotics vs control	RUG844	0	4	0	1	0	0	0	0	0	0	0	0	0	0	0	2	0	0	0	0	0	2	0	0	0	0	0	0	0	0	0	0	0	1	0	0	1	0	0	1	0	0	0	0	0	0	0
RD30-7.Bin12	phytobiotics vs control	Sharpea	0	4	0	0	0	0	0	0	0	3	0	0	0	0	0	10	1	0	0	0	1	2	1	2	1	12	0	0	5	0	9	0	2	0	1	0	0	0	2	2	2	1	0	1	3	2	0
CD25-1.Bin24	phytobiotics vs control	UBA1066	0	5	2	9	1	1	0	0	1	3	1	1	0	1	5	14	9	0	0	0	1	5	0	1	1	3	0	2	7	0	15	1	6	1	1	0	6	0	7	3	1	1	3	1	3	1	7
CD90-7.Bin8	phytobiotics vs control	UBA1367	0	3	0	0	0	1	0	0	1	2	1	0	0	3	4	18	9	0	1	0	1	0	1	1	1	30	0	0	8	0	13	0	3	1	3	0	4	0	9	1	1	1	0	3	0	2	5
ID25-6.Bin43	phytobiotics vs control	UBA1367	0	0	0	0	0	0	0	0	0	0	0	0	0	0	0	0	0	0	0	0	0	0	0	0	0	0	0	0	0	0	0	0	0	0	0	0	0	0	0	0	0	0	0	0	0	0	0
RD30-3.Bin182	phytobiotics vs control	UBA1367	0	6	1	11	0	1	0	1	2	2	1	0	0	1	3	14	9	0	0	0	0	3	1	1	1	38	0	0	6	0	19	0	2	1	6	0	3	0	9	0	0	1	1	4	0	2	3
RD90-4.Bin76	phytobiotics vs control	UBA1367	0	5	0	0	0	2	0	0	0	2	1	0	0	2	3	13	11	0	0	0	0	1	1	1	1	27	0	1	5	0	13	0	4	1	4	0	7	0	5	0	0	2	1	5	1	4	3
ID90-5.Bin21	phytobiotics vs control	UBA2856	0	6	0	0	0	1	0	2	0	2	1	0	0	0	0	7	1	0	0	0	3	3	1	0	3	0	0	0	10	0	8	1	3	0	0	0	6	0	3	2	0	2	1	0	0	1	0
CD25-1.Bin69	phytobiotics vs control	UBA9502	0	3	0	0	1	1	0	0	0	4	4	0	0	1	0	4	5	0	1	4	1	7	0	1	3	2	1	0	7	0	8	2	5	0	1	1	3	1	1	1	0	3	0	2	3	2	0
CD25-4.Bin25	antibiotics vs control	Acidaminococcus	3	8	0	0	0	0	0	0	0	0	1	0	0	0	0	1	3	1	0	0	1	3	0	0	1	0	0	0	1	0	0	1	0	1	0	0	0	0	0	0	0	0	0	0	1	0	0
CD30-4.Bin31	antibiotics vs control	Anaeromassilibacillus	0	3	0	3	14	1	7	0	0	2	5	14	6	4	0	6	2	0	1	0	0	5	0	0	1	0	0	0	6	0	6	1	11	1	2	0	6	4	0	0	0	1	1	0	0	1	0
CD10-1.Bin16	antibiotics vs control	Butyricicoccus	0	2	0	0	2	1	0	0	0	2	2	0	0	0	0	1	0	0	0	0	1	4	1	0	2	0	0	0	11	0	4	1	0	0	0	0	1	0	2	0	0	1	0	0	0	1	0
RD10-8.Bin90	antibiotics vs control	Butyricicoccus	0	3	0	0	0	1	0	0	0	2	3	1	0	0	0	1	0	0	0	0	0	5	0	0	2	0	0	0	13	0	4	1	0	1	0	0	2	0	0	0	0	0	0	0	0	1	0
CD30-4.Bin8	antibiotics vs control	CAG-110	0	5	0	0	0	2	0	0	0	2	3	0	1	0	1	7	3	0	0	3	4	3	0	1	2	1	0	0	2	0	6	0	4	0	1	1	11	0	0	1	0	0	1	0	0	1	1
RD90-8.Bin75	antibiotics vs control	Cloacibacillus	2	7	0	0	0	0	0	0	0	1	1	0	0	0	0	0	0	1	0	0	0	1	0	0	0	0	0	0	2	0	1	1	0	2	0	0	0	0	0	0	0	0	1	0	1	1	0
RD10-4.Bin34	antibiotics vs control	Desulfovibrio	2	5	1	0	0	0	0	0	0	0	1	0	0	0	0	0	0	0	0	0	0	1	0	0	0	0	0	0	0	0	1	0	0	3	0	0	0	0	0	0	0	0	0	0	0	0	0
CD10-2.Bin13	antibiotics vs control	Enterocloster	0	3	0	0	2	1	0	0	0	3	7	1	0	0	1	2	8	0	0	0	0	6	1	1	2	3	3	0	3	0	8	2	4	1	2	3	1	4	3	3	0	2	1	1	1	1	1
CD25-1.Bin31	antibiotics vs control	Enterocloster	1	9	0	0	1	1	1	0	1	3	7	1	0	0	1	1	7	0	0	0	2	8	1	2	2	2	3	1	9	0	11	3	3	1	4	2	4	3	2	3	0	4	2	3	1	2	1
RD10-10.Bin83	antibiotics vs control	Eubacterium_B	0	3	0	0	0	0	0	0	0	0	2	0	0	0	0	0	0	0	0	0	1	1	0	1	0	0	0	0	1	1	0	0	0	1	1	0	0	0	0	0	0	0	0	0	1	0	0
RD90-8.Bin17	antibiotics vs control	Eubacterium_H	0	1	2	0	0	1	0	0	0	2	1	0	0	0	0	2	1	0	0	0	1	0	0	0	0	0	0	0	2	0	6	2	1	0	4	0	2	0	1	1	0	0	0	0	0	2	0
CD30-7.Bin64	antibiotics vs control	Megamonas	0	5	0	0	0	1	0	0	0	2	1	0	0	0	0	2	1	1	0	0	1	2	0	1	1	0	0	0	4	0	6	0	2	1	1	0	1	0	1	1	0	1	0	0	1	2	0
CD90-6.Bin72	antibiotics vs control	Mitsuokella	0	4	1	0	0	2	0	0	0	1	0	0	0	1	0	4	3	1	0	0	0	3	0	0	1	2	0	0	5	0	6	0	1	2	0	0	1	0	3	2	1	0	0	0	2	1	0
RD25-6.Bin28	antibiotics vs control	Prevotella	0	6	0	0	1	0	3	1	4	5	4	0	5	0	2	13	10	1	6	0	0	1	7	1	0	0	3	3	4	0	5	1	10	2	4	6	6	4	2	0	0	1	16	5	1	2	3
ID90-5.Bin51	antibiotics vs control	Ruminococcus_G	1	6	0	1	0	1	0	4	0	3	4	0	0	0	0	5	2	0	0	3	1	10	0	2	1	0	0	0	29	0	6	2	0	1	1	0	0	1	1	0	0	0	0	0	2	1	0
RD30-2.Bin5	antibiotics vs control	Selenomonas_A	0	2	0	0	0	2	0	0	0	1	4	0	0	0	0	1	4	1	0	0	1	4	0	0	1	4	0	0	2	0	5	0	1	2	0	0	1	0	1	1	0	1	2	0	2	1	0
RD10-7.Bin38	antibiotics vs control	Succiniclasticum	3	5	0	0	1	1	0	0	0	1	2	0	0	0	0	1	4	1	0	0	0	4	0	0	1	0	0	0	0	0	2	1	0	1	1	0	1	0	0	0	0	0	0	0	1	1	0
RD30-9.Bin50	antibiotics vs control	Succiniclasticum	2	5	0	0	0	2	0	0	0	1	2	0	0	0	0	0	5	1	0	0	0	4	0	0	1	0	0	0	0	0	2	1	0	1	0	0	1	0	0	0	0	0	0	0	1	1	0
CD90-5.Bin45	antibiotics vs control	UBA3818	0	1	0	0	0	0	0	0	0	2	1	0	0	0	0	6	2	0	0	0	1	1	0	0	0	1	0	0	1	0	6	0	0	1	0	0	1	0	0	1	0	0	0	0	1	1	0
CD90-9.Bin61	antibiotics vs control	UBA7182	0	3	0	0	0	1	0	0	0	5	6	0	0	0	1	2	1	0	0	0	0	4	0	0	3	10	0	0	5	0	10	2	0	1	3	0	3	2	3	0	0	2	1	0	0	1	1
CD30-2.Bin69	antibiotics vs control	UMGS1872	0	2	1	0	0	1	0	0	0	1	4	0	0	0	0	3	5	0	0	1	0	6	0	1	0	1	0	0	0	0	2	1	1	0	1	0	1	0	0	0	0	1	0	0	0	1	0
CD25-1.Bin9	antibiotics vs control	Veillonella_A	0	3	0	0	0	0	0	0	0	0	1	0	0	0	0	0	2	1	0	0	1	2	0	0	0	0	0	0	0	0	0	1	1	1	1	0	1	0	0	0	0	0	0	0	0	0	0
[truncated: 16 more columns]

## Sheet: Table S22
Table S22. KO gene number of each differential MAG.
MAG	Genus	K00016, LDH	K01026, pct	K00169, porA	K00929, buk
CD25-4.Bin25	Acidaminococcus	1	0	0	0
ID90-6.Bin5	Anaerobutyricum	1	0	0	1
CD30-4.Bin31	Anaeromassilibacillus	2	1	0	0
CD10-1.Bin16	Butyricicoccus	1	1	1	0
RD10-8.Bin90	Butyricicoccus	1	1	1	0
CD30-4.Bin8	CAG-110	0	0	0	1
CD90-9.Bin134	CAG-485	0	0	0	0
CD90-1.Bin105	CAG-791	1	0	1	1
CD90-6.Bin73	CAG-791	0	1	1	0
ID90-1.Bin114	CAG-791	0	0	1	0
RD30-8.Bin31	CAG-791	1	0	1	0
RD90-8.Bin75	Cloacibacillus	0	0	1	1
RD10-4.Bin34	Desulfovibrio	0	0	0	0
CD10-2.Bin13	Enterocloster	1	0	0	0
CD25-1.Bin31	Enterocloster	1	2	0	2
RD10-10.Bin83	Eubacterium_B	0	0	0	2
RD90-8.Bin17	Eubacterium_H	0	0	0	0
CD90-6.Bin122	Faecalibacillus	0	0	0	1
CD90-7.Bin146	Faecalimonas	1	0	0	0
CD30-7.Bin64	Megamonas	1	0	0	0
CD90-1.Bin165	Methanobrevibacter	0	0	1	0
CD90-6.Bin72	Mitsuokella	0	0	0	0
CD90-8.Bin116	Olsenella	1	0	0	2
CD10-1.Bin36	Olsenella_B	1	0	0	2
ID90-5.Bin49	Olsenella_B	1	0	0	2
RD25-6.Bin28	Prevotella	0	0	0	1
RD90-4.Bin62	RUG099	1	0	0	3
RD90-1.Bin92	RUG440	0	0	0	0
ID90-4.Bin82	RUG754	0	0	0	0
ID25-5.Bin30	RUG844	0	0	1	0
ID90-5.Bin51	Ruminococcus_G	1	1	0	0
RD30-2.Bin5	Selenomonas_A	0	0	0	0
RD30-7.Bin12	Sharpea	1	0	0	0
RD10-7.Bin38	Succiniclasticum	0	0	0	0
RD30-9.Bin50	Succiniclasticum	0	0	0	0
CD25-1.Bin24	UBA1066	0	0	0	1
CD90-7.Bin8	UBA1367	0	0	0	2
ID25-6.Bin43	UBA1367	0	0	0	0
RD30-3.Bin182	UBA1367	0	0	0	2
RD90-4.Bin76	UBA1367	0	0	0	1
ID90-5.Bin21	UBA2856	2	1	0	1
CD90-5.Bin45	UBA3818	0	0	0	0
CD90-9.Bin61	UBA7182	1	0	0	0
CD25-1.Bin69	UBA9502	1	0	0	0
CD30-2.Bin69	UMGS1872	0	0	0	0
CD25-1.Bin9	Veillonella_A	0	0	0	0
